# Supplementary material for: Experimental electronic structures of copper complexes with a bi­phenyldi­imino di­thio­ether – a model for blue copper proteins
Source: IUCrJ. 2025 Jan 30;12(Pt 2):198–207. doi: 10.1107/S2052252524012107 (PMC11878452; doi:10.1107/S2052252524012107)
Supplement: Supplementary file 1 [file m-12-00198-sup1.cif]

data_global
_publcif_datablock.id '{7970261d-cd12-4447-8672-4107b94e84d3}'

#==============================================================================


# PROCESSING SUMMARY (IUCr Office Use Only)

_journal_data_validation_number      ?

_journal_date_recd_electronic      2024-01-31
_journal_date_to_coeditor            ?
_journal_date_from_coeditor          ?
_journal_date_accepted     ?
_journal_date_printers_first         ?
_journal_date_printers_final         ?
_journal_date_proofs_out             ?
_journal_date_proofs_in              ?
_journal_coeditor_name               ?
_journal_coeditor_code      LQ5057
_journal_coeditor_notes
?
_journal_techeditor_code      ?
_iucr_compatibility_tag          ACTA95
_journal_techeditor_notes
?
_journal_coden_ASTM                  ?
_journal_name_full                   IUCrJ
_journal_year                        ?
_journal_volume                      ?
_journal_issue                       ?
_journal_page_first                  ?
_journal_page_last                   ?
_journal_paper_category      FA
_journal_suppl_publ_number           ?
_journal_suppl_publ_pages            ?

#==============================================================================

# SUBMISSION DETAILS
_publ_contact_author_name               'Jozef Ko\<z\'i\<sek'
_publ_contact_author_address            
;  
Department of Physical Chemistry 
Slovak University of Technology
Radlinsk\'eho 9
SK-811 07 Bratislava
Slovak Republic
;
_publ_contact_author_email   'jozef.kozisek@stuba.sk'
_publ_contact_letter
? 
_publ_requested_journal     'IUCrJ'

#==============================================================================

# TITLE AND AUTHOR LIST

_publ_section_title
;
Experimental electronic structure of copper complexes with biphenyldiimino
dithioether -- model of blue copper proteins.
;
_publ_section_abstract
;
The experimental electron density distribution in two coordination compounds,
one with a central atom Cu(I) and the other with Cu(II), coordinated by the
same biphenyldiimino dithioether-type ligand (bite) has been obtained from
high-resolution X-ray diffraction data to model the possible electron
predisposition for the redox reaction in blue copper proteins. The bite ligand
has been adapted to the conformation required by the central atom.
;
_publ_section_title_footnote
.         

 

 
#----------------------------------------------------------------------------#
#                     AUTHOR INFORMATION                                     #
#----------------------------------------------------------------------------#

loop_
    _publ_author_name
    _publ_author_address
 'Marek Fronc'
;
Institute of Physical Chemistry and Chemical Physics
Slovak University of Technology in Bratislava
Radlinsk\'eho 9, Bratislava
SK-81107
Slovakia
;

    'Martin Breza'
;
Institute of Physical Chemistry and Chemical Physics
Slovak University of Technology in Bratislava
Radlinsk\'eho 9, Bratislava
SK-81107
Slovakia
;

    'Luk\'a\<s Bu\<cinsk\'y'
;
Institute of Physical Chemistry and Chemical Physics
Slovak University of Technology in Bratislava
Radlinsk\'eho 9, Bratislava
SK-81107
Slovakia
;

    'Ingrid Jelemensk\'a'
;
Institute of Information Engineering, Automation and Mathematics
Slovak University of Technology in Bratislava
Radlinsk\'eho 9, Bratislava
SK-81107
Slovakia

;
    'Jozef Ko\<z\'i\<sek'
;
Institute of Physical Chemistry and Chemical Physics
Slovak University of Technology in Bratislava
Radlinsk\'eho 9, Bratislava
SK-81107
Slovakia
;


data_A_IAM
_audit_creation_date               2024-08-08
_audit_creation_method
;
Olex2 1.2
(compiled 2018.05.29 svn.r3508 for OlexSys, GUI svn.r5506)
;
_shelx_SHELXL_version_number       '2018/1'
_audit_contact_author_address      ?
_audit_contact_author_email        ?
_audit_contact_author_name         ''
_audit_contact_author_phone        ?
_publ_contact_author_id_orcid      ?
_publ_section_references
;
Dolomanov, O.V., Bourhis, L.J., Gildea, R.J, Howard, J.A.K. & Puschmann, H.
 (2009), J. Appl. Cryst. 42, 339-341.

Sheldrick, G.M. (2015). Acta Cryst. C71, 3-8.
;
_chemical_name_common              ?
_chemical_name_systematic          ?
_chemical_formula_moiety           'C28 H22 Cu N2 S2, B F4'
_chemical_formula_sum              'C28 H22 B Cu F4 N2 S2'
_chemical_formula_weight           600.94
_chemical_absolute_configuration   ?
_chemical_melting_point            ?
loop_
  _atom_type_symbol
  _atom_type_description
  _atom_type_scat_dispersion_real
  _atom_type_scat_dispersion_imag
  _atom_type_scat_source
 'C' 'C' 0.0013 0.0009 'International Tables Vol C Tables 4.2.6.8 and 6.1.1.4'
 'H' 'H' 0.0000 0.0000 'International Tables Vol C Tables 4.2.6.8 and 6.1.1.4'
 'B' 'B' 0.0007 0.0004 'International Tables Vol C Tables 4.2.6.8 and 6.1.1.4'
 'Cu' 'Cu' 0.3278 0.8307 'International Tables Vol C Tables 4.2.6.8 and 6.1.1.4'
 'F' 'F' 0.0101 0.0062 'International Tables Vol C Tables 4.2.6.8 and 6.1.1.4'
 'N' 'N' 0.0030 0.0020 'International Tables Vol C Tables 4.2.6.8 and 6.1.1.4'
 'S' 'S' 0.0831 0.0770 'International Tables Vol C Tables 4.2.6.8 and 6.1.1.4'

_shelx_space_group_comment
;
The symmetry employed for this shelxl refinement is uniquely defined
by the following loop, which should always be used as a source of
symmetry information in preference to the above space-group names.
They are only intended as comments.
;
_space_group_crystal_system        'orthorhombic'
_space_group_IT_number             19
_space_group_name_H-M_alt          'P 21 21 21'
_space_group_name_Hall             'P 2ac 2ab'
loop_
  _space_group_symop_operation_xyz
 'x, y, z'
 '-x+1/2, -y, z+1/2'
 '-x, y+1/2, -z+1/2'
 'x+1/2, -y+1/2, -z'

_cell_length_a                     7.889
_cell_length_b                     14.66820(10)
_cell_length_c                     21.2891(2)
_cell_angle_alpha                  90
_cell_angle_beta                   90
_cell_angle_gamma                  90
_cell_volume                       2463.52(3)
_cell_formula_units_Z              4
_cell_measurement_reflns_used      537093
_cell_measurement_temperature      100(2)
_cell_measurement_theta_min        1.87
_cell_measurement_theta_max        45.64

_exptl_absorpt_correction_type          analytical 

_shelx_estimated_absorpt_T_max     0.936
_shelx_estimated_absorpt_T_min     0.840
_exptl_absorpt_coefficient_mu      0.582
_exptl_absorpt_correction_T_max    0.8132
_exptl_absorpt_correction_T_min    0.7515
_exptl_absorpt_process_details
;
STOE X-Red32, absorption correction by Gaussian integration, analogous to
P. Coppens in: F. R. Ahmed (Editor), "Crystallographic Computing", Munksgaard,
Copenhagen (1970), 255 - 270. Afterwards scaling of reflection intensities was
performed within STOE LANA. J. Koziskova, F. Hahn, J. Richter, J. Kozisek, Acta
Chimica Slovaca, vol. 9, no. 2, 2016, pp. 136 - 140.
Finally a spherical absorption correction was done within STOE LANA.
; 

_exptl_absorpt_special_details     ?
_exptl_crystal_colour              orange
_exptl_crystal_colour_primary      orange
_exptl_crystal_density_diffrn      1.620
_exptl_crystal_density_meas        ?
_exptl_crystal_density_method      'not measured'
_exptl_crystal_description         block
_exptl_crystal_F_000               1224
_exptl_crystal_size_max            0.31
_exptl_crystal_size_mid            0.115
_exptl_crystal_size_min            0.115
_exptl_transmission_factor_max     ?
_exptl_transmission_factor_min     ?
_diffrn_reflns_av_R_equivalents    0.0326
_diffrn_reflns_av_unetI/netI       0.0156
_diffrn_reflns_Laue_measured_fraction_full  0.999
_diffrn_reflns_Laue_measured_fraction_max  1.000
_diffrn_reflns_limit_h_max         11
_diffrn_reflns_limit_h_min         -11
_diffrn_reflns_limit_k_max         20
_diffrn_reflns_limit_k_min         -20
_diffrn_reflns_limit_l_max         30
_diffrn_reflns_limit_l_min         -30
_diffrn_reflns_number              144848
_diffrn_reflns_point_group_measured_fraction_full  1.000
_diffrn_reflns_point_group_measured_fraction_max  1.000
_diffrn_reflns_theta_full          19.664
_diffrn_reflns_theta_max           23.615
_diffrn_reflns_theta_min           1.865
_diffrn_ambient_temperature        100.0


_diffrn_detector                   Pilatus300K
_diffrn_detector_area_resol_mean   5.81
_diffrn_detector_type              'DECTRIS PILATUS 300K' 

_diffrn_measured_fraction_theta_full  0.999
_diffrn_measured_fraction_theta_max  1.000


_diffrn_measurement_details
;
 9997 frames, detector distance = 40 mm
;
_diffrn_measurement_device         'Eulerian 4-circle diffractometer'
_diffrn_measurement_device_type    'STOE STADIVARI'
_diffrn_measurement_method         'rotation method, \w scans'
_diffrn_radiation_collimation      '0.2 mm diameter'
_diffrn_radiation_monochromator    'Graded multilayer mirror'
_diffrn_radiation_polarisn_norm    270
_diffrn_radiation_probe            x-ray
_diffrn_radiation_type             'Ag K\a'
_diffrn_radiation_wavelength       0.56083
_diffrn_source                     Ag-Ims
_diffrn_source_current             0.880
_diffrn_source_power               0.044
_diffrn_source_voltage             50                


_reflns_Friedel_coverage           0.782
_reflns_Friedel_fraction_full      1.000
_reflns_Friedel_fraction_max       1.000
_reflns_number_gt                  7186
_reflns_number_total               7512
_reflns_special_details
;
 Reflections were merged by SHELXL according to the crystal
 class for the calculation of statistics and refinement.
 
 _reflns_Friedel_fraction is defined as the number of unique
 Friedel pairs measured divided by the number that would be
 possible theoretically, ignoring centric projections and
 systematic absences.
;
_reflns_threshold_expression       'I > 2\s(I)'
_computing_cell_refinement
;
X-Area Recipe 1.37.0.0 (STOE, 2021)
;
_computing_data_collection
;
X-Area Pilatus3_SV 1.31.189.0 (STOE, 2022)
;
_computing_data_reduction
;
X-Area Integrate 2.5.11.0 (STOE, 2022)
X-Area LANA 2.7.9.0 (STOE, 2022)
;
_computing_molecular_graphics      'Olex2 (Dolomanov et al., 2009)'
_computing_publication_material    'Olex2 (Dolomanov et al., 2009)'
_computing_structure_refinement    'ShelXL (Sheldrick, 2015)'
_computing_structure_solution      ?
_refine_diff_density_max           0.426
_refine_diff_density_min           -0.194
_refine_diff_density_rms           0.047
_refine_ls_abs_structure_details
;
 Flack x determined using 3092 quotients [(I+)-(I-)]/[(I+)+(I-)]
 (Parsons, Flack and Wagner, Acta Cryst. B69 (2013) 249-259).
;
_refine_ls_abs_structure_Flack     -0.009(2)
_refine_ls_extinction_coef         .
_refine_ls_extinction_method       none
_refine_ls_goodness_of_fit_ref     1.015
_refine_ls_hydrogen_treatment      refall
_refine_ls_matrix_type             full
_refine_ls_number_parameters       431
_refine_ls_number_reflns           7512
_refine_ls_number_restraints       0
_refine_ls_R_factor_all            0.0181
_refine_ls_R_factor_gt             0.0170
_refine_ls_restrained_S_all        1.015
_refine_ls_shift/su_max            0.003
_refine_ls_shift/su_mean           0.000
_refine_ls_structure_factor_coef   Fsqd
_refine_ls_weighting_details      
 'w=1/[\s^2^(Fo^2^)+(0.0343P)^2^] where P=(Fo^2^+2Fc^2^)/3'
_refine_ls_weighting_scheme        calc
_refine_ls_wR_factor_gt            0.0465
_refine_ls_wR_factor_ref           0.0468
_refine_special_details            ?
_olex2_refinement_description
;
;
_atom_sites_solution_hydrogens     difmap
_atom_sites_solution_primary       ?
_atom_sites_solution_secondary     ?
loop_
  _atom_site_label
  _atom_site_type_symbol
  _atom_site_fract_x
  _atom_site_fract_y
  _atom_site_fract_z
  _atom_site_U_iso_or_equiv
  _atom_site_adp_type
  _atom_site_occupancy
  _atom_site_site_symmetry_order
  _atom_site_calc_flag
  _atom_site_refinement_flags_posn
  _atom_site_refinement_flags_adp
  _atom_site_refinement_flags_occupancy
  _atom_site_disorder_assembly
  _atom_site_disorder_group
 Cu1 Cu 0.58497(2) 0.49144(2) 0.55176(2) 0.01183(4) Uani 1 1 d . . . . .
 S2 S 0.80795(4) 0.49575(3) 0.61320(2) 0.01089(6) Uani 1 1 d . . . . .
 S1 S 0.43463(4) 0.37962(2) 0.60562(2) 0.01082(7) Uani 1 1 d . . . . .
 F4 F 1.20906(14) 0.45392(10) 0.20624(6) 0.0316(3) Uani 1 1 d . . . . .
 F1 F 1.02166(12) 0.43790(8) 0.28684(5) 0.0214(2) Uani 1 1 d . . . . .
 F2 F 1.30428(14) 0.45150(9) 0.30760(6) 0.0296(3) Uani 1 1 d . . . . .
 F3 F 1.20396(13) 0.32224(8) 0.26243(6) 0.0283(3) Uani 1 1 d . . . . .
 N1 N 0.54780(15) 0.44475(8) 0.46783(6) 0.0109(2) Uani 1 1 d . . . . .
 C21 C 0.55801(18) 0.19932(10) 0.46549(7) 0.0130(3) Uani 1 1 d . . . . .
 C3 C 0.32203(17) 0.60817(9) 0.46186(7) 0.0102(2) Uani 1 1 d . . . . .
 C13 C 0.01780(18) 0.64794(10) 0.52612(7) 0.0127(3) Uani 1 1 d . . . . .
 C19 C 0.5691(2) 0.12043(10) 0.56371(8) 0.0158(3) Uani 1 1 d . . . . .
 C7 C 0.69874(17) 0.49961(11) 0.37544(7) 0.0121(2) Uani 1 1 d . . . . .
 N2 N 0.47457(14) 0.60996(8) 0.56280(6) 0.0102(2) Uani 1 1 d . . . . .
 C4 C 0.32135(17) 0.62143(10) 0.52774(7) 0.0102(2) Uani 1 1 d . . . . .
 C24 C 0.76888(17) 0.59087(10) 0.66436(7) 0.0109(3) Uani 1 1 d . . . . .
 C10 C 0.51207(18) 0.65952(10) 0.37619(7) 0.0118(3) Uani 1 1 d . . . . .
 C20 C 0.58220(19) 0.11913(10) 0.49882(8) 0.0150(3) Uani 1 1 d . . . . .
 C25 C 0.88757(17) 0.60037(11) 0.71260(7) 0.0137(3) Uani 1 1 d . . . . .
 C16 C 0.52358(18) 0.28292(10) 0.49546(7) 0.0113(2) Uani 1 1 d . . . . .
 C23 C 0.64061(17) 0.65765(10) 0.65645(7) 0.0104(2) Uani 1 1 d . . . . .
 C14 C 0.16945(17) 0.64017(10) 0.55904(7) 0.0122(3) Uani 1 1 d . . . . .
 C2 C 0.47552(18) 0.59316(10) 0.42165(7) 0.0104(3) Uani 1 1 d . . . . .
 C9 C 0.64201(18) 0.64839(11) 0.33251(7) 0.0135(3) Uani 1 1 d . . . . .
 C26 C 0.88173(19) 0.67400(12) 0.75383(8) 0.0158(3) Uani 1 1 d . . . . .
 C15 C 0.52197(18) 0.36151(10) 0.45215(7) 0.0117(2) Uani 1 1 d . . . . .
 C8 C 0.73457(18) 0.56782(11) 0.33172(7) 0.0138(3) Uani 1 1 d . . . . .
 C1 C 0.57140(18) 0.51264(9) 0.42010(6) 0.0102(2) Uani 1 1 d . . . . .
 C11 C 0.16707(18) 0.61442(10) 0.43018(7) 0.0118(3) Uani 1 1 d . . . . .
 C6 C 0.75846(18) 0.39668(10) 0.66170(8) 0.0123(3) Uani 1 1 d . . . . .
 C12 C 0.01543(18) 0.63414(10) 0.46127(7) 0.0129(3) Uani 1 1 d . . . . .
 C17 C 0.50527(17) 0.28256(10) 0.56183(7) 0.0112(2) Uani 1 1 d . . . . .
 C18 C 0.52703(19) 0.20125(11) 0.59475(8) 0.0144(3) Uani 1 1 d . . . . .
 C5 C 0.57081(19) 0.38123(10) 0.67494(7) 0.0126(2) Uani 1 1 d . . . . .
 C28 C 0.63918(18) 0.73128(11) 0.69892(7) 0.0126(3) Uani 1 1 d . . . . .
 B1 B 1.1856(2) 0.41714(13) 0.26577(9) 0.0162(3) Uani 1 1 d . . . . .
 C27 C 0.75725(19) 0.74017(12) 0.74664(8) 0.0152(3) Uani 1 1 d . . . . .
 C22 C 0.50188(17) 0.66258(10) 0.61015(7) 0.0109(2) Uani 1 1 d . . . . .
 H28 H 0.558(3) 0.7784(14) 0.6953(10) 0.014(5) Uiso 1 1 d . . . . .
 H14 H 0.174(2) 0.6480(15) 0.6065(10) 0.017(5) Uiso 1 1 d . . . . .
 H13 H -0.089(2) 0.6571(14) 0.5479(9) 0.013(5) Uiso 1 1 d . . . . .
 H20 H 0.606(3) 0.0643(15) 0.4760(10) 0.020(5) Uiso 1 1 d . . . . .
 H12 H -0.089(2) 0.6357(14) 0.4406(9) 0.014(5) Uiso 1 1 d . . . . .
 H7 H 0.761(3) 0.4492(15) 0.3734(10) 0.015(5) Uiso 1 1 d . . . . .
 H10 H 0.438(3) 0.7138(14) 0.3756(9) 0.014(5) Uiso 1 1 d . . . . .
 H11 H 0.167(2) 0.6046(14) 0.3886(10) 0.014(5) Uiso 1 1 d . . . . .
 H26 H 0.967(3) 0.6771(15) 0.7878(10) 0.022(6) Uiso 1 1 d . . . . .
 H15 H 0.508(2) 0.3470(13) 0.4112(9) 0.008(4) Uiso 1 1 d . . . . .
 H22 H 0.424(2) 0.7127(13) 0.6187(9) 0.010(4) Uiso 1 1 d . . . . .
 H19 H 0.582(3) 0.0683(15) 0.5876(11) 0.021(5) Uiso 1 1 d . . . . .
 H21 H 0.577(3) 0.1968(14) 0.4214(10) 0.015(5) Uiso 1 1 d . . . . .
 H9 H 0.665(3) 0.6958(17) 0.3033(11) 0.025(6) Uiso 1 1 d . . . . .
 H6A H 0.825(3) 0.4039(15) 0.6970(10) 0.017(5) Uiso 1 1 d . . . . .
 H5A H 0.522(3) 0.4324(16) 0.6981(10) 0.022(6) Uiso 1 1 d . . . . .
 H5B H 0.565(3) 0.3213(16) 0.6983(11) 0.026(6) Uiso 1 1 d . . . . .
 H6B H 0.806(3) 0.3443(16) 0.6388(10) 0.018(5) Uiso 1 1 d . . . . .
 H8 H 0.822(3) 0.5594(16) 0.2996(11) 0.020(5) Uiso 1 1 d . . . . .
 H25 H 0.975(3) 0.5543(15) 0.7159(10) 0.018(5) Uiso 1 1 d . . . . .
 H18 H 0.520(3) 0.2004(15) 0.6383(10) 0.020(5) Uiso 1 1 d . . . . .
 H27 H 0.753(3) 0.7898(17) 0.7730(11) 0.022(6) Uiso 1 1 d . . . . .

loop_
  _atom_site_aniso_label
  _atom_site_aniso_U_11
  _atom_site_aniso_U_22
  _atom_site_aniso_U_33
  _atom_site_aniso_U_23
  _atom_site_aniso_U_13
  _atom_site_aniso_U_12
 Cu1 0.01864(8) 0.00868(8) 0.00818(8) -0.00059(6) -0.00288(6) 0.00154(6)
 S2 0.01148(12) 0.01172(15) 0.00947(15) -0.00032(13) 0.00129(11) -0.00005(12)
 S1 0.01194(13) 0.01059(15) 0.00994(15) -0.00088(11) 0.00090(12) 0.00025(12)
 F4 0.0242(5) 0.0491(8) 0.0214(6) 0.0118(5) 0.0063(4) 0.0080(5)
 F1 0.0159(4) 0.0249(5) 0.0234(5) 0.0003(4) 0.0054(4) 0.0062(4)
 F2 0.0208(5) 0.0416(7) 0.0263(6) -0.0148(5) -0.0028(4) -0.0041(5)
 F3 0.0208(5) 0.0203(5) 0.0439(7) -0.0069(5) 0.0033(5) 0.0038(4)
 N1 0.0134(5) 0.0102(5) 0.0091(5) 0.0005(4) -0.0005(4) 0.0014(4)
 C21 0.0143(6) 0.0116(6) 0.0132(7) -0.0023(5) -0.0009(5) -0.0008(5)
 C3 0.0137(5) 0.0065(6) 0.0103(7) 0.0001(4) -0.0007(5) 0.0007(5)
 C13 0.0127(6) 0.0113(6) 0.0142(7) 0.0005(5) 0.0014(5) -0.0010(5)
 C19 0.0194(6) 0.0098(6) 0.0184(7) 0.0009(5) 0.0004(6) 0.0002(5)
 C7 0.0136(5) 0.0122(6) 0.0104(6) -0.0010(5) -0.0013(5) 0.0016(5)
 N2 0.0123(5) 0.0101(5) 0.0082(6) 0.0012(4) -0.0004(4) 0.0000(4)
 C4 0.0129(5) 0.0081(6) 0.0097(6) 0.0006(5) -0.0010(5) 0.0004(5)
 C24 0.0119(5) 0.0120(6) 0.0087(6) -0.0002(5) 0.0020(5) -0.0021(5)
 C10 0.0153(6) 0.0097(6) 0.0104(6) 0.0006(5) -0.0013(5) 0.0008(5)
 C20 0.0167(6) 0.0102(6) 0.0181(7) -0.0021(5) 0.0003(6) -0.0005(5)
 C25 0.0118(6) 0.0171(7) 0.0121(7) -0.0004(5) -0.0004(5) -0.0009(5)
 C16 0.0117(5) 0.0108(6) 0.0114(6) -0.0005(5) 0.0000(5) -0.0003(5)
 C23 0.0119(5) 0.0118(6) 0.0076(6) -0.0001(5) 0.0014(5) -0.0023(5)
 C14 0.0147(6) 0.0112(6) 0.0106(7) -0.0002(5) 0.0012(5) -0.0008(5)
 C2 0.0138(6) 0.0105(6) 0.0069(6) -0.0009(5) -0.0010(5) -0.0001(5)
 C9 0.0171(6) 0.0141(7) 0.0094(7) 0.0021(5) 0.0002(5) -0.0010(5)
 C26 0.0139(6) 0.0218(8) 0.0118(7) -0.0023(6) -0.0011(5) -0.0033(5)
 C15 0.0148(5) 0.0121(6) 0.0080(6) -0.0013(5) 0.0002(5) 0.0008(5)
 C8 0.0151(6) 0.0167(7) 0.0096(7) -0.0012(5) 0.0012(5) 0.0005(5)
 C1 0.0133(5) 0.0100(6) 0.0073(6) 0.0000(4) -0.0020(5) -0.0002(5)
 C11 0.0150(6) 0.0108(6) 0.0096(6) 0.0004(5) -0.0017(5) -0.0003(5)
 C6 0.0148(6) 0.0112(7) 0.0109(7) 0.0017(5) -0.0012(5) 0.0020(5)
 C12 0.0128(6) 0.0114(6) 0.0144(7) 0.0013(5) -0.0019(5) -0.0007(5)
 C17 0.0119(5) 0.0093(6) 0.0124(7) -0.0017(5) 0.0002(5) -0.0010(4)
 C18 0.0185(6) 0.0124(7) 0.0122(7) 0.0013(5) 0.0011(5) -0.0004(5)
 C5 0.0161(6) 0.0129(6) 0.0088(6) 0.0006(5) 0.0004(5) -0.0008(5)
 C28 0.0124(5) 0.0142(7) 0.0113(7) -0.0018(5) 0.0023(5) -0.0011(5)
 B1 0.0140(7) 0.0194(8) 0.0152(8) -0.0010(6) 0.0000(6) 0.0018(6)
 C27 0.0153(6) 0.0182(8) 0.0121(7) -0.0051(6) 0.0025(5) -0.0032(5)
 C22 0.0118(5) 0.0105(6) 0.0103(6) 0.0002(5) 0.0013(5) -0.0009(5)

_geom_special_details
;
 All esds (except the esd in the dihedral angle between two l.s. planes)
 are estimated using the full covariance matrix.  The cell esds are taken
 into account individually in the estimation of esds in distances, angles
 and torsion angles; correlations between esds in cell parameters are only
 used when they are defined by crystal symmetry.  An approximate (isotropic)
 treatment of cell esds is used for estimating esds involving l.s. planes.
;
loop_
  _geom_bond_atom_site_label_1
  _geom_bond_atom_site_label_2
  _geom_bond_distance
  _geom_bond_site_symmetry_2
  _geom_bond_publ_flag
 Cu1 S2 2.1931(4) . ?
 Cu1 S1 2.3263(4) . ?
 Cu1 N1 1.9359(13) . ?
 Cu1 N2 1.9586(12) . ?
 S2 C24 1.7966(15) . ?
 S2 C6 1.8248(16) . ?
 S1 C17 1.7907(15) . ?
 S1 C5 1.8256(15) . ?
 F4 B1 1.390(2) . ?
 F1 B1 1.402(2) . ?
 F2 B1 1.387(2) . ?
 F3 B1 1.401(2) . ?
 N1 C15 1.2822(19) . ?
 N1 C1 1.4348(18) . ?
 C21 C20 1.387(2) . ?
 C21 C16 1.409(2) . ?
 C21 H21 0.95(2) . ?
 C3 C4 1.416(2) . ?
 C3 C2 1.499(2) . ?
 C3 C11 1.3992(19) . ?
 C13 C14 1.391(2) . ?
 C13 C12 1.396(2) . ?
 C13 H13 0.972(19) . ?
 C19 C20 1.385(2) . ?
 C19 C18 1.397(2) . ?
 C19 H19 0.92(2) . ?
 C7 C8 1.395(2) . ?
 C7 C1 1.3964(19) . ?
 C7 H7 0.89(2) . ?
 N2 C4 1.4305(17) . ?
 N2 C22 1.2878(19) . ?
 C4 C14 1.3984(19) . ?
 C24 C25 1.397(2) . ?
 C24 C23 1.418(2) . ?
 C10 C2 1.403(2) . ?
 C10 C9 1.394(2) . ?
 C10 H10 0.99(2) . ?
 C20 H20 0.96(2) . ?
 C25 C26 1.392(2) . ?
 C25 H25 0.97(2) . ?
 C16 C15 1.476(2) . ?
 C16 C17 1.420(2) . ?
 C23 C28 1.409(2) . ?
 C23 C22 1.475(2) . ?
 C14 H14 1.02(2) . ?
 C2 C1 1.4029(19) . ?
 C9 C8 1.389(2) . ?
 C9 H9 0.95(2) . ?
 C26 C27 1.389(2) . ?
 C26 H26 0.99(2) . ?
 C15 H15 0.905(19) . ?
 C8 H8 0.98(2) . ?
 C11 C12 1.397(2) . ?
 C11 H11 0.90(2) . ?
 C6 C5 1.524(2) . ?
 C6 H6A 0.92(2) . ?
 C6 H6B 0.98(2) . ?
 C12 H12 0.93(2) . ?
 C17 C18 1.394(2) . ?
 C18 H18 0.93(2) . ?
 C5 H5A 0.98(2) . ?
 C5 H5B 1.01(2) . ?
 C28 C27 1.384(2) . ?
 C28 H28 0.95(2) . ?
 C27 H27 0.92(2) . ?
 C22 H22 0.973(19) . ?

loop_
  _geom_angle_atom_site_label_1
  _geom_angle_atom_site_label_2
  _geom_angle_atom_site_label_3
  _geom_angle
  _geom_angle_site_symmetry_1
  _geom_angle_site_symmetry_3
  _geom_angle_publ_flag
 S2 Cu1 S1 97.774(14) . . ?
 N1 Cu1 S2 133.02(4) . . ?
 N1 Cu1 S1 97.37(4) . . ?
 N1 Cu1 N2 110.94(5) . . ?
 N2 Cu1 S2 105.04(4) . . ?
 N2 Cu1 S1 109.88(4) . . ?
 C24 S2 Cu1 104.26(5) . . ?
 C24 S2 C6 103.81(7) . . ?
 C6 S2 Cu1 98.22(5) . . ?
 C17 S1 Cu1 98.35(5) . . ?
 C17 S1 C5 104.36(7) . . ?
 C5 S1 Cu1 95.12(5) . . ?
 C15 N1 Cu1 126.96(11) . . ?
 C15 N1 C1 119.82(13) . . ?
 C1 N1 Cu1 112.86(9) . . ?
 C20 C21 C16 122.21(15) . . ?
 C20 C21 H21 116.8(12) . . ?
 C16 C21 H21 120.7(12) . . ?
 C4 C3 C2 126.07(12) . . ?
 C11 C3 C4 117.72(13) . . ?
 C11 C3 C2 116.11(13) . . ?
 C14 C13 C12 119.86(13) . . ?
 C14 C13 H13 121.2(12) . . ?
 C12 C13 H13 118.7(12) . . ?
 C20 C19 C18 120.06(14) . . ?
 C20 C19 H19 121.9(14) . . ?
 C18 C19 H19 117.9(14) . . ?
 C8 C7 C1 120.11(14) . . ?
 C8 C7 H7 116.8(14) . . ?
 C1 C7 H7 123.1(14) . . ?
 C4 N2 Cu1 114.68(9) . . ?
 C22 N2 Cu1 123.47(10) . . ?
 C22 N2 C4 118.64(12) . . ?
 C3 C4 N2 119.83(12) . . ?
 C14 C4 C3 120.14(13) . . ?
 C14 C4 N2 119.90(13) . . ?
 C25 C24 S2 114.09(11) . . ?
 C25 C24 C23 119.77(14) . . ?
 C23 C24 S2 125.94(11) . . ?
 C2 C10 H10 116.5(12) . . ?
 C9 C10 C2 122.03(14) . . ?
 C9 C10 H10 121.4(12) . . ?
 C21 C20 H20 118.6(13) . . ?
 C19 C20 C21 119.23(14) . . ?
 C19 C20 H20 122.1(13) . . ?
 C24 C25 H25 117.5(13) . . ?
 C26 C25 C24 121.25(14) . . ?
 C26 C25 H25 121.2(13) . . ?
 C21 C16 C15 113.49(14) . . ?
 C21 C16 C17 117.83(14) . . ?
 C17 C16 C15 128.56(14) . . ?
 C24 C23 C22 129.99(14) . . ?
 C28 C23 C24 117.33(13) . . ?
 C28 C23 C22 112.67(13) . . ?
 C13 C14 C4 120.87(14) . . ?
 C13 C14 H14 121.3(11) . . ?
 C4 C14 H14 117.9(11) . . ?
 C10 C2 C3 117.27(13) . . ?
 C10 C2 C1 117.21(13) . . ?
 C1 C2 C3 124.93(13) . . ?
 C10 C9 H9 119.5(14) . . ?
 C8 C9 C10 119.62(14) . . ?
 C8 C9 H9 120.8(15) . . ?
 C25 C26 H26 118.2(13) . . ?
 C27 C26 C25 119.73(14) . . ?
 C27 C26 H26 122.0(13) . . ?
 N1 C15 C16 125.43(14) . . ?
 N1 C15 H15 119.6(12) . . ?
 C16 C15 H15 114.8(13) . . ?
 C7 C8 H8 121.3(14) . . ?
 C9 C8 C7 119.70(14) . . ?
 C9 C8 H8 119.0(14) . . ?
 C7 C1 N1 118.72(13) . . ?
 C7 C1 C2 121.28(13) . . ?
 C2 C1 N1 119.85(12) . . ?
 C3 C11 H11 117.8(12) . . ?
 C12 C11 C3 122.23(14) . . ?
 C12 C11 H11 120.0(12) . . ?
 S2 C6 H6A 104.3(14) . . ?
 S2 C6 H6B 105.0(13) . . ?
 C5 C6 S2 115.52(10) . . ?
 C5 C6 H6A 114.9(13) . . ?
 C5 C6 H6B 110.3(12) . . ?
 H6A C6 H6B 105.8(17) . . ?
 C13 C12 C11 119.15(14) . . ?
 C13 C12 H12 118.4(12) . . ?
 C11 C12 H12 122.4(12) . . ?
 C16 C17 S1 123.14(11) . . ?
 C18 C17 S1 117.18(12) . . ?
 C18 C17 C16 119.39(14) . . ?
 C19 C18 H18 118.4(14) . . ?
 C17 C18 C19 121.16(15) . . ?
 C17 C18 H18 120.4(14) . . ?
 S1 C5 H5A 100.6(13) . . ?
 S1 C5 H5B 111.1(13) . . ?
 C6 C5 S1 115.09(11) . . ?
 C6 C5 H5A 111.4(13) . . ?
 C6 C5 H5B 105.3(13) . . ?
 H5A C5 H5B 113.6(19) . . ?
 C23 C28 H28 120.9(13) . . ?
 C27 C28 C23 122.54(14) . . ?
 C27 C28 H28 116.5(13) . . ?
 F4 B1 F1 109.29(14) . . ?
 F4 B1 F3 109.00(15) . . ?
 F2 B1 F4 110.76(15) . . ?
 F2 B1 F1 109.77(14) . . ?
 F2 B1 F3 108.88(14) . . ?
 F3 B1 F1 109.11(14) . . ?
 C26 C27 H27 120.6(15) . . ?
 C28 C27 C26 119.38(15) . . ?
 C28 C27 H27 120.0(15) . . ?
 N2 C22 C23 128.17(13) . . ?
 N2 C22 H22 119.7(11) . . ?
 C23 C22 H22 112.2(11) . . ?

loop_
  _geom_torsion_atom_site_label_1
  _geom_torsion_atom_site_label_2
  _geom_torsion_atom_site_label_3
  _geom_torsion_atom_site_label_4
  _geom_torsion
  _geom_torsion_site_symmetry_1
  _geom_torsion_site_symmetry_2
  _geom_torsion_site_symmetry_3
  _geom_torsion_site_symmetry_4
  _geom_torsion_publ_flag
 Cu1 S2 C24 C25 173.24(10) . . . . ?
 Cu1 S2 C24 C23 -11.99(14) . . . . ?
 Cu1 S2 C6 C5 -34.65(12) . . . . ?
 Cu1 S1 C17 C16 -41.11(12) . . . . ?
 Cu1 S1 C17 C18 145.11(11) . . . . ?
 Cu1 S1 C5 C6 -36.06(11) . . . . ?
 Cu1 N1 C15 C16 -3.1(2) . . . . ?
 Cu1 N1 C1 C7 118.16(12) . . . . ?
 Cu1 N1 C1 C2 -57.35(14) . . . . ?
 Cu1 N2 C4 C3 -55.17(15) . . . . ?
 Cu1 N2 C4 C14 120.90(12) . . . . ?
 Cu1 N2 C22 C23 14.7(2) . . . . ?
 S2 C24 C25 C26 175.80(12) . . . . ?
 S2 C24 C23 C28 -174.93(11) . . . . ?
 S2 C24 C23 C22 6.1(2) . . . . ?
 S2 C6 C5 S1 51.93(15) . . . . ?
 S1 C17 C18 C19 175.04(12) . . . . ?
 C21 C16 C15 N1 -156.47(14) . . . . ?
 C21 C16 C17 S1 -171.64(11) . . . . ?
 C21 C16 C17 C18 2.0(2) . . . . ?
 C3 C4 C14 C13 -1.3(2) . . . . ?
 C3 C2 C1 N1 -13.3(2) . . . . ?
 C3 C2 C1 C7 171.36(13) . . . . ?
 C3 C11 C12 C13 -0.1(2) . . . . ?
 N2 C4 C14 C13 -177.39(13) . . . . ?
 C4 C3 C2 C10 -116.38(16) . . . . ?
 C4 C3 C2 C1 72.8(2) . . . . ?
 C4 C3 C11 C12 0.8(2) . . . . ?
 C4 N2 C22 C23 173.40(13) . . . . ?
 C24 S2 C6 C5 72.32(12) . . . . ?
 C24 C25 C26 C27 -0.9(2) . . . . ?
 C24 C23 C28 C27 0.4(2) . . . . ?
 C24 C23 C22 N2 -6.2(3) . . . . ?
 C10 C2 C1 N1 175.90(13) . . . . ?
 C10 C2 C1 C7 0.5(2) . . . . ?
 C10 C9 C8 C7 -1.2(2) . . . . ?
 C20 C21 C16 C15 173.25(14) . . . . ?
 C20 C21 C16 C17 -3.2(2) . . . . ?
 C20 C19 C18 C17 -3.0(2) . . . . ?
 C25 C24 C23 C28 -0.4(2) . . . . ?
 C25 C24 C23 C22 -179.41(14) . . . . ?
 C25 C26 C27 C28 0.8(2) . . . . ?
 C16 C21 C20 C19 1.2(2) . . . . ?
 C16 C17 C18 C19 1.0(2) . . . . ?
 C23 C24 C25 C26 0.7(2) . . . . ?
 C23 C28 C27 C26 -0.6(2) . . . . ?
 C14 C13 C12 C11 -1.3(2) . . . . ?
 C2 C3 C4 N2 -7.8(2) . . . . ?
 C2 C3 C4 C14 176.16(13) . . . . ?
 C2 C3 C11 C12 -175.81(13) . . . . ?
 C2 C10 C9 C8 2.8(2) . . . . ?
 C9 C10 C2 C3 -173.93(13) . . . . ?
 C9 C10 C2 C1 -2.4(2) . . . . ?
 C15 N1 C1 C7 -55.39(18) . . . . ?
 C15 N1 C1 C2 129.11(14) . . . . ?
 C15 C16 C17 S1 12.6(2) . . . . ?
 C15 C16 C17 C18 -173.79(14) . . . . ?
 C8 C7 C1 N1 -174.52(13) . . . . ?
 C8 C7 C1 C2 0.9(2) . . . . ?
 C1 N1 C15 C16 169.41(13) . . . . ?
 C1 C7 C8 C9 -0.6(2) . . . . ?
 C11 C3 C4 N2 175.99(13) . . . . ?
 C11 C3 C4 C14 -0.1(2) . . . . ?
 C11 C3 C2 C10 59.92(18) . . . . ?
 C11 C3 C2 C1 -110.92(16) . . . . ?
 C6 S2 C24 C25 70.86(12) . . . . ?
 C6 S2 C24 C23 -114.36(13) . . . . ?
 C12 C13 C14 C4 2.0(2) . . . . ?
 C17 S1 C5 C6 63.93(12) . . . . ?
 C17 C16 C15 N1 19.5(2) . . . . ?
 C18 C19 C20 C21 1.9(2) . . . . ?
 C5 S1 C17 C16 -138.63(12) . . . . ?
 C5 S1 C17 C18 47.59(13) . . . . ?
 C28 C23 C22 N2 174.82(14) . . . . ?
 C22 N2 C4 C3 144.35(14) . . . . ?
 C22 N2 C4 C14 -39.57(19) . . . . ?
 C22 C23 C28 C27 179.56(14) . . . . ?

_shelx_res_file
;
TITL cu2bite_a.res in P2(1)2(1)2(1)
    bite212121.res
    created by SHELXL-2018/1 at 13:50:30 on 11-Nov-2024
REM Old TITL Cu2bite in P212121 #19
REM SHELXT solution in P2(1)2(1)2(1)
REM R1 0.108, Rweak 0.016, Alpha 0.003, Orientation as input
REM Flack x = -0.138 ( 0.155 ) from Parsons' quotients
REM Formula found by SHELXT: C28 B Cu F4 N2 S2
CELL 0.56083 7.889 14.6682 21.2891 90 90 90
ZERR 4 0 0.0001 0.0002 0 0 0
LATT -1
SYMM 0.5-X,-Y,0.5+Z
SYMM -X,0.5+Y,0.5-Z
SYMM 0.5+X,0.5-Y,-Z
SFAC C H B Cu F N S
DISP B 0.0007 0.0004 4.8
DISP C 0.0013 0.0009 7.4
DISP Cu 0.3278 0.8307 2694.8
DISP F 0.0101 0.0062 27.7
DISP H 0 0 0.7
DISP N 0.003 0.002 11.7
DISP S 0.0831 0.077 264
UNIT 112 88 4 4 16 8 8

L.S. 50
PLAN  5
SIZE 0.31 0.115 0.115
TEMP -173.15
CONF
BOND $H
MORE -1
fmap 2
acta
SHEL 999 0.7
REM <olex2.extras>
REM <HklSrc "%.\\bite212121.hkl">
REM </olex2.extras>

WGHT    0.034300
FVAR       0.37768
CU1   4    0.584968    0.491442    0.551758    11.00000    0.01864    0.00868 =
         0.00818   -0.00059   -0.00288    0.00154
S2    7    0.807952    0.495746    0.613203    11.00000    0.01148    0.01172 =
         0.00947   -0.00032    0.00129   -0.00005
S1    7    0.434627    0.379623    0.605616    11.00000    0.01194    0.01059 =
         0.00994   -0.00088    0.00090    0.00025
F4    5    1.209060    0.453919    0.206236    11.00000    0.02420    0.04914 =
         0.02142    0.01182    0.00631    0.00803
F1    5    1.021660    0.437905    0.286836    11.00000    0.01587    0.02489 =
         0.02343    0.00030    0.00543    0.00619
F2    5    1.304276    0.451499    0.307599    11.00000    0.02083    0.04163 =
         0.02632   -0.01479   -0.00279   -0.00411
F3    5    1.203963    0.322244    0.262435    11.00000    0.02081    0.02031 =
         0.04391   -0.00693    0.00330    0.00379
N1    6    0.547804    0.444754    0.467828    11.00000    0.01343    0.01020 =
         0.00913    0.00049   -0.00050    0.00145
C21   1    0.558009    0.199322    0.465491    11.00000    0.01432    0.01159 =
         0.01319   -0.00232   -0.00086   -0.00081
C3    1    0.322028    0.608173    0.461860    11.00000    0.01369    0.00655 =
         0.01027    0.00007   -0.00068    0.00070
C13   1    0.017801    0.647936    0.526124    11.00000    0.01270    0.01135 =
         0.01415    0.00045    0.00144   -0.00101
C19   1    0.569137    0.120432    0.563710    11.00000    0.01941    0.00975 =
         0.01836    0.00089    0.00045    0.00021
C7    1    0.698742    0.499608    0.375435    11.00000    0.01358    0.01217 =
         0.01042   -0.00104   -0.00129    0.00162
N2    6    0.474570    0.609964    0.562798    11.00000    0.01234    0.01012 =
         0.00823    0.00116   -0.00043    0.00002
C4    1    0.321353    0.621433    0.527736    11.00000    0.01292    0.00807 =
         0.00973    0.00059   -0.00102    0.00042
C24   1    0.768877    0.590868    0.664357    11.00000    0.01192    0.01200 =
         0.00868   -0.00022    0.00196   -0.00206
C10   1    0.512067    0.659516    0.376190    11.00000    0.01527    0.00966 =
         0.01039    0.00062   -0.00134    0.00075
C20   1    0.582196    0.119133    0.498822    11.00000    0.01667    0.01021 =
         0.01814   -0.00211    0.00029   -0.00053
C25   1    0.887574    0.600374    0.712605    11.00000    0.01184    0.01706 =
         0.01211   -0.00042   -0.00037   -0.00089
C16   1    0.523579    0.282919    0.495456    11.00000    0.01169    0.01080 =
         0.01142   -0.00052   -0.00001   -0.00031
C23   1    0.640614    0.657654    0.656452    11.00000    0.01187    0.01181 =
         0.00758   -0.00007    0.00136   -0.00235
C14   1    0.169449    0.640170    0.559035    11.00000    0.01469    0.01116 =
         0.01062   -0.00020    0.00122   -0.00084
C2    1    0.475523    0.593162    0.421650    11.00000    0.01377    0.01053 =
         0.00694   -0.00092   -0.00103   -0.00013
C9    1    0.642007    0.648391    0.332509    11.00000    0.01708    0.01410 =
         0.00943    0.00206    0.00019   -0.00098
C26   1    0.881732    0.673999    0.753827    11.00000    0.01386    0.02179 =
         0.01179   -0.00234   -0.00111   -0.00332
C15   1    0.521967    0.361510    0.452148    11.00000    0.01484    0.01214 =
         0.00798   -0.00130    0.00017    0.00076
C8    1    0.734570    0.567818    0.331722    11.00000    0.01507    0.01674 =
         0.00958   -0.00119    0.00124    0.00049
C1    1    0.571396    0.512644    0.420100    11.00000    0.01329    0.00997 =
         0.00730    0.00004   -0.00197   -0.00024
C11   1    0.167065    0.614425    0.430184    11.00000    0.01498    0.01075 =
         0.00960    0.00041   -0.00167   -0.00032
C6    1    0.758464    0.396679    0.661701    11.00000    0.01477    0.01119 =
         0.01088    0.00169   -0.00118    0.00196
C12   1    0.015434    0.634140    0.461269    11.00000    0.01278    0.01140 =
         0.01443    0.00129   -0.00192   -0.00072
C17   1    0.505268    0.282564    0.561825    11.00000    0.01191    0.00926 =
         0.01244   -0.00173    0.00015   -0.00099
C18   1    0.527032    0.201251    0.594749    11.00000    0.01852    0.01237 =
         0.01222    0.00130    0.00110   -0.00045
C5    1    0.570805    0.381232    0.674941    11.00000    0.01607    0.01287 =
         0.00878    0.00058    0.00040   -0.00084
C28   1    0.639185    0.731283    0.698919    11.00000    0.01244    0.01422 =
         0.01126   -0.00179    0.00230   -0.00114
B1    3    1.185579    0.417145    0.265767    11.00000    0.01401    0.01939 =
         0.01518   -0.00104    0.00000    0.00184
C27   1    0.757249    0.740173    0.746639    11.00000    0.01526    0.01819 =
         0.01211   -0.00507    0.00254   -0.00322
C22   1    0.501876    0.662582    0.610153    11.00000    0.01183    0.01050 =
         0.01033    0.00021    0.00129   -0.00088
H28   2    0.557954    0.778428    0.695314    11.00000    0.01438
H14   2    0.173660    0.647970    0.606530    11.00000    0.01743
H13   2   -0.089133    0.657121    0.547895    11.00000    0.01310
H20   2    0.605585    0.064329    0.475996    11.00000    0.02003
H12   2   -0.088718    0.635708    0.440603    11.00000    0.01407
H7    2    0.761213    0.449184    0.373351    11.00000    0.01550
H10   2    0.437877    0.713823    0.375592    11.00000    0.01407
H11   2    0.166988    0.604644    0.388577    11.00000    0.01401
H26   2    0.967230    0.677080    0.787758    11.00000    0.02173
H15   2    0.508270    0.346961    0.411151    11.00000    0.00758
H22   2    0.424436    0.712723    0.618744    11.00000    0.00951
H19   2    0.582289    0.068337    0.587574    11.00000    0.02122
H21   2    0.576525    0.196817    0.421373    11.00000    0.01513
H9    2    0.665313    0.695766    0.303345    11.00000    0.02489
H6A   2    0.825361    0.403870    0.696989    11.00000    0.01667
H5A   2    0.521640    0.432422    0.698142    11.00000    0.02151
H5B   2    0.564958    0.321263    0.698309    11.00000    0.02563
H6B   2    0.806136    0.344333    0.638829    11.00000    0.01837
H8    2    0.821518    0.559427    0.299599    11.00000    0.02005
H25   2    0.975206    0.554270    0.715919    11.00000    0.01763
H18   2    0.520139    0.200446    0.638347    11.00000    0.01956
H27   2    0.753411    0.789802    0.772982    11.00000    0.02178
HKLF 4


REM  cu2bite_a.res in P2(1)2(1)2(1)
REM R1 =  0.0170 for    7186 Fo > 4sig(Fo)  and  0.0181 for all    7512 data
REM    431 parameters refined using      0 restraints

END

WGHT      0.0343      0.0000

REM Highest difference peak  0.426,  deepest hole -0.194,  1-sigma level  0.047
Q1    1   1.2390  0.4999  0.2262  11.00000  0.05    0.43
Q2    1   0.0980  0.6260  0.4471  11.00000  0.05    0.32
Q3    1   0.3995  0.6030  0.4439  11.00000  0.05    0.32
Q4    1   0.2506  0.6171  0.4455  11.00000  0.05    0.32
Q5    1   0.6305  0.5079  0.3990  11.00000  0.05    0.31
;
_shelx_res_checksum                36632
_shelx_hkl_file
;
  -7   0 -21   32.72   13.05   0
  -7   1 -21   65.81   14.22   0
  -6   4 -16   21.64   11.31   0
  -6   7 -18   65.38   13.46   0
  -6   9 -20    0.38   14.72   0
  -5  -6 -13  783.57   16.07   0
  -5   8 -14   10.00   12.49   0
  -5  10 -16   29.59   12.12   0
  -4  -1  -8  539.24   12.90   0
  -4   1  -8  483.77   13.25   0
  -4  11 -13   73.46   13.29   0
  -4  14 -17   98.89   16.62   0
  -3  13 -12   20.56   11.54   0
  -2   5  -4  244.77    8.70   0
  -2  18 -17   23.67   15.38   0
  -1   9  -4  191.16    8.58   0
   0 -19 -15   -2.61    9.74   0
   0 -18 -13    2.60    8.65   0
   0   6  -1 1283.41   13.75   0
   0  10  -3  265.72    9.39   0
   0  17 -10    3.35   10.88   0
   1 -20 -15    3.58   13.34   0
   2  -2   2   65.28    4.04   0
   2  22 -16   53.07   21.88   0
   3 -21 -14   -0.64   16.86   0
   3 -20 -12   12.07   17.51   0
   3 -11  -1   27.77    7.20   0
   4 -20 -11   13.48   15.34   0
   4 -13  -2   87.35   11.70   0
   5 -11   0   44.90    9.96   0
   6 -18  -7   33.06   15.22   0
   8 -12  -1  114.51   17.05   0
   9 -10   0    0.57   12.83   0
   9  -6   2  160.60   15.52   0
   9  -2   3   83.50   12.64   0
  -7  -7 -26   59.55   18.50   0
  -7  -1 -21   80.77   14.45   0
  -6   6 -17   29.00   12.34   0
  -5  11 -17  237.05   18.38   0
  -4   2  -8  176.19    9.51   0
  -4  10 -12  444.70   18.66   0
  -4  12 -14   45.65   13.97   0
  -3   7  -7  233.90   10.88   0
  -3  10  -9  418.56   16.50   0
   1  16  -7   53.78   10.30   0
   2  17  -7  280.22   14.16   0
   3  17  -6   44.40    7.76   0
   4 -14  -3   30.80   10.45   0
   4  19  -8   48.12   10.76   0
   5 -17  -6   31.46   13.51   0
   7 -11   0   20.62   11.53   0
   7  -5   3  181.79   13.21   0
   8  -9   1   38.59   11.96   0
   8  -7   2  181.47   15.54   0
   8  -4   3   21.56   10.07   0
   9  -8   1   77.40   15.28   0
   9  -1   3   54.04   11.81   0
   9   2   3   71.73   11.38   0
  10   4   2   34.22   11.49   0
  12   4   0    5.11   15.02   0
  12   7  -1    1.86   16.11   0
  12   9  -2    1.27   14.30   0
  13   6  -2   -3.59   17.82   0
  -7  -8 -28   41.88   18.67   0
  -7  -5 -23   90.16   14.64   0
  -7  -2 -21  122.31   14.70   0
  -6  -4 -16   15.40    9.18   0
  -6   0 -15   -2.46    8.68   0
  -6   1 -15   74.10   10.77   0
  -5   0 -11   40.76    6.75   0
  -5   1 -11  309.40   12.64   0
  -5   5 -12   17.30    8.52   0
  -5   7 -13  237.65   15.19   0
  -4  -5  -9  531.40   10.92   0
  -4   9 -11   55.06   10.98   0
  -3  -4  -6  333.65    6.94   0
  -3  14 -13   15.93   11.75   0
  -1 -13  -8  209.59    8.18   0
  -1  13  -7   81.36    9.95   0
  -1  17 -12   84.65   13.70   0
   1 -19 -13   -1.58   10.86   0
   1 -11  -3  318.37   10.73   0
   1  -8  -1   76.99    5.54   0
   1  20 -13   47.54   15.49   0
   2  -8   0  169.41    8.15   0
   3  -5   2  815.45   15.92   0
   4   4   3   27.40    3.21   0
   5 -19  -9   13.63   13.69   0
   5  20  -9  121.75   15.18   0
   6 -11   0    9.85   10.49   0
   6  -5   3   76.92    9.28   0
   8 -13  -2    4.47   12.41   0
  10  -3   2  111.59   13.65   0
  10   7   1   18.86    9.21   0
  11   4   1   19.02   12.80   0
  -7  -6 -24   81.20   16.46   0
  -7  -4 -22    8.31   12.26   0
  -7   5 -22  183.76   19.50   0
  -6   2 -15   19.81    9.13   0
  -6   5 -16   16.84   10.66   0
  -5  -1 -11  312.92   11.99   0
  -5   2 -11   40.64    7.41   0
  -5  12 -18   39.67   13.63   0
  -4 -14 -18   39.51    4.30   0
  -4  13 -15  422.33   22.03   0
  -3   5  -6  814.49   17.08   0
  -3   9  -8  890.79   21.52   0
  -3  16 -16   56.91   14.42   0
  -2 -18 -19   21.28    9.43   0
  -2 -15 -13  165.87    7.37   0
  -2  13  -9  121.50   12.68   0
  -1 -19 -18  159.88   14.70   0
  -1 -16 -12  156.29    9.31   0
  -1  12  -6   14.70    6.86   0
   0  19 -13    9.74   13.14   0
   0  20 -15  261.10   20.21   0
   1  21 -15   74.03   18.00   0
   3 -16  -6  187.38   14.00   0
   4 -18  -8   11.30   12.75   0
   4  -3   3 2369.14   27.43   0
   5 -12  -1   51.09   10.69   0
   6 -17  -6   13.71   11.97   0
   7  10   1   23.01    5.59   0
   8 -14  -3    1.83   12.40   0
   9 -11  -1    4.10   13.54   0
   9   6   2  174.78   12.07   0
  10  -6   1    9.02   11.59   0
  11   7   0   43.46   14.47   0
  12   3   0   25.79   13.32   0
  -7   4 -21   14.23   13.71   0
  -6 -11 -24   43.49   12.95   0
  -6 -10 -22   37.62   10.23   0
  -6  -7 -18   55.11    9.05   0
  -6   8 -18  160.85   16.13   0
  -6   9 -19  101.95   16.74   0
  -4  -2  -8  142.10    6.87   0
  -4   3  -8  591.76   15.61   0
  -4   6  -9   28.90    5.89   0
  -2  12  -8  320.14   14.71   0
  -2  14 -10  183.32   14.37   0
  -1 -12  -7  538.28   10.60   0
   1 -15  -7   45.71    7.81   0
   1   9  -1  681.51   10.92   0
   1  19 -11   55.14   14.26   0
   2 -21 -16   61.25   17.53   0
   2 -16  -7  279.35   14.57   0
   2 -11  -2  178.12    9.83   0
   2   9   0  194.76    4.92   0
   3 -12  -2  188.67   11.95   0
   3  21 -12   19.69   15.01   0
   3  22 -14   56.46   20.86   0
   5 -20 -11   14.28   14.16   0
   5  -9   1  291.58   14.08   0
   5  -7   2   47.01    7.76   0
   5  18  -6   23.11    8.50   0
   7 -12  -1   50.74   12.82   0
   7  -9   1   73.18   12.30   0
   7  -7   2  370.31   17.50   0
   7   8   2   67.07    6.53   0
   8  -3   3   45.24    9.68   0
   8   4   3   18.47    7.88   0
   9  -5   2  198.03   14.96   0
  10  -8   0   15.27   12.12   0
  10   3   2  118.23   12.92   0
  10   9   0   15.22    9.30   0
  11   9  -1   33.75   13.58   0
  -7  -8 -27   24.62   16.86   0
  -7  -7 -25   24.89   16.22   0
  -7  -3 -21   49.61   13.05   0
  -7  -1 -20   65.51   14.84   0
  -7   0 -20   17.77   11.98   0
  -6  -8 -19   46.52    8.55   0
  -6  -6 -17   38.26    8.91   0
  -6   3 -15   20.69   10.05   0
  -6   7 -17   19.43   12.67   0
  -5  -2 -11   28.52    6.37   0
  -5   3 -11  411.56   15.47   0
  -5  10 -15  302.57   19.78   0
  -4   8 -10   30.35    8.48   0
  -4  14 -16   78.38   15.37   0
  -3  15 -14   16.71   12.26   0
  -2  11  -7  483.91   16.22   0
  -2  18 -16   52.29   15.53   0
  -1  19 -15   28.22   15.93   0
   0 -16 -10    4.65    6.68   0
   0  18 -11   37.42   12.71   0
   1  17  -8    5.41    9.84   0
   2 -18 -10   39.51   10.99   0
   2  -1   2   75.74    3.90   0
   2  21 -13    3.62   16.83   0
   3 -18  -9  293.10   18.19   0
   4 -10   0  143.84   10.32   0
   4  15  -3   76.83    6.45   0
   5 -14  -3  116.69   13.40   0
   5 -13  -2   98.95   12.22   0
   5  -4   3  209.77   10.38   0
   5   5   3  212.47    7.23   0
   6 -12  -1   34.79   10.92   0
   6  -9   1  298.63   15.69   0
   6  -7   2   62.91   10.13   0
   6  13  -1   67.48    3.26   0
   7 -15  -4   12.23   14.16   0
   7 -14  -3   73.83   15.10   0
   7 -13  -2   15.25   12.03   0
   7  -4   3   22.28    8.83   0
   7   5   3  224.30   10.05   0
   8 -10   0  339.15   19.91   0
   8  -6   2   67.09   13.14   0
   8  11   0    5.56    7.01   0
   9  -9   0  204.85   19.08   0
   9  13  -2  108.80    9.96   0
  10   2   2   16.05   11.40   0
  10  12  -2   15.62   11.60   0
  11   3   1   -0.50   12.71   0
  11  12  -3   -8.13   11.69   0
  12   0   0   79.55   17.03   0
  12   1   0   61.72   15.72   0
  12   2   0    2.71   12.55   0
  12   6  -1    0.87   18.12   0
  13   5  -2   38.72   20.42   0
  -7   6 -22   38.77   16.69   0
  -6   6 -16   33.96   12.52   0
  -5   6 -12   26.46    9.25   0
  -5   9 -14   58.69   12.18   0
  -5  11 -16   44.00   14.77   0
  -2   8  -5  149.75    8.56   0
  -1   5  -2 2061.33   19.68   0
  -1  11  -5   27.03    6.44   0
  -1  16 -10  243.43   17.45   0
  -1  18 -13   87.62   15.48   0
   0  -9  -3    1.61    3.25   0
   0  15  -7  115.62   11.26   0
   1 -14  -6   23.57    7.38   0
   2   2   2   53.93    2.57   0
   2  18  -8  153.32   12.86   0
   3 -13  -3  311.73   14.71   0
   3  -9   0   81.14    7.44   0
   3  18  -7   65.26    9.62   0
   3  20 -10   11.25   13.16   0
   4 -21 -14  105.20   24.10   0
   4 -19 -10   87.58   16.73   0
   4  -6   2  122.23    8.24   0
   4  16  -4  183.36    8.77   0
   4  21 -11   57.38   15.43   0
   5 -18  -8    4.80   14.16   0
   6 -15  -4   88.96   14.36   0
   6 -13  -2   60.98   12.85   0
   6  -4   3   26.00    7.55   0
   8  -8   1  143.53   15.98   0
   8  -2   3  191.52   14.28   0
   8   7   2  209.73   10.74   0
   9  -7   1   19.11   12.22   0
  10   0   2    2.43   11.39   0
  10   1   2   24.91   11.69   0
  11  -1   1   24.87   13.92   0
  11   0   1    4.84   14.38   0
  11   1   1   31.02   14.67   0
  11   2   1   55.57   14.37   0
  12  10  -3   45.19   16.64   0
  -7  -6 -23   56.39   16.26   0
  -7  -5 -22  197.35   16.98   0
  -7  -2 -20   27.99   12.94   0
  -7   5 -21   49.33   13.22   0
  -6  -9 -20    2.24    8.55   0
  -6  -3 -15   20.42    9.47   0
  -6   4 -15   30.45   10.67   0
  -5   4 -11   94.85   10.48   0
  -5   8 -13  133.32   15.06   0
  -5  12 -17   64.45   15.77   0
  -4   4  -8  323.45   12.38   0
   0 -20 -18    1.78   12.73   0
   0  -5  -1 1600.75   13.16   0
   2 -20 -14   71.16   17.81   0
   2 -19 -12   56.09   14.47   0
   2 -15  -6  109.69   11.16   0
   2 -12  -3    3.07    5.85   0
   2  20 -11   10.77   15.51   0
   2  22 -15    9.53   19.38   0
   3 -21 -15   52.94   20.09   0
   4 -20 -12   31.28   17.16   0
   4 -17  -7    2.37   11.01   0
   4  -8   1  274.90   12.43   0
   4  -2   3   39.78    5.42   0
   6 -18  -8   56.58   15.81   0
   6 -14  -3   38.70   11.38   0
   6   8   2    6.08    4.20   0
   6  10   1   87.15    5.51   0
   9  -4   2  131.12   14.92   0
   9  10   0   -0.47    8.38   0
  10  -5   1   18.43   12.38   0
  13   7  -3    2.95   22.72   0
  -7  -8 -26   31.61   17.15   0
  -7  -4 -21   24.20   12.33   0
  -7   4 -20  187.32   17.79   0
  -6  -5 -16   14.16    8.32   0
  -5  -9 -15   52.23    6.68   0
  -4  11 -12   62.56   11.48   0
  -4  12 -13  222.83   16.91   0
  -3   8  -7  281.80   12.67   0
  -3  12 -10   17.10   11.05   0
  -3  13 -11    5.77   10.74   0
  -2   6  -4  387.48   11.17   0
   0  16  -8   -4.01    9.87   0
   1 -17 -10   38.55    9.72   0
   3 -19 -11   80.53   14.51   0
   7 -10   0   21.55   12.91   0
   7  -3   3  100.44   10.90   0
   8 -11  -1   18.70   12.69   0
   8  -1   3  183.90   14.14   0
   9   5   2  225.91   14.38   0
   9   8   1   88.48    9.52   0
  10  -7   0    7.68   14.32   0
  10   6   1   15.65   10.80   0
  11   6   0   27.56   14.15   0
  12   8  -2   21.48   18.37   0
  -7  -7 -24   28.46   15.22   0
  -6   5 -15   35.34   12.33   0
  -6   8 -17    6.71   14.05   0
  -6   9 -18   96.40   14.84   0
  -6  10 -19    8.13   14.77   0
  -5  -8 -14    4.13    5.83   0
  -5  -3 -11  462.32   13.42   0
  -4  -3  -8  592.81   12.21   0
  -4   7  -9   55.06    8.00   0
  -4  10 -11  158.44   13.48   0
  -4  13 -14  119.01   16.05   0
  -4  15 -17   34.99   13.68   0
  -3   6  -6  454.04   13.49   0
  -3  11  -9  129.76   12.78   0
  -3  16 -15    3.43   11.36   0
  -2  10  -6  440.83   14.44   0
  -1 -18 -16   35.19    9.96   0
   0  20 -14    8.56   14.62   0
   1   7   0  677.09    8.64   0
   1  18  -9   52.47   11.53   0
   2   0   2 9869.71   35.47   0
   3 -20 -13   28.99   16.53   0
   3  12  -1    1.29    3.38   0
   4 -11  -1  488.93   17.44   0
   4   3   3 2286.04   20.58   0
   4  17  -5   59.38    8.64   0
   5 -19 -10   -1.06   15.19   0
   5 -10   0   12.32    8.43   0
   5  -3   3  470.85   14.25   0
   7  -6   2   40.15   11.07   0
   7  14  -2   23.36    4.75   0
   8   0   3  220.65   14.33   0
   8   9   1   55.19    7.90   0
   9 -10  -1   15.30   15.47   0
  12   5  -1   17.64   17.41   0
  -7  -3 -20  107.26   13.44   0
  -7   0 -19    0.16   11.41   0
  -7   6 -21   14.53   12.45   0
  -6   0 -14   31.15    9.62   0
  -6   1 -14  150.82   13.27   0
  -6   7 -16  383.90   20.99   0
  -5   7 -12  155.65   14.15   0
  -5  13 -18   64.43   15.01   0
  -3   0  -5  276.55    8.42   0
  -3   1  -5 2185.41   22.76   0
  -3  14 -12   90.51   12.63   0
  -2   1  -3  170.49    5.67   0
  -1 -17 -14   35.22    8.18   0
  -1   8  -3 1152.91   18.11   0
  -1  17 -11   28.30   11.87   0
   0  12  -4   57.06    6.40   0
   0  21 -16    1.61   17.59   0
   1 -20 -16   58.61   15.17   0
   1  21 -14   45.55   18.17   0
   2  -5   1  244.33    8.24   0
   3 -17  -8  217.89   16.13   0
   3  -4   2  768.00   14.95   0
   4 -16  -6   55.32   12.27   0
   4  14  -2  436.14    8.92   0
   4  20  -9   35.32   12.82   0
   5 -17  -7   51.94   14.00   0
   6 -10   0  338.35   16.85   0
   6  -3   3  189.57   11.43   0
   7  -8   1   46.52   13.21   0
   8 -12  -2   -0.19   11.68   0
   8  -5   2   -0.03    9.98   0
   9  -3   2  103.59   13.72   0
   9  14  -3   22.69    8.41   0
  10  -4   1   55.84   13.82   0
  10  13  -3   29.32   12.57   0
  -7  -1 -19   47.55   12.54   0
  -7   3 -19   68.38   14.20   0
  -7   5 -20  142.78   17.25   0
  -6 -11 -23    1.86   11.68   0
  -6   2 -14   45.82   10.82   0
  -5   5 -11  290.20   14.65   0
  -4   5  -8  259.22   11.67   0
  -4   9 -10  299.76   15.25   0
  -4  14 -15   70.17   15.53   0
  -3   2  -5  448.88   11.28   0
  -2   0  -3  845.24   10.82   0
  -2  18 -15   74.83   16.22   0
   0  17  -9    3.55   11.03   0
   0  19 -12   75.23   15.70   0
   1  20 -12   17.64   14.50   0
   2 -17  -9   29.54   10.60   0
   4  -1   3  177.90    7.99   0
   5  -6   2    4.19    5.53   0
   6 -17  -7   24.52   14.67   0
   6  19  -7   42.42   10.43   0
   7 -11  -1   26.01   13.61   0
   7  -2   3  221.04   13.31   0
   8 -13  -3    0.59   11.53   0
   8  -9   0  163.60   16.93   0
   9 -11  -2  119.54   18.37   0
   9  -8   0   37.37   14.45   0
  11  10  -2   10.57   14.31   0
  13   6  -3   14.24   23.58   0
  -7  -8 -25   21.49   16.43   0
  -7  -5 -21   51.93   13.22   0
  -6 -10 -21   50.08    9.87   0
  -6  -4 -15   48.05    9.78   0
  -6   3 -14  339.43   17.42   0
  -5  -7 -13  243.59    9.87   0
  -5  10 -14   84.68   13.49   0
  -5  11 -15   12.23   12.38   0
  -3  10  -8  143.78   11.05   0
  -3  15 -13   17.99   12.17   0
  -2   2  -3 1623.44   17.26   0
  -1  -8  -4  453.84    7.06   0
  -1  10  -4  173.54    9.25   0
  -1  19 -14  118.42   16.83   0
   0 -17 -12  121.66   10.50   0
   0   9  -2 1867.22   20.91   0
   1 -18 -12   16.69   10.63   0
   1  22 -16   34.88   22.13   0
   2 -21 -17   14.37   17.32   0
   2  -9  -1    6.93    4.47   0
   2  19  -9   44.05   11.77   0
   4 -18  -9    8.73   12.41   0
   4 -12  -2  163.93   13.12   0
   5  -8   1  686.79   19.37   0
   5   4   3  260.99    8.58   0
   6  -6   2  287.80   14.10   0
   8  -7   1   14.44   12.63   0
   9   4   2  152.12   14.01   0
  10   5   1   16.14   11.18   0
  10   8   0   25.76   10.88   0
  10  10  -1   94.02   12.85   0
  11   5   0   -3.27   12.42   0
  11   8  -1   14.16   14.30   0
  12   4  -1   14.17   16.78   0
  -7  -6 -22   33.45   13.21   0
  -7  -2 -19   57.66   13.21   0
  -7   4 -19   35.77   13.86   0
  -7   7 -21   72.91   17.04   0
  -6   6 -15   39.67   11.93   0
  -5 -14 -23   37.47   10.12   0
  -5   9 -13  600.10   22.30   0
  -5  12 -16   59.60   13.46   0
  -3  -1  -5 2147.45   20.30   0
  -3   3  -5   21.52    4.47   0
  -2  17 -13   54.24   14.04   0
   0 -19 -16  159.26   14.90   0
   0 -15  -9  173.87    9.65   0
   0  -7  -2 1572.44   15.43   0
   1 -19 -14  141.40   14.92   0
   1  -9  -2  246.43    8.73   0
   3 -10  -1   70.99    7.44   0
   3  19  -8   23.66   10.69   0
   4 -21 -15   65.34   23.94   0
   4 -14  -4  200.71   14.82   0
   4 -13  -3  598.32   20.30   0
   4  -5   2  144.74    8.44   0
   4   0   3  525.21   11.94   0
   4   2   3   52.39    4.64   0
   5 -11  -1  281.04   15.37   0
   5  -2   3 1168.79   20.84   0
   6 -11  -1  241.71   16.28   0
   6  -8   1  152.81   12.23   0
   7  -1   3  108.16   10.82   0
   9  -2   2  167.80   14.17   0
   9  15  -4    7.98    8.99   0
  10  -8  -1   13.64   14.85   0
  10  -6   0  263.41   20.14   0
  10  -3   1    6.98   12.30   0
  -7  -9 -27   16.77   16.67   0
  -7  -7 -23    7.21   13.81   0
  -7  -4 -20  184.87   15.88   0
  -7   6 -20   41.51   13.31   0
  -6  -7 -17   22.34    7.79   0
  -6   4 -14   -7.96   11.02   0
  -6   9 -17   58.24   14.33   0
  -6  10 -18  127.58   17.70   0
  -5   1 -10  641.39   17.47   0
  -5  13 -17   38.43   15.31   0
  -4  15 -16  162.65   18.27   0
  -2 -17 -17   33.90    7.91   0
  -2 -16 -15   90.80    7.62   0
  -2  13  -8  223.16   14.35   0
  -2  14  -9  242.96   15.41   0
  -1  18 -12   14.60   14.26   0
   1  -5   0 2343.55   20.14   0
   1  19 -10    1.01   12.02   0
   3  22 -13   44.99   16.85   0
   4   1   3  178.45    7.08   0
   4  18  -6   60.55    9.53   0
   5  19  -7  128.44   12.26   0
   6  -2   3   34.56    6.67   0
   7 -15  -5   33.77   15.03   0
   7 -12  -2  140.64   14.96   0
   8  -4   2   30.66   10.50   0
   8   6   2   84.97    8.75   0
   9  -1   2  197.07   15.30   0
  10  14  -4   70.72   13.27   0
  12   3  -1    9.73   14.94   0
  12   7  -2   14.60   16.11   0
  -7   5 -19   13.75   13.22   0
  -6  -8 -18  161.29   10.57   0
  -6   8 -16   57.58   13.69   0
  -5   0 -10  283.87   11.60   0
  -5   2 -10   26.72    6.84   0
  -5   6 -11  123.50   11.78   0
  -5   8 -12  151.40   15.14   0
  -4   8  -9  349.99   14.94   0
  -3  16 -14   49.87   14.82   0
  -2   3  -3  177.54    6.58   0
  -2   9  -5  713.61   17.03   0
   0 -18 -14    6.39    9.14   0
   0  18 -10   11.67   12.36   0
   1 -16  -9   24.04    8.49   0
   2  -7   0   81.95    6.21   0
   2  21 -12  143.67   19.86   0
   2  22 -14   25.63   20.63   0
   3 -21 -16   13.67   17.63   0
   3 -18 -10   52.68   13.79   0
   3 -16  -7  138.35   13.21   0
   3  21 -11   33.18   15.87   0
   4 -20 -13  129.54   20.14   0
   4 -19 -11   13.39   13.56   0
   4  -9   0   50.81    7.42   0
   5 -18  -9   65.89   15.15   0
   5 -12  -2  152.92   13.94   0
   6 -18  -9    9.40   14.70   0
   7 -14  -4  109.91   14.50   0
   7 -13  -3  307.05   19.01   0
   7  -5   2   77.01   10.93   0
   7   0   3   40.02    8.36   0
   7   2   3  259.91   11.93   0
   7   7   2  445.89   12.82   0
   8 -10  -1  254.14   18.07   0
   9  -9  -1   17.68   14.47   0
   9  -5   1  106.91   14.82   0
   9   3   2  105.56   12.15   0
  11   4   0   15.68   13.68   0
  12   0  -1    0.42   14.64   0
  12   1  -1   16.48   15.00   0
  12   2  -1   61.15   17.25   0
  12   9  -3   -0.87   15.89   0
  -8  -3 -27    4.18   18.96   0
  -7  -3 -19   80.06   13.81   0
  -6  -6 -16   34.02    7.79   0
  -5   3 -10   71.82    8.51   0
  -4   6  -8  366.01   13.84   0
  -4  11 -11   42.44   12.29   0
  -4  12 -12   41.96   11.47   0
  -4  13 -13   11.05   12.55   0
  -3   7  -6   85.79    7.37   0
  -3   9  -7  220.56   11.94   0
  -2  -1  -3  140.46    4.37   0
  -2   7  -4   -1.21    4.30   0
  -2  12  -7  144.30   11.10   0
  -1 -15 -11   42.85    6.64   0
  -1   6  -2  432.08   10.13   0
  -1  13  -6  404.50   15.19   0
   0 -10  -4  206.19    7.50   0
   0   7  -1  362.88    8.26   0
   0  11  -3   54.38    5.71   0
   1  15  -5  107.36    9.22   0
   2 -20 -15   65.10   17.67   0
   2 -18 -11   11.09   10.57   0
   2  15  -4   39.11    6.99   0
   2  16  -5  168.78   10.22   0
   5  -1   3   59.90    6.94   0
   6 -15  -5   24.39   12.74   0
   6 -12  -2  131.42   13.59   0
   7  -9   0   43.82   12.15   0
   7   1   3  128.83    9.28   0
   9   2   2  184.36   14.22   0
   9   7   1   14.57    8.99   0
  10   4   1   65.26   12.04   0
  -8  -4 -28   59.96   25.35   0
  -8  -2 -26   39.31   18.76   0
  -8   0 -25    6.20   15.41   0
  -7  -1 -18   -0.53   12.04   0
  -7   3 -18    7.30   12.15   0
  -7   7 -20   46.99   15.80   0
  -6  -9 -19  136.37   11.17   0
  -6   5 -14  259.06   16.13   0
  -6   7 -15  142.83   15.55   0
  -5  -1 -10  629.20   16.15   0
  -4 -13 -16    8.25    3.35   0
  -4   1  -7   82.60    7.17   0
  -4  14 -14   80.16   15.61   0
  -3   4  -5   51.44    5.67   0
  -3  13 -10   73.38   12.42   0
  -2  18 -14   51.67   15.23   0
  -1  16  -9   21.51   10.64   0
   0  20 -13   39.13   15.43   0
   0  21 -15    0.64   17.13   0
   1  16  -6    2.11    8.25   0
   2 -16  -8  203.65   14.52   0
   3 -20 -14   20.77   18.20   0
   3 -11  -2  168.56   10.68   0
   3  -8   0   21.81    6.29   0
   3  -6   1  442.50   12.46   0
   3  -3   2 2457.43   25.22   0
   4 -17  -8   80.97   13.46   0
   5 -19 -11  185.69   20.05   0
   5 -14  -4   80.23   11.80   0
   5 -13  -3  176.72   14.61   0
   5  -5   2  239.13   11.66   0
   5   3   3  507.53   11.96   0
   6 -14  -4   19.06   11.91   0
   6 -13  -3    9.72   10.83   0
   6  -1   3  261.39   11.45   0
   6   3   3  197.36    9.33   0
   7  -7   1  205.67   14.45   0
   9  -7   0  310.02   18.86   0
  10  -5   0    4.40   13.52   0
  11  -1   0   -4.01   13.66   0
  11   3   0   21.37   14.88   0
  -8  -1 -25   28.49   15.88   0
  -7  -9 -26   16.15   16.50   0
  -7  -8 -24   86.23   15.99   0
  -7   4 -18   -3.81   12.11   0
  -7   6 -19    2.94   13.77   0
  -5  -6 -12   33.26    5.93   0
  -5   4 -10   45.54    8.71   0
  -5  11 -14   22.46   14.15   0
  -4  -4  -8  335.01    9.04   0
  -4   0  -7  122.37    7.61   0
  -4   2  -7  679.23   15.80   0
  -4  10 -10   83.38   11.57   0
  -3  12  -9  177.67   14.17   0
  -3  14 -11   43.27   12.33   0
  -1 -19 -19    6.62   12.61   0
  -1  20 -15    4.50   14.63   0
   0 -20 -19    4.16   13.79   0
   0 -14  -8   49.26    7.04   0
   1  -7  -1 1437.48   17.74   0
   1  14  -4  455.99   13.45   0
   1  21 -13   23.80   18.82   0
   1  22 -15    0.58   22.00   0
   2 -19 -13   -1.13   14.13   0
   2  17  -6    7.51    7.28   0
   2  20 -10   91.90   15.78   0
   3 -19 -12    3.39   12.76   0
   5  -9   0    7.75    8.84   0
   6  -9   0   82.63   12.43   0
   6  -5   2   55.16    8.65   0
   8 -11  -2   11.58   12.09   0
   8  -8   0  405.52   20.18   0
   8  -6   1   52.59   11.64   0
   8  -3   2   32.27   10.48   0
   8  12  -1  124.96    8.89   0
   9 -10  -2   34.12   16.58   0
   9  11  -1    4.93    7.84   0
  10  -7  -1   15.63   14.67   0
  10   3   1   11.22   11.07   0
  11   0   0    0.70   13.45   0
  11   1   0   -3.68   14.40   0
  11   2   0    1.66   14.06   0
  11   7  -1    4.30   15.23   0
  11  11  -3   40.60   15.04   0
  12   6  -2   91.87   20.87   0
  -8  -3 -26   -2.79   17.93   0
  -7  -6 -21    8.57   11.56   0
  -7  -5 -20  157.68   14.77   0
  -6  -5 -15   46.60    8.11   0
  -6   1 -13   82.61   11.86   0
  -6   2 -13  164.30   13.60   0
  -6   9 -16  252.22   19.89   0
  -6  10 -17   39.78   15.76   0
  -5   7 -11   35.00   11.39   0
  -5  10 -13   47.47   12.31   0
  -5  12 -15  132.58   16.39   0
  -4   3  -7   67.83    7.05   0
  -3  15 -12   15.83   11.88   0
  -2   4  -3  572.59   11.82   0
  -2  11  -6  890.03   20.94   0
  -1  12  -5  169.18   10.27   0
  -1  17 -10   34.51   13.28   0
  -1  19 -13    1.92   14.82   0
   1  17  -7   41.52   10.65   0
   2 -10  -2   14.09    5.02   0
   2  14  -3   53.97    6.62   0
   5 -17  -8   99.89   16.58   0
   5   0   3 2235.66   26.80   0
   6 -17  -8    0.84   13.28   0
   6   0   3  351.78   12.60   0
   6   2   3   44.29    6.47   0
   8 -12  -3  152.92   17.81   0
   8   5   2   10.49    7.77   0
  10   1   1   26.02   12.13   0
  10   2   1  165.20   15.25   0
  10   7   0    8.67   10.10   0
  -8  -4 -27   64.53   20.84   0
  -8  -2 -25   -2.88   16.49   0
  -8   0 -24  108.90   19.08   0
  -8   1 -24   25.69   16.17   0
  -7  -7 -22   42.38   14.46   0
  -7  -2 -18  107.92   13.34   0
  -6 -11 -22   30.67   12.26   0
  -6   0 -13  116.05   11.53   0
  -6   3 -13   -4.10   10.34   0
  -6   6 -14  159.80   14.43   0
  -6  11 -18   22.30   14.42   0
  -5  -2 -10   31.56    6.88   0
  -5  13 -16   48.68   13.46   0
  -4  15 -15  125.53   16.10   0
  -3 -17 -21   27.89    7.09   0
  -3  -2  -5  463.95    9.12   0
  -3  11  -8   68.16   11.23   0
  -2  17 -12   34.40   14.21   0
   0  15  -6    1.47    8.95   0
   0  19 -11   20.52   13.58   0
   1 -20 -17   29.74   14.99   0
   1 -15  -8  150.43   10.65   0
   2 -21 -18   26.67   18.95   0
   3 -12  -3   21.83    7.18   0
   3  20  -9  152.55   15.01   0
   4 -10  -1  361.80   15.07   0
   4  -4   2  458.46   13.22   0
   4  21 -10   42.53   13.69   0
   5  -7   1  936.52   21.65   0
   5   1   3   73.58    6.73   0
   5   2   3 1194.59   18.38   0
   6  -7   1   87.72    9.71   0
   6   1   3  249.89   10.63   0
   7 -10  -1   22.77   12.02   0
   7  -4   2   99.77   10.69   0
   8 -13  -4   15.95   12.62   0
   9 -11  -3    9.82   14.83   0
   9   9   0  220.17   12.16   0
  11  -4  -1   11.00   14.22   0
  11   9  -2    5.14   15.04   0
  -8  -1 -24    8.66   16.22   0
  -7  -4 -19   40.01   11.92   0
  -7   5 -18   53.55   12.45   0
  -7   7 -19   12.35   14.38   0
  -7   8 -20    2.95   13.66   0
  -6   8 -15  187.36   16.69   0
  -5   5 -10   14.31    8.23   0
  -5   9 -12   67.26   12.44   0
  -4  -1  -7  105.63    6.72   0
  -4   7  -8  228.15   12.20   0
  -4   9  -9  155.77   13.40   0
  -3   5  -5  242.35   10.23   0
   0  16  -7   71.60   11.98   0
   1 -17 -11   25.02    9.62   0
   1 -10  -3  631.39   13.73   0
   1  20 -11  110.91   15.66   0
   2 -15  -7  149.97   12.78   0
   2  -4   1  668.46   12.25   0
   2  18  -7    8.08    8.84   0
   3 -13  -4   54.45    8.84   0
   4 -18 -10   45.71   14.79   0
   4 -16  -7   65.49   12.84   0
   4  19  -7   11.75    8.68   0
   7  11   0   19.56    5.59   0
   8  -2   2   51.14   10.30   0
   9  -8  -1   79.10   15.97   0
  10  -4   0  168.83   16.56   0
  10  11  -2   34.19   11.33   0
  12  10  -4   17.21   17.20   0
  -8  -5 -28   17.33   20.85   0
  -7   2 -17   57.60   13.59   0
  -6  -1 -13   85.64   10.11   0
  -6   4 -13  171.27   14.43   0
  -5  14 -17   14.45   14.01   0
  -4   4  -7  952.70   19.81   0
  -2  19 -15   10.86   15.21   0
  -1  -6  -3  198.19    3.80   0
  -1   9  -3  426.16   12.00   0
   0 -13  -7    1.38    5.02   0
   0   3   0    0.51    1.17   0
   1  18  -8   34.48   11.05   0
   3 -21 -17    1.78   21.12   0
   3 -17  -9   25.44   11.23   0
   3  16  -4    7.13    6.50   0
   6 -10  -1   94.50   13.05   0
   6   7   2   56.48    5.68   0
   7 -15  -6   82.82   16.22   0
   7 -11  -2  105.03   15.69   0
   7   9   1   90.13    7.55   0
   8  -9  -1   55.76   15.24   0
   8   8   1  145.38    9.53   0
   9  -6   0   20.02   12.29   0
   9   6   1  122.01   12.16   0
  10  -8  -2  129.58   18.48   0
  12   5  -2    0.98   16.92   0
  12   8  -3    4.65   18.41   0
  -8  -4 -26   28.29   19.90   0
  -8  -3 -25   38.32   18.34   0
  -8  -2 -24   15.45   15.63   0
  -8   1 -23  118.95   18.39   0
  -8   2 -23   27.90   15.99   0
  -7  -9 -25   21.17   16.11   0
  -7  -3 -18   24.92   11.67   0
  -7   3 -17   58.55   13.26   0
  -7   6 -18   45.14   14.50   0
  -6 -12 -24   26.80   12.81   0
  -6 -10 -20  124.35   10.76   0
  -4  16 -16   78.05   17.12   0
  -3   8  -6 1366.99   24.50   0
  -2 -14 -12   42.57    5.48   0
  -1  18 -11   87.96   14.23   0
   0 -16 -11    8.46    7.10   0
   0  17  -8   64.73   12.38   0
   2 -11  -3  465.24   14.11   0
   2   7   1   24.10    1.51   0
   3  17  -5  199.40   10.56   0
   4 -20 -14   57.33   18.66   0
   4 -19 -12   12.11   13.60   0
   5 -18 -10   39.77   15.51   0
   5 -10  -1   90.18   10.51   0
   6  -4   2  477.08   16.49   0
   7  -8   0   14.50   10.39   0
   7  -6   1  173.27   14.50   0
   8  -5   1   31.31   10.66   0
   8  -1   2  180.99   13.85   0
   8   4   2   33.21    9.20   0
   9  -3   1    9.30   10.94   0
  10  -6  -1    8.52   14.46   0
  10   9  -1   34.08   11.06   0
  11   6  -1   39.54   14.79   0
  -8  -5 -27   48.72   23.31   0
  -8   0 -23   18.62   15.59   0
  -7  -8 -23  184.05   17.20   0
  -7   4 -17   34.60   13.02   0
  -6  -4 -14   -4.02    6.90   0
  -6   7 -14  283.72   17.81   0
  -5   8 -11   72.13   11.59   0
  -4  12 -11   46.24   12.28   0
  -4  13 -12  172.19   15.50   0
  -4  14 -13   47.48   13.91   0
  -3  10  -7   61.20    8.74   0
  -2   8  -4   72.24    7.26   0
  -2  18 -13   56.55   15.12   0
  -1  11  -4  453.99   14.06   0
   0  21 -14   28.76   17.84   0
   1 -19 -15   22.96   14.19   0
   1 -18 -13  100.97   13.68   0
   1 -14  -7   94.78    8.66   0
   2 -17 -10  254.26   15.80   0
   2  22 -13   46.84   19.62   0
   3  -2   2  178.51    7.20   0
   4 -11  -2   59.50    9.59   0
   5  -4   2  150.88    9.48   0
   5  20  -8   42.55   12.65   0
   7 -14  -5   38.79   14.69   0
   7 -13  -4  132.12   16.54   0
   7 -12  -3   38.03   12.87   0
   7  -3   2   92.55   10.60   0
   7   6   2   38.93    6.79   0
   8  -7   0   30.42   11.48   0
  10  -3   0    2.37   12.51   0
  11  12  -4   10.71   14.93   0
  12   4  -2    4.03   17.16   0
  -8  -1 -23  142.31   19.26   0
  -7  -1 -17   43.75   12.05   0
  -7   8 -19    8.76   14.86   0
  -6   5 -13    5.26   10.12   0
  -6  10 -16   47.99   14.80   0
  -6  11 -17   30.23   15.41   0
  -5   6 -10  108.35   10.69   0
  -5  11 -13   75.79   15.39   0
  -5  12 -14   68.88   14.36   0
  -4   5  -7    9.32    5.46   0
  -4  11 -10  136.22   14.22   0
  -2   5  -3  546.28   12.24   0
  -2  10  -5   24.84    6.19   0
  -2  14  -8  117.90   12.96   0
  -1  20 -14    0.79   14.16   0
   0  20 -12  101.34   16.78   0
   1 -11  -4  475.64   12.84   0
   2 -20 -16   17.37   16.91   0
   2 -12  -4  190.75   10.48   0
   3 -20 -15   19.68   18.69   0
   3 -18 -11  198.55   17.74   0
   3  -9  -1  144.78    9.17   0
   3   5   2  744.43    7.76   0
   3  15  -3  183.43    8.57   0
   3  22 -12    6.29   15.17   0
   4  -8   0  504.33   15.75   0
   5 -19 -12   10.44   16.12   0
   6 -15  -6   93.46   14.62   0
   6 -11  -2   85.19   13.66   0
   8 -10  -2   45.83   14.92   0
   8   0   2  230.60   14.67   0
   8  10   0  366.56   12.56   0
   9  -9  -2   48.03   15.91   0
  10   6   0  273.45   16.41   0
  12   3  -2   -0.37   15.13   0
  -7  -6 -20   42.26   11.25   0
  -7   5 -17   -0.07   12.51   0
  -7   7 -18    7.15   14.28   0
  -6   9 -15  193.90   17.29   0
  -5 -13 -20  198.36    9.77   0
  -5  -3 -10   85.09    7.22   0
  -5  13 -15   44.29   13.90   0
  -4 -10 -12  455.78    7.79   0
  -4  -2  -7  717.87   13.89   0
  -4   8  -8  200.98   12.57   0
  -4  15 -14  133.81   17.55   0
  -2 -18 -20   36.18   10.94   0
  -2  13  -7  126.88   12.22   0
  -1 -18 -17   39.33   11.31   0
  -1 -16 -13   85.41    8.88   0
  -1 -14 -10  273.82    9.87   0
  -1   7  -2   76.72    5.61   0
   0 -19 -17  306.89   18.05   0
   0  18  -9   16.68   11.55   0
   1  10  -1  213.30    7.08   0
   1  19  -9  124.85   14.15   0
   1  22 -14   -2.87   20.44   0
   2  -8  -1  202.35    8.87   0
   2  13  -2   72.51    6.03   0
   2  19  -8  123.90   13.04   0
   2  21 -11   53.76   17.24   0
   3  18  -6  178.61   11.87   0
   4 -14  -5  174.89   14.22   0
   4 -13  -4   61.11   11.35   0
   4 -12  -3  120.92   11.32   0
   4  -6   1  801.13   18.10   0
   5 -11  -2  267.97   15.71   0
   6  -8   0  337.75   17.18   0
   8   1   2  200.87   13.76   0
   9  -2   1   38.42   10.77   0
  11   5  -1   30.76   13.74   0
  12   1  -2   18.02   14.92   0
  12   2  -2   29.56   16.46   0
  -8  -6 -28   22.94   22.68   0
  -8  -4 -25   15.83   17.46   0
  -8  -3 -24    7.85   15.32   0
  -8   1 -22   51.87   16.28   0
  -8   2 -22   34.88   16.11   0
  -7  -7 -21   97.99   14.43   0
  -7  -5 -19   12.66   10.54   0
  -7  -2 -17   62.46   13.29   0
  -6  -8 -17   14.92    7.27   0
  -6  -7 -16  360.92   13.68   0
  -5  10 -12   82.79   13.86   0
  -5  14 -16  109.73   17.71   0
  -3   6  -5   90.28    7.26   0
  -3  13  -9  109.95   13.20   0
  -3  14 -10    1.51    9.95   0
  -3  15 -11    8.75   11.57   0
  -1  19 -12   27.23   15.66   0
   0  10  -2 1069.92   17.01   0
   1  21 -12   32.75   17.65   0
   2 -19 -14   67.20   16.42   0
   2 -18 -12  113.84   13.42   0
   3 -19 -13  266.71   20.31   0
   3 -16  -8  241.01   15.66   0
   3  -5   1   22.38    4.91   0
   4 -17  -9   91.46   14.70   0
   4  -3   2   33.70    5.37   0
   4  13  -1  286.57    5.92   0
   5  -8   0   50.18    8.99   0
   6 -14  -5  113.77   14.90   0
   6 -13  -4   35.21   12.86   0
   6 -12  -3   76.95   12.80   0
   6  -6   1    2.71    7.32   0
   7  -9  -1   84.09   14.60   0
   8 -11  -3   10.76   14.36   0
   8  -4   1  149.33   13.97   0
   9  -7  -1   12.51   14.06   0
   9  -5   0  421.33   20.11   0
   9   5   1  147.06   13.10   0
  12   7  -3   10.90   19.17   0
  -8  -5 -26   17.36   19.14   0
  -8  -2 -23   23.92   14.82   0
  -8   0 -22    3.13   14.22   0
  -8   3 -22   40.57   16.39   0
  -7  -4 -18   -3.14   10.58   0
  -6  -6 -15   38.00    8.01   0
  -6   6 -13  131.64   13.45   0
  -6   8 -14    9.06   12.08   0
  -5   1  -9  113.42    9.25   0
  -5   2  -9  342.71   13.20   0
  -5   3  -9  119.50   10.02   0
  -4  10  -9  223.42   14.38   0
  -4  16 -15    5.16   14.79   0
  -2  -2  -3 1570.18   11.97   0
  -1  16  -8  149.81   13.73   0
   0 -17 -13  172.19   11.88   0
   2  -6   0  199.56    8.07   0
   3  21 -10   10.05   14.56   0
   5 -17  -9    7.89   14.87   0
   5 -14  -5   80.83   12.69   0
   5 -13  -4   85.67   13.28   0
   5 -12  -3  448.12   18.66   0
   5  -6   1  228.35   11.57   0
   6 -17  -9   71.77   16.05   0
   6  -3   2    3.79    6.73   0
   7  -2   2   20.30    8.44   0
   7  15  -3   18.39    4.88   0
   8 -13  -5   24.72   15.21   0
   8 -12  -4   11.67   14.36   0
   9 -10  -3    1.07   13.22   0
   9  -1   1   33.84   11.52   0
   9  12  -2   60.33   10.32   0
  10  -7  -2   47.35   13.92   0
  10  -5  -1   24.54   13.00   0
  10   5   0    4.64   11.34   0
  11  -1  -1   24.49   14.58   0
  11   8  -2   -0.87   15.16   0
  11  10  -3    4.03   14.37   0
  -7  -9 -24    4.32   14.69   0
  -7   2 -16   39.45   12.57   0
  -7   3 -16  198.54   16.40   0
  -7   6 -17   19.83   12.53   0
  -6   1 -12  152.59   12.32   0
  -6   2 -12   24.82   10.19   0
  -5   0  -9   34.41    6.85   0
  -5   7 -10   57.23    9.82   0
  -5   9 -11   10.58   12.35   0
  -4   6  -7  244.63   11.66   0
  -3  12  -8  132.28   11.95   0
  -3  18 -15   50.37   16.10   0
  -2  12  -6  356.02   15.24   0
  -2  17 -11   63.31   13.59   0
  -2  19 -14   54.12   16.09   0
  -1 -17 -15  169.79   11.31   0
   0 -18 -15   84.00   11.29   0
   3 -21 -18   40.88   22.95   0
   3  -7   0  532.90   14.30   0
   4  20  -8   47.87   11.32   0
   7  -5   1   36.14   10.26   0
   8  -8  -1  129.24   14.91   0
   9 -11  -4   31.53   16.12   0
   9   4   1   90.03   12.59   0
   9   8   0   33.29    9.74   0
  10  12  -3   22.04   12.33   0
  11   0  -1   -1.52   15.12   0
  11   4  -1   16.65   13.96   0
  12   9  -4    6.07   16.91   0
  -8  -1 -22   53.54   15.90   0
  -7  -8 -22   72.75   13.98   0
  -7   8 -18   80.95   17.29   0
  -6  -9 -18  144.61   11.11   0
  -6   3 -12  456.01   17.80   0
  -6  11 -16   32.96   16.50   0
  -6  12 -17   11.07   16.04   0
  -5  -8 -13  117.99    7.59   0
  -5   4  -9  122.75   10.09   0
  -3   9  -6    9.09    6.33   0
  -1  -9  -5   36.64    3.48   0
  -1  17  -9   27.56   11.39   0
   0   8  -1   38.99    4.48   0
   0  19 -10   -2.75   12.66   0
   1 -20 -18   41.78   15.96   0
   1 -16 -10  249.24   13.49   0
   2 -16  -9  259.83   15.61   0
   3 -10  -2   76.09    8.53   0
   4 -20 -15   76.79   19.15   0
   4 -18 -11   56.59   15.57   0
   5  -3   2  385.38   13.31   0
   7  -7   0   12.25   10.69   0
   8  -6   0  142.46   13.86   0
  11  -4  -2    6.17   15.04   0
  11   1  -1   23.78   15.26   0
  11   3  -1   11.80   14.48   0
  -8  -4 -24   88.40   18.74   0
  -8  -3 -23   61.32   16.15   0
  -8   2 -21  144.75   18.99   0
  -7  -3 -17   58.71   12.25   0
  -7   4 -16    9.31   10.67   0
  -6 -11 -21   32.62   10.76   0
  -6   0 -12   48.61    9.78   0
  -6   4 -12  182.06   14.55   0
  -6   7 -13   16.17   11.61   0
  -6  10 -15   58.58   15.69   0
  -2   6  -3  107.09    6.61   0
  -1  13  -5   42.51    7.93   0
   0  -8  -3    7.14    3.07   0
   0   4   0 1284.72   10.85   0
   0  12  -3  526.91   13.89   0
   0  21 -13  130.84   21.90   0
   1  -4   0   44.93    3.37   0
   1  20 -10    8.45   14.18   0
   2  20  -9   38.52   12.92   0
   3 -15  -7   16.86   10.32   0
   3  -1   2  259.52    7.88   0
   3  19  -7  214.97   13.23   0
   4 -19 -13   40.05   15.43   0
   4 -16  -8   -0.20   12.96   0
   4  -9  -1  131.69   10.05   0
   5 -18 -11   81.91   17.47   0
   6  -9  -1  312.65   17.16   0
   7 -15  -7   22.67   14.43   0
   7 -10  -2   29.24   11.67   0
   7  -1   2   71.35   10.20   0
   8   7   1   14.80    7.00   0
   8  13  -2    0.03    6.69   0
   9  -4   0   21.56   12.41   0
   9   3   1   -6.59   10.93   0
  10   4   0  168.15   16.05   0
  10   8  -1   16.67   11.48   0
  11   2  -1   52.20   14.92   0
  12   6  -3   33.75   18.44   0
  -8  -5 -25  109.83   20.49   0
  -8  -2 -22   45.99   16.28   0
  -8   1 -21    3.72   14.34   0
  -8   3 -21   39.20   16.21   0
  -7  -1 -16  101.63   14.33   0
  -7   5 -16   19.24   12.76   0
  -7   7 -17    8.52   12.13   0
  -6  -5 -14  262.15   12.32   0
  -6   9 -14   10.10   13.94   0
  -5 -14 -22   34.41    8.24   0
  -5  12 -13  175.79   15.99   0
  -5  13 -14   73.30   14.32   0
  -4  -5  -8  247.55    7.55   0
  -4   9  -8   89.10   11.31   0
  -4  13 -11   79.11   12.72   0
  -4  14 -12   13.58   10.72   0
  -3  -3  -5   21.69    3.14   0
  -3   7  -5  294.25   11.74   0
  -3  11  -7  403.06   16.80   0
  -2  18 -12   88.05   16.01   0
  -1 -19 -20    4.13   13.38   0
  -1  18 -10   79.74   14.24   0
  -1  20 -13   50.38   16.57   0
   0 -15 -10   60.13    7.76   0
   1  -8  -2  693.45   13.26   0
   1   8   0  140.28    4.87   0
   2  -3   1  230.84    7.17   0
   3 -17 -10  254.60   16.98   0
   3  14  -2  112.56    6.66   0
   5 -19 -13   49.74   17.65   0
   8  -3   1  112.72   12.93   0
   9  -8  -2   71.54   14.78   0
   9  10  -1   19.03    9.15   0
  10  -4  -1   64.85   12.63   0
  10   1   0   20.05   11.92   0
  10   3   0    0.68   12.79   0
  -8   0 -21   88.36   16.36   0
  -6  -1 -12  157.05   11.26   0
  -6   5 -12  364.99   18.38   0
  -5  -7 -12  161.74    8.23   0
  -5  -1  -9  140.39    8.94   0
  -5   5  -9  233.45   12.84   0
  -5   8 -10   34.53   10.84   0
  -5  11 -12   32.38   12.11   0
  -5  14 -15  153.10   17.19   0
  -4  12 -10  117.28   13.01   0
  -4  15 -13   74.23   13.89   0
  -2   9  -4  369.97   12.58   0
  -1  10  -3  596.71   14.90   0
   2  22 -12   51.56   19.60   0
   2  23 -14    4.81   21.35   0
   3 -20 -16   14.91   19.33   0
   4  -2   2 1139.99   19.07   0
   4   6   2   97.27    4.33   0
   5 -16  -8   21.79   12.82   0
   5  -9  -1  318.34   15.05   0
   6  -2   2  594.67   17.01   0
   7 -14  -6  134.04   17.02   0
   7 -11  -3   63.72   13.82   0
   7   0   2   -2.68    8.29   0
   8  -9  -2  142.86   16.60   0
   9  -6  -1  106.23   14.92   0
  10  -6  -2   65.46   16.19   0
  10   2   0  177.80   15.77   0
  10  10  -2   13.42   11.81   0
  11   7  -2   32.64   16.74   0
  -8  -6 -26    0.10   19.46   0
  -7  -6 -19    7.76    9.80   0
  -7   9 -18   53.80   14.76   0
  -4 -11 -13   68.17    3.98   0
  -4   7  -7   92.94    8.53   0
  -2  11  -5  348.92   13.98   0
  -1 -13  -9  356.14   10.07   0
  -1   2  -1   89.48    3.57   0
   0  -4  -1    6.00    1.61   0
   1  16  -5  116.14   10.13   0
   1  17  -6   85.27   10.66   0
   1  22 -13   35.13   20.34   0
   1  23 -15   27.78   24.64   0
   2 -20 -17    0.96   17.12   0
   2  -9  -2  178.12    9.11   0
   3 -11  -3  274.76   12.42   0
   4  -5   1  411.66   13.37   0
   6  -7   0   12.68    8.64   0
   6  -5   1  373.19   15.11   0
   7 -13  -5   41.66   13.37   0
   7 -12  -4   -3.64   11.97   0
  12   5  -3   85.47   19.30   0
  -8  -4 -23   33.94   18.04   0
  -8  -1 -21    3.73   13.76   0
  -7  -7 -20   48.73   12.98   0
  -7  -5 -18   94.12   12.88   0
  -7   6 -16   15.33   12.57   0
  -7   8 -17  230.08   20.34   0
  -6 -10 -19    9.11    8.48   0
  -6   8 -13  141.07   15.07   0
  -5  10 -11   78.19   13.23   0
  -4  -3  -7   56.86    5.26   0
  -4  11  -9   97.03   12.15   0
  -4  16 -14   65.16   13.76   0
  -3  18 -14   81.13   17.03   0
   0  16  -6  210.18   14.03   0
   0  20 -11   12.48   13.82   0
   1 -19 -16  154.36   16.52   0
   1 -17 -12   94.00   11.71   0
   2 -17 -11   74.57   13.14   0
   2 -15  -8  108.96   12.56   0
   3 -21 -19    7.56   22.74   0
   3 -19 -14    6.33   16.52   0
   3 -18 -12   94.20   15.84   0
   3 -13  -5  193.36   12.96   0
   3 -12  -4  426.56   16.08   0
   4  -7   0  177.45   10.04   0
   5  -2   2  344.89   12.60   0
   6 -17 -10    5.40   15.00   0
   6 -10  -2  103.10   13.24   0
   7  -8  -1   40.09   12.13   0
   7  -4   1  156.47   12.14   0
   7   1   2   43.42    8.17   0
   8 -10  -3   91.51   16.05   0
   8  -5   0   79.76   13.39   0
   8  -2   1  334.88   17.23   0
   9  -9  -3   97.40   15.78   0
   9  -3   0  901.91   27.50   0
  10  -3  -1   16.75   12.90   0
  12   8  -4   42.23   20.17   0
  -8  -5 -24   13.27   18.40   0
  -8  -3 -22   53.67   15.68   0
  -8   2 -20   36.63   15.10   0
  -7 -10 -25    6.95   16.98   0
  -7  -9 -23   46.76   14.06   0
  -7  -2 -16   34.93   11.00   0
  -7   2 -15   63.84   12.33   0
  -6   6 -12  122.30   13.51   0
  -6  11 -15   71.44   15.60   0
  -6  12 -16   11.29   12.45   0
  -5   6  -9  128.76   11.18   0
  -4   2  -6  316.52   11.23   0
  -4   3  -6  218.07   10.61   0
  -3   2  -4 1008.87   16.27   0
  -3  14  -9   25.09   11.47   0
  -3  15 -10  311.58   18.50   0
  -2  19 -13    2.51   14.35   0
  -1   8  -2  677.17   13.91   0
  -1  12  -4  130.59    9.50   0
  -1  19 -11   60.71   14.79   0
   0  17  -7  107.07   12.98   0
   1 -18 -14  219.56   16.29   0
   1 -15  -9  125.16   10.35   0
   1  -6  -1  118.08    5.70   0
   1  15  -4  282.14   12.10   0
   1  18  -7   69.16   11.14   0
   3   0   2    5.20    2.86   0
   3  20  -8   64.62   12.74   0
   3  22 -11   65.54   17.57   0
   4 -17 -10   99.00   16.64   0
   4 -10  -2   31.04    7.66   0
   5  -7   0   -2.52    6.65   0
   5  -5   1  718.93   18.22   0
   7   2   2   17.58    7.13   0
   7   8   1   45.48    6.76   0
   8  -7  -1   15.80   11.88   0
   9   7   0  338.62   15.98   0
  10  13  -4   46.87   13.96   0
  11  11  -4    8.52   15.38   0
  12   1  -3    9.46   16.05   0
  12   4  -3   28.50   16.26   0
  12  10  -5    9.60   19.28   0
  -8  -2 -21  136.22   18.15   0
  -8   1 -20   86.26   16.60   0
  -7  -4 -17   37.61   11.87   0
  -7   3 -15  151.59   13.92   0
  -7   4 -15   53.11   13.21   0
  -6  -4 -13  161.92   10.61   0
  -6  10 -14   -0.68   13.74   0
  -4   1  -6  517.24   13.32   0
  -3   1  -4 1753.93   20.29   0
  -3   3  -4  361.22   10.70   0
  -3  10  -6  524.89   17.41   0
  -2  14  -7  136.89   13.29   0
  -1   1  -1 3562.69   17.53   0
   0 -19 -18   21.08   13.83   0
   0  15  -5   -3.15    8.26   0
   1  21 -11   23.68   17.98   0
   2 -19 -15   12.08   16.21   0
   2  17  -5   16.21    7.66   0
   2  21 -10   40.53   16.79   0
   3  -4   1  189.41    8.24   0
   4 -20 -16   16.36   17.47   0
   4  21  -9    4.40   12.85   0
   5 -17 -10   61.78   15.52   0
   5 -10  -2   88.14   10.71   0
   6 -14  -6   16.85   11.28   0
   6 -11  -3   30.17   11.23   0
   6  -1   2  308.30   12.45   0
   7  -6   0   31.82   10.12   0
   8 -13  -6    9.81   14.84   0
   8 -12  -5   22.26   14.88   0
   8 -11  -4   36.50   13.00   0
   8   6   1   64.05    8.51   0
   9 -10  -4   39.43   14.81   0
  10  -7  -3   15.29   15.04   0
  10   7  -1   24.02   11.33   0
  11   6  -2    5.13   13.83   0
  11   9  -3   47.79   16.19   0
  12   2  -3    9.41   14.68   0
  12   3  -3   19.04   15.03   0
  -8  -7 -27   29.32   21.24   0
  -8  -6 -25   17.72   18.74   0
  -8   0 -20    4.72   13.47   0
  -7  -8 -21   25.56   12.92   0
  -7   7 -16    0.43   12.46   0
  -5  -2  -9  357.20   11.91   0
  -5   9 -10  321.27   18.49   0
  -4   4  -6  157.42    9.13   0
  -3   4  -4  716.16   15.16   0
  -3   8  -5   13.99    6.63   0
  -3  13  -8  188.54   14.15   0
  -2 -17 -18   16.45    8.80   0
  -2   7  -3   60.37    5.96   0
  -2  17 -10  254.76   17.62   0
  -1  21 -14   45.81   16.42   0
   0  18  -8   -0.08   10.68   0
   0  22 -14    0.74   18.69   0
   1 -20 -19    3.55   15.72   0
   2 -18 -13   47.50   12.00   0
   2  16  -4  118.92    8.98   0
   3 -16  -9   63.26   12.91   0
   3  -8  -1  167.09    9.39   0
   3   4   2  800.91    9.31   0
   4 -11  -3  490.28   17.64   0
   5 -14  -6   63.51   12.77   0
   6 -13  -5   30.36   11.09   0
   6 -12  -4  278.26   17.32   0
   8   9   0  160.65   10.28   0
   9  -7  -2   74.47   13.58   0
   9  -5  -1  119.19   15.21   0
   9  13  -3   19.76   10.22   0
  10  -5  -2  108.99   15.63   0
  -8   5 -20   56.85   15.64   0
  -7   5 -15  155.22   15.87   0
  -7   9 -17   82.25   17.50   0
  -6   7 -12  130.88   13.83   0
  -6   9 -13   47.89   14.50   0
  -5  -6 -11  131.15    7.60   0
  -5   7  -9  239.25   14.48   0
  -5  12 -12   43.80   15.16   0
  -5  13 -13   51.17   14.15   0
  -5  14 -14   69.48   16.07   0
  -4   8  -7   75.64    9.47   0
  -4  10  -8  164.59   12.77   0
  -2 -15 -14   11.64    6.25   0
  -2  13  -6  206.43   13.46   0
  -1 -12  -8   16.00    4.56   0
  -1   4  -1   86.83    4.30   0
   0 -14  -9   10.60    6.44   0
   1  19  -8   23.97   10.81   0
   2 -10  -3  312.65   11.73   0
   2  18  -6  119.85   10.51   0
   3  11   0  152.04    4.30   0
   4 -19 -14   27.57   15.89   0
   4 -18 -12   42.42   14.31   0
   4 -13  -5   51.39   11.23   0
   4 -12  -4   95.84   12.08   0
   4  -1   2  334.52   10.60   0
   5 -18 -12   31.63   16.02   0
   5 -11  -3   10.76    9.39   0
   6  11   0   13.01    4.66   0
   7 -15  -8   65.25   16.07   0
   7  -9  -2  237.57   17.74   0
   8  -1   1   79.28   10.90   0
   9  -2   0   23.01   10.54   0
  10  -2  -1  147.11   16.53   0
  11  -4  -3   17.11   15.98   0
  11  -1  -2   11.18   13.60   0
  -8  -1 -20  111.88   16.39   0
  -6   2 -11   60.87    9.88   0
  -6   3 -11   92.09   10.74   0
  -5  15 -15    1.81   14.87   0
  -4   0  -6    0.55    4.30   0
  -4   5  -6   37.43    6.85   0
  -4  13 -10   -3.72   12.08   0
  -4  14 -11   28.29   11.72   0
  -4  15 -12  152.77   16.34   0
  -3  12  -7  105.26   12.60   0
  -2 -13 -11   64.99    5.55   0
  -2  18 -11   10.50   13.57   0
  -2  20 -14   58.70   16.78   0
  -1 -15 -12  330.83   11.52   0
  -1  16  -7   37.51   10.92   0
  -1  20 -12   22.34   15.88   0
   0 -16 -12  233.25   11.83   0
   0  -6  -2 1540.31   14.34   0
   0  21 -12   56.09   17.28   0
   5 -13  -5  160.82   14.02   0
   5 -12  -4  111.71   13.61   0
   5  -1   2  194.36    9.81   0
   5  17  -4  255.85    8.93   0
   6  -8  -1  156.46   12.80   0
   6  -4   1   46.88    8.34   0
   6   0   2   47.73    7.49   0
   7  -3   1  330.55   15.39   0
   8  -8  -2  106.41   14.57   0
   8  11  -1   16.04    8.04   0
  11   0  -2   41.67   16.27   0
  11   5  -2    2.79   14.56   0
  12   7  -4   -1.00   18.59   0
  -8  -5 -23   58.35   19.15   0
  -8  -4 -22   44.23   15.37   0
  -8  -3 -21   31.89   15.17   0
  -8   2 -19   47.50   15.83   0
  -7   6 -15   77.98   14.42   0
  -7   8 -16   35.91   13.73   0
  -6  -8 -16   62.45    7.98   0
  -6  -7 -15  140.88    9.76   0
  -6   1 -11  156.68   11.50   0
  -6   4 -11   70.62   10.92   0
  -6  12 -15   66.66   16.68   0
  -5  11 -11  293.50   18.45   0
  -4  16 -13   25.09   13.96   0
  -3   0  -4   29.24    4.07   0
  -3   5  -4  171.66    8.64   0
  -1  17  -8    6.87   10.56   0
   0   5   0    0.12    1.76   0
   0  11  -2  258.82    9.73   0
   0  19  -9    7.95   11.94   0
   1  -9  -3  453.78   11.52   0
   1   2   1   89.97    1.54   0
   1  14  -3   36.84    6.21   0
   2  -7  -1   23.60    4.69   0
   2  19  -7   47.49   11.86   0
   3 -20 -17   26.25   18.66   0
   3  -6   0    7.77    4.55   0
   3   1   2  198.04    6.27   0
   5  18  -5   11.25    7.32   0
   7 -14  -7  133.71   17.50   0
   8   0   1    2.86    9.79   0
   8   5   1   18.21    7.64   0
   9  -8  -3   18.82   14.97   0
   9   6   0   20.36   11.04   0
  10   6  -1    7.22   11.67   0
  -8  -7 -26   -2.05   16.90   0
  -8   1 -19   11.10   13.90   0
  -6  -6 -14  169.03   10.48   0
  -6   5 -11  114.06   13.35   0
  -6  11 -14   32.36   15.40   0
  -6  13 -16    3.05   14.11   0
  -5   2  -8  157.21    9.89   0
  -5   3  -8   96.61    8.76   0
  -4  12  -9   17.22   11.48   0
  -3  18 -13    2.55   15.06   0
  -2  10  -4   85.52    8.08   0
  -1 -18 -18   90.12   13.60   0
  -1  18  -9   72.15   13.96   0
   0 -18 -16  123.62   13.74   0
   0  -9  -4   65.85    5.09   0
   1 -14  -8  166.38   10.41   0
   1  23 -14    3.28   23.14   0
   2 -20 -18   83.02   19.84   0
   2 -11  -4  196.31   10.30   0
   2  -5   0  266.08    8.55   0
   2  15  -3   14.94    6.20   0
   2  23 -13   13.75   20.54   0
   4 -16  -9   87.70   13.81   0
   4  -8  -1  294.40   13.11   0
   4  17  -4   14.84    6.92   0
   4  18  -5   52.40    8.65   0
   5 -16  -9    6.33   12.43   0
   6  -6   0   20.41    7.41   0
   6   4   2  470.18   12.89   0
   7 -10  -3   21.30   11.47   0
   7  12  -1   61.99    6.42   0
   8  -6  -1   65.54   12.94   0
   9  -1   0  100.61   13.40   0
  10  -4  -2   34.83   13.83   0
  10   9  -2   11.32   11.07   0
  10  14  -5    8.98   13.58   0
  11   1  -2    7.52   14.11   0
  11   4  -2    6.72   14.49   0
  -8  -6 -24   15.62   18.06   0
  -8  -2 -20   31.44   14.78   0
  -8   5 -19   51.40   15.26   0
  -7 -10 -24  102.70   17.14   0
  -7  -6 -18   41.41   10.71   0
  -7  10 -17   31.46   16.31   0
  -6   0 -11  156.22   10.80   0
  -6   8 -12    3.39   11.27   0
  -5   1  -8  299.08   12.44   0
  -5   4  -8  178.01   11.03   0
  -2 -16 -16  184.12    9.62   0
  -2  19 -12   39.38   15.20   0
   0 -17 -14   60.27   10.12   0
   1  20  -9   12.46   13.50   0
   2 -16 -10   24.12   10.82   0
   2 -12  -5   47.52    7.75   0
   3 -17 -11   90.27   13.35   0
   3 -15  -8  216.81   14.75   0
   3   2   2  180.33    5.84   0
   3   3   2 2458.43   17.73   0
   3  21  -9    1.36   12.57   0
   4  -4   1 1492.40   23.05   0
   5  -8  -1  681.04   19.78   0
   5  -4   1  165.90   10.22   0
   6 -17 -11  131.60   18.22   0
   7 -13  -6  132.71   16.86   0
   7 -11  -4  209.85   18.23   0
   7  -7  -1  209.30   16.16   0
   7  -5   0  230.73   15.70   0
   8  -9  -3   51.83   15.69   0
   8   1   1   90.14   11.21   0
   8   4   1  152.74   12.28   0
   9  -4  -1   94.18   14.31   0
   9   9  -1   18.50    8.60   0
  10  -6  -3   85.96   15.11   0
  10  11  -3   34.14   12.28   0
  11   2  -2   14.33   13.80   0
  11   3  -2   28.37   14.13   0
  11   8  -3    3.47   16.68   0
  11  12  -5   41.45   17.14   0
  12   6  -4   14.96   18.82   0
  12   9  -5    4.85   19.10   0
  -8   0 -19    8.08   13.44   0
  -7  -9 -22   26.36   12.67   0
  -7  -5 -17   -0.61    9.91   0
  -7   2 -14  167.14   14.87   0
  -7   3 -14  110.58   14.41   0
  -7   7 -15   12.10   12.90   0
  -6  -9 -17   67.65    8.57   0
  -6  10 -13   71.41   14.90   0
  -5   8  -9  106.74   10.98   0
  -5  10 -10   32.04   11.49   0
  -4   6  -6   98.68    8.43   0
  -4   9  -7  261.35   14.26   0
  -2  12  -5   52.59    8.25   0
  -1   5  -1  514.30   10.06   0
  -1  11  -3  286.27   11.44   0
   0   9  -1   12.63    3.71   0
   1 -16 -11   19.16    9.66   0
   1  22 -12   88.18   19.67   0
   2  -2   1  421.69    8.84   0
   2  22 -11   95.87   19.07   0
   3 -19 -15   32.32   16.51   0
   3 -18 -13   -3.52   13.35   0
   3  -9  -2  208.49   10.43   0
   4 -20 -17    2.34   21.29   0
   4   0   2   35.07    5.09   0
   5   0   2   43.83    6.48   0
   5   9   1  319.81    7.09   0
   6  -9  -2  193.00   15.21   0
   6   2   2  613.70   15.61   0
   6   3   2    4.13    4.81   0
   7 -12  -5  287.82   19.04   0
   7  -2   1  201.45   13.03   0
   7  10   0   20.10    6.21   0
   8  14  -3    5.63    7.55   0
   9  -9  -4   58.96   17.43   0
   9  -6  -2  187.48   16.85   0
  10   5  -1   28.83   12.85   0
  -8   6 -19   41.02   16.09   0
  -7  -2 -15   69.35   11.71   0
  -7   1 -14   25.31   11.04   0
  -7   4 -14   25.96   12.37   0
  -7   9 -16   67.55   14.60   0
  -6   6 -11   25.13   11.50   0
  -5  -3  -9  114.83    7.40   0
  -5   5  -8   20.14    7.67   0
  -4  -1  -6  511.75   12.28   0
  -4  11  -8   73.24   12.40   0
  -3   6  -4  603.20   15.18   0
  -3   9  -5  328.01   13.32   0
  -3  11  -6  412.40   16.27   0
  -3  19 -14   12.40   15.80   0
  -2 -18 -21   17.45   11.40   0
  -2   8  -3  161.66    8.65   0
  -1  19 -10    4.85   14.24   0
  -1  21 -13   18.93   16.96   0
   0 -13  -8   50.28    6.75   0
   0  20 -10   44.06   14.29   0
   1 -19 -17   55.93   15.18   0
   2  20  -8   39.62   13.48   0
   4  -6   0  448.90   14.24   0
   4   5   2  150.83    5.49   0
   4  19  -6    9.99    9.07   0
   5 -17 -11   23.61   15.60   0
   5  -6   0   17.87    7.04   0
   5   5   2  234.72    8.01   0
   5  16  -3  214.61    6.55   0
   5  19  -6    5.29    8.41   0
   7   7   1  212.87    9.89   0
   8 -13  -7   27.98   15.71   0
   8 -10  -4   42.50   15.94   0
   9 -10  -5   12.57   16.15   0
   9   5   0  460.86   18.73   0
   9  11  -2  159.13   11.71   0
  10   1  -1   33.51   12.60   0
  12   5  -4   53.40   19.62   0
  -8  -7 -25   92.78   19.75   0
  -8  -4 -21   14.83   14.36   0
  -8  -1 -19   13.61   13.55   0
  -7  -4 -16    4.43   10.17   0
  -7   5 -14    5.26   12.21   0
  -6  -5 -13    3.11    6.35   0
  -6  -1 -11  148.46   10.67   0
  -5   0  -8   82.33    7.51   0
  -5  13 -12   35.66   12.79   0
  -5  14 -13   39.22   13.94   0
  -5  15 -14   84.32   16.94   0
  -3  15  -9    0.98    9.94   0
  -1 -16 -14  128.19   10.19   0
  -1   9  -2  242.73    9.39   0
   0  22 -13   22.82   18.51   0
   1 -10  -4  191.69    8.51   0
   2 -19 -16   62.51   17.95   0
   4 -19 -15   84.44   19.48   0
   4 -17 -11   24.87   13.36   0
   4  16  -3   44.60    5.88   0
   6 -14  -7   98.28   14.83   0
   6  -3   1  583.36   17.35   0
   8 -12  -6   18.68   15.01   0
   8 -11  -5   59.19   15.56   0
   8  -3   0   -4.23    9.53   0
  10  -7  -4   57.80   16.72   0
  10  -3  -2  130.61   15.93   0
  10   2  -1  168.45   16.56   0
  10   3  -1    8.93   12.40   0
  10   4  -1   67.17   13.16   0
  11  10  -4    1.11   14.56   0
  12   1  -4   21.69   17.22   0
  -8  -5 -22    8.25   16.18   0
  -8  -3 -20  113.79   17.06   0
  -7  -8 -20    3.60   11.01   0
  -7   8 -15  128.04   17.82   0
  -6   9 -12    9.76   11.28   0
  -6  13 -15   66.13   16.93   0
  -5   6  -8   19.52    8.41   0
  -5  12 -11   42.29   13.09   0
  -3  14  -8   60.50   11.38   0
  -2  17  -9   34.99   12.51   0
  -2  20 -13   46.47   16.04   0
  -1 -17 -16   99.27   10.41   0
   1 -20 -20   59.17   17.88   0
   2 -17 -12   35.49   12.18   0
   3  -3   1  250.37    8.90   0
   3  13  -1   46.60    5.05   0
   4 -18 -13   93.89   17.49   0
   5 -18 -13   26.51   15.21   0
   5  -9  -2  342.82   16.45   0
   5   1   2  190.34    8.88   0
   6 -10  -3  178.94   14.44   0
   7 -15  -9   25.36   15.53   0
   7  -8  -2   83.01   13.63   0
   8  -7  -2  218.50   17.48   0
   9  -3  -1    3.44   11.84   0
   9   3   0  945.76   26.09   0
   9   4   0   25.74   10.51   0
  12   2  -4   21.40   16.26   0
  12   3  -4   14.40   16.73   0
  12   4  -4   30.20   17.38   0
  -8  -6 -23   10.36   18.16   0
  -8   1 -18   16.42   13.02   0
  -7   6 -14  103.51   15.12   0
  -6   7 -11  174.74   14.67   0
  -6  12 -14   35.88   13.12   0
  -5   9  -9   11.63   11.41   0
  -4  -4  -7  969.94   14.25   0
  -4   7  -6   93.98    8.50   0
  -4  14 -10   99.95   14.52   0
  -4  15 -11   69.21   13.15   0
  -4  16 -12    7.68   13.12   0
  -3 -16 -19  307.56    9.69   0
  -3  -1  -4 1758.50   18.15   0
   0 -19 -19  276.57   18.60   0
   0 -10  -5  191.54    7.41   0
   1 -18 -15   42.80   12.07   0
   1 -17 -13  199.55   14.16   0
   1 -11  -5   25.80    5.67   0
   1  21 -10   -1.72   16.78   0
   2 -18 -14   46.21   13.90   0
   3 -20 -18    3.71   18.93   0
   3 -10  -3  298.00   13.01   0
   4  -9  -2   -0.47    6.75   0
   4   1   2  349.95    9.80   0
   6 -13  -6  178.67   16.34   0
   6 -11  -4  123.59   14.62   0
   7  -1   1  360.59   15.55   0
   8  -5  -1   21.81   10.97   0
   8   8   0  426.61   14.34   0
   9  -7  -3   31.11   13.86   0
   9  14  -4   21.22   11.32   0
  10  -5  -3   50.88   14.25   0
  11   7  -3   41.45   16.69   0
  12   8  -5    5.33   19.85   0
  -8  -2 -19   50.79   15.12   0
  -8   5 -18    1.19   11.66   0
  -7  10 -16   -6.97   13.47   0
  -6  11 -13   16.25   13.11   0
  -5  11 -10   13.10   12.98   0
  -4  13  -9   22.03   12.19   0
  -3  13  -7  200.19   14.73   0
  -3  18 -12   96.30   17.18   0
  -2   3  -2    9.09    2.89   0
  -2  18 -10   45.30   13.36   0
  -1   0  -1 1114.09    8.47   0
  -1  20 -11  124.56   17.15   0
   0  21 -11   31.26   16.76   0
   1  -3   0 2636.68   18.67   0
   2 -20 -19   11.81   18.67   0
   2 -15  -9  328.29   16.53   0
   3 -16 -10   94.93   14.14   0
   3 -13  -6  123.15   11.58   0
   3  18  -5   74.67    9.76   0
   5 -14  -7   37.30   12.42   0
   5   4   2  131.50    6.87   0
   6 -12  -5   32.66   11.36   0
   6  -7  -1  101.21   10.37   0
   9  -5  -2  207.77   18.30   0
  10   8  -2  142.22   14.60   0
  11  -1  -3   37.07   15.54   0
  -8   0 -18   41.14   13.35   0
  -8   6 -18   75.78   17.11   0
  -7  -3 -15  148.47   13.61   0
  -7   9 -15   65.29   16.80   0
  -5  -1  -8  306.93   11.65   0
  -4  10  -7    5.20    9.93   0
  -3   7  -4  153.69    9.33   0
  -2   2  -2   44.72    3.39   0
  -2   4  -2  224.44    7.82   0
  -2  11  -4  195.52   11.09   0
  -2  14  -6   12.67    9.57   0
  -1   6  -1  119.08    5.90   0
   0  17  -6   45.76   11.76   0
   2  -8  -2   80.91    7.06   0
   2  14  -2   88.15    6.84   0
   2  21  -9   31.97   15.62   0
   3 -12  -5   39.22    9.29   0
   3 -11  -4  258.95   12.71   0
   3  17  -4   95.95    8.40   0
   3  22 -10    6.04   15.55   0
   4  20  -7   18.53   11.92   0
   5 -10  -3  255.52   15.71   0
   5   2   2  349.12   10.69   0
   5   3   2  442.80   11.58   0
   6 -17 -12   18.73   16.86   0
   6  -5   0   49.33    8.83   0
   7 -14  -8  121.31   17.90   0
   7  -6  -1  178.68   13.81   0
   8  -2   0  735.83   23.02   0
  10  -2  -2   17.17   13.33   0
  12  10  -6    7.68   20.46   0
  -7 -10 -23  100.59   15.75   0
  -7   7 -14    9.20   12.70   0
  -6 -10 -18  155.34   10.74   0
  -6   2 -10  456.23   17.54   0
  -6   3 -10  136.96   11.83   0
  -6   4 -10 1352.30   29.45   0
  -6   8 -11   61.71   12.89   0
  -6  10 -12  122.51   16.35   0
  -5   7  -8  358.91   15.67   0
  -3 -14 -15   19.36    4.86   0
  -2  19 -11   39.00   15.48   0
   0 -15 -11  374.69   13.35   0
   0  16  -5  276.51   14.78   0
   0  18  -7    7.61   10.64   0
   1   9   0  670.00   10.43   0
   1  17  -5   57.68   10.33   0
   1  18  -6   70.64   11.29   0
   1  23 -13   -3.19   19.07   0
   3  -7  -1   32.33    5.93   0
   3  19  -6    1.18    8.79   0
   4 -16 -10   14.60   12.97   0
   4 -10  -3  126.58   10.41   0
   4   2   2 1177.71   16.22   0
   4   4   2  502.50    9.65   0
   5 -16 -10    4.61   13.02   0
   5 -13  -6  202.43   16.43   0
   5  20  -7    0.73   10.44   0
   6   8   1  162.74    7.40   0
   7  -9  -3    3.75   11.13   0
   7   6   1  166.61    9.66   0
   8  -8  -3   78.44   14.21   0
   9  -8  -4  132.99   17.93   0
   9  -2  -1   48.56   12.79   0
   9   8  -1   92.20   10.96   0
  11   0  -3   10.98   14.40   0
  11   6  -3   -0.22   13.85   0
  -8  -8 -26    8.20   17.09   0
  -8  -7 -24    1.65   15.65   0
  -8   7 -18   11.58   15.37   0
  -6   5 -10   77.58   12.52   0
  -4   8  -6   71.30    9.15   0
  -4  12  -8  211.90   15.89   0
  -3  -4  -5   49.49    3.31   0
  -3  10  -5   79.66    9.18   0
  -3  19 -13  265.76   22.10   0
  -2   9  -3  104.97    8.50   0
  -1 -14 -11   46.24    7.01   0
   0  19  -8    6.40   11.41   0
   1 -15 -10   24.64    7.85   0
   1  -7  -2   80.04    5.42   0
   2  23 -12   51.75   19.55   0
   3 -19 -16   36.08   17.09   0
   4 -13  -6  110.08   12.19   0
   4  -3   1  456.56   12.83   0
   4   3   2   37.90    4.33   0
   5 -12  -5   36.01   10.38   0
   5 -11  -4   64.11   10.75   0
   6  -2   1  297.50   12.92   0
   7 -13  -7   64.29   15.92   0
   7 -10  -4   46.86   14.06   0
   7   0   1    7.11    7.14   0
  10  -6  -4   72.74   16.76   0
  10  12  -4   64.54   13.42   0
  12   7  -5    8.04   20.67   0
  -9  -1 -24   -4.51   19.82   0
  -8  -5 -21   21.11   15.08   0
  -8  -4 -20   17.73   13.66   0
  -8  -1 -18   10.92   12.24   0
  -8   4 -17   26.35   13.94   0
  -7  -9 -21   36.37   11.57   0
  -7   2 -13  194.88   15.54   0
  -7   3 -13   76.48   12.09   0
  -7   4 -13  227.47   16.79   0
  -7  11 -16   24.76   17.63   0
  -6   1 -10   40.84    8.16   0
  -6  13 -14   73.73   17.53   0
  -5  10  -9  126.85   14.67   0
  -5  13 -11  115.79   16.67   0
  -5  14 -12   80.69   15.08   0
  -5  15 -13  122.55   16.26   0
  -4  -2  -6  321.95    9.44   0
  -3  12  -6  115.09   11.15   0
  -2   5  -2  143.32    6.93   0
  -2  13  -5  404.88   16.60   0
  -1  16  -6    1.62   10.12   0
  -1  17  -7   36.93   11.04   0
  -1  18  -8   26.75   12.85   0
  -1  21 -12   26.09   16.20   0
   1  16  -4  153.48   10.53   0
   1  19  -7   37.70   10.66   0
   3 -18 -14   84.43   15.82   0
   3 -17 -12   74.78   13.41   0
   3  -5   0 2614.66   28.41   0
   4 -12  -5  732.76   21.52   0
   4 -11  -4  105.06   10.82   0
   5  -7  -1  924.80   22.00   0
   6  -8  -2   -5.17   10.43   0
   7 -12  -6   48.36   15.09   0
   7 -11  -5   36.19   14.90   0
   8 -13  -8    1.36   15.00   0
   8  -9  -4   72.24   15.80   0
   9  -9  -5   41.76   16.82   0
  10  -4  -3   42.33   13.15   0
  10   7  -2   29.83   12.46   0
  10  10  -3    7.95   12.34   0
  11   1  -3   28.05   15.00   0
  11   5  -3  105.40   16.56   0
  11   9  -4   10.70   16.00   0
  11  11  -5   16.83   16.68   0
  -8  -3 -19   59.67   15.60   0
  -8   5 -17  104.14   16.23   0
  -7  -7 -18    2.05    9.72   0
  -7  -6 -17   23.60    9.47   0
  -7  -5 -16   13.64    9.83   0
  -7   1 -13  129.54   13.76   0
  -7   5 -13   85.60   14.25   0
  -7   8 -14    8.03   12.92   0
  -7  10 -15   38.90   15.64   0
  -6   6 -10  221.81   15.73   0
  -6  12 -13   13.94   14.76   0
  -5   8  -8  653.24   21.18   0
  -2 -12 -10   36.28    4.70   0
  -2   1  -2   68.43    3.93   0
   0  15  -4  530.53   16.45   0
   0  22 -12   45.39   21.19   0
   1 -19 -18  169.75   19.08   0
   1  22 -11   19.28   17.78   0
   2 -14  -8  122.60   12.15   0
   3 -20 -19   26.65   22.53   0
   3  16  -3   44.63    6.42   0
   3  20  -7   39.36   10.93   0
   4 -19 -16  104.79   19.75   0
   4 -17 -12  120.44   17.14   0
   4  -7  -1  106.72    8.62   0
   5 -18 -14   83.27   18.24   0
   5 -17 -12   26.73   14.69   0
   5  -5   0   18.19    6.15   0
   7   1   1  305.09   13.59   0
   7  16  -4   96.17    6.07   0
   8  -6  -2   71.17   13.37   0
   8  -4  -1  140.12   14.02   0
   8  -1   0   18.74    9.76   0
   8   7   0   23.06    7.98   0
   9 -10  -6   31.47   16.91   0
   9  -6  -3    4.10   14.09   0
   9  -4  -2  151.68   16.11   0
  11   2  -3   24.23   15.59   0
  11   4  -3   35.44   15.89   0
  -9   0 -23   -4.60   15.98   0
  -8  -6 -22   16.95   17.39   0
  -8   1 -17   32.02   13.26   0
  -7  -2 -14  122.00   12.64   0
  -6   0 -10  290.87   13.48   0
  -6   9 -11   78.51   13.84   0
  -5 -13 -19   87.06    6.66   0
  -5  12 -10  110.70   16.08   0
  -4   3  -5  131.47    8.43   0
  -4   4  -5 1074.96   20.86   0
  -3   8  -4  324.39   12.67   0
  -2  -8  -6  100.66    2.54   0
  -2  20 -12  112.81   17.82   0
  -1  12  -3   68.53    7.87   0
  -1  19  -9  106.29   16.78   0
   0 -18 -17  237.51   16.26   0
   0  12  -2   91.24    7.48   0
   0  20  -9    3.97   12.34   0
   2 -19 -17   22.35   16.83   0
   2 -16 -11  205.35   15.23   0
   3 -15  -9    2.85   10.47   0
   4 -18 -14   41.58   16.76   0
   6 -14  -8  139.07   16.21   0
   8 -12  -7  101.13   16.13   0
   8 -11  -6   -4.40   14.34   0
   8 -10  -5   12.95   13.12   0
   8  10  -1  304.98   12.58   0
   9  -1  -1   28.25   11.73   0
   9  15  -5   33.94   12.12   0
  10  -7  -5   81.39   17.99   0
  11   3  -3   14.03   14.55   0
  12   6  -5   26.96   18.78   0
  -8  -2 -18   67.74   14.67   0
  -8   6 -17   36.73   13.83   0
  -7   6 -13   93.28   13.68   0
  -6  11 -12  254.31   20.19   0
  -5  -8 -12  132.14    7.33   0
  -5   3  -7  192.85   11.12   0
  -4   2  -5   89.16    6.95   0
  -4  11  -7   40.73   11.66   0
  -4  15 -10   -6.80   12.16   0
  -4  16 -11   49.94   14.40   0
  -3  15  -8  205.45   15.72   0
  -1 -18 -19   20.20   13.25   0
  -1  10  -2  594.45   14.57   0
   0 -16 -13  112.32   10.08   0
   1  20  -8   35.76   13.65   0
   2 -20 -20   19.79   20.15   0
   2  -9  -3  104.71    7.84   0
   2  -4   0  617.63   11.92   0
   2  -1   1 1733.33   16.34   0
   2  22 -10   77.99   17.89   0
   4  -5   0  304.31   11.57   0
   4  21  -8   21.55   13.19   0
   6 -16 -11   60.10   16.57   0
   7   2   1  211.73   11.54   0
   8  12  -2   13.81    8.50   0
   9   7  -1   14.70   10.11   0
  12   9  -6   12.18   20.88   0
  -9  -3 -25    1.80   21.59   0
  -9  -2 -24   23.96   20.32   0
  -9  -1 -23   -2.02   17.13   0
  -9   1 -22   34.86   17.53   0
  -8  -8 -25   12.84   17.46   0
  -8   0 -17  136.12   15.68   0
  -7  -4 -15   25.51   10.96   0
  -7   9 -14   39.04   13.65   0
  -6  -8 -15  195.69   10.68   0
  -6  -7 -14  300.20   12.01   0
  -6   7 -10   56.46   11.60   0
  -5  -2  -8  185.36    9.04   0
  -5   2  -7   25.54    7.11   0
  -5   4  -7   33.81    7.14   0
  -4   5  -5  633.58   16.62   0
  -4   9  -6   45.20    8.73   0
  -4  14  -9   43.08   12.87   0
  -3  18 -11  213.98   19.50   0
  -2   6  -2  298.59    9.81   0
  -1   7  -1 1406.71   18.33   0
   0 -17 -15   -0.96    9.55   0
   0  10  -1  612.46   12.83   0
   1  -5  -1  518.29    9.79   0
   2 -18 -15   80.70   15.89   0
   2  -6  -1 1055.49   17.09   0
   5  -2   1  388.12   13.32   0
   6  -9  -3  226.31   15.68   0
   6  -6  -1    0.83    7.10   0
   6  -4   0  307.63   14.15   0
   6  -1   1  736.49   18.40   0
   7  -5  -1   21.43   11.17   0
   8   0   0  449.08   18.60   0
   8  15  -4    4.73    7.79   0
   9  10  -2   35.50    9.68   0
   9  12  -3  154.54   11.97   0
  10  -5  -4   75.23   16.30   0
  10  -3  -3    9.91   13.07   0
  10   6  -2   94.65   14.13   0
  12   2  -5   19.23   17.05   0
  12   5  -5   37.11   19.33   0
  -9  -4 -26    0.30   24.35   0
  -8  -7 -23   16.47   15.34   0
  -8   7 -17   32.93   13.91   0
  -7  -8 -19    3.08    9.80   0
  -7   7 -13   19.88   12.85   0
  -6  -6 -13  121.81    9.13   0
  -5  -7 -11   31.99    5.52   0
  -5   5  -7  238.59   12.37   0
  -3 -15 -17  129.38    7.34   0
  -3  14  -7  167.05   14.28   0
  -2  17  -8   71.03   13.58   0
  -2  18  -9  110.84   16.25   0
  -1  20 -10   19.52   15.16   0
  -1  22 -13   28.33   18.74   0
   0 -19 -20   67.89   16.08   0
   1 -18 -16   36.53   14.12   0
   1 -16 -12  160.42   12.98   0
   1  15  -3  248.69   11.33   0
   2 -17 -13   57.19   12.47   0
   2  18  -5   82.98    9.69   0
   3  -8  -2    5.90    5.32   0
   3  -2   1  623.92   12.60   0
   4  15  -2  125.49    5.95   0
   5  -8  -2   21.22    7.89   0
   6 -13  -7   37.20   10.97   0
   6  19  -6   46.49    6.47   0
   7 -14  -9   57.59   16.26   0
   7   9   0   47.51    7.40   0
   8  -7  -3   73.33   15.15   0
   9  -7  -4   14.53   13.42   0
  10   1  -2   26.04   12.64   0
  11   8  -4   31.46   17.68   0
  12   3  -5   17.93   16.11   0
  12   4  -5   39.26   16.18   0
  -9   0 -22   37.23   17.33   0
  -7  11 -15  140.21   18.87   0
  -6  -1 -10   23.21    8.08   0
  -6  10 -11   28.65   14.19   0
  -6  14 -14    1.50   15.45   0
  -5   1  -7  120.19    9.15   0
  -5   9  -8  112.89   12.52   0
  -5  11  -9   33.37   11.52   0
  -4   1  -5  229.84    9.28   0
  -4   6  -5  551.94   16.14   0
  -4  13  -8   41.72   12.41   0
  -3 -12 -12   36.79    3.40   0
  -3  11  -5  215.10   12.78   0
  -3  19 -12    8.05   15.21   0
  -2 -17 -19   51.59   10.82   0
  -2  12  -4  193.75   11.52   0
   0  21 -10    9.31   15.16   0
   1 -14  -9    8.92    7.14   0
   2  19  -6  131.18   13.28   0
   3 -19 -17   25.64   19.36   0
   3  21  -8   37.91   13.21   0
   5 -16 -11   31.19   15.60   0
   5 -14  -8   19.16   11.93   0
   6 -12  -6   26.24   12.58   0
   6 -11  -5   92.49   14.01   0
   6 -10  -4   17.31   11.45   0
   7  -8  -3  237.49   17.36   0
   8  -3  -1  121.85   13.95   0
   8   6   0  141.94   10.75   0
   9  -3  -2   99.13   14.53   0
  10   2  -2   21.81   14.05   0
  10   5  -2  119.12   14.93   0
  -8  -5 -20   51.27   15.14   0
  -8  -4 -19  121.77   15.45   0
  -8  -1 -17   35.66   12.70   0
  -8   4 -16    2.90   11.74   0
  -8   5 -16   48.15   14.97   0
  -8   8 -17    0.78   15.77   0
  -7  -3 -14  129.62   12.75   0
  -6   8 -10   11.82   11.32   0
  -6  13 -13   10.85   15.07   0
  -5   6  -7   49.63    8.72   0
  -5  14 -11   12.01   14.25   0
  -5  15 -12   18.71   13.51   0
  -5  16 -13   42.45   16.41   0
  -2  10  -3  333.64   12.86   0
  -2  19 -10  270.94   20.70   0
   0 -14 -10   83.79    8.12   0
   0  -7  -3  446.22    8.77   0
   0   7   0   -0.57    2.93   0
   1 -17 -14   39.65   10.78   0
   1  21  -9  130.67   18.66   0
   1  23 -12  133.01   24.25   0
   2 -12  -6  368.65   13.85   0
   2 -10  -4  100.41    8.09   0
   2  17  -4   24.34    7.42   0
   3 -16 -11  133.33   14.65   0
   4 -19 -17   56.85   19.72   0
   4  -8  -2   83.71    8.43   0
   4  -2   1 1252.56   19.89   0
   6   7   1   92.31    6.74   0
   7  -2   0   52.50   10.42   0
   8  -5  -2   20.41   11.94   0
   8   1   0   28.08   10.06   0
   9  -8  -5   13.49   15.23   0
   9  -5  -3   29.23   14.15   0
   9   6  -1  131.73   13.75   0
  10   3  -2  147.87   15.99   0
  10   4  -2   42.02   13.22   0
  10   9  -3   -5.27   11.85   0
  10  13  -5   10.28   13.73   0
  -9  -3 -24   11.01   18.40   0
  -9  -2 -23   23.89   19.05   0
  -9   2 -21   29.14   16.63   0
  -8  -6 -21   66.20   16.74   0
  -8  -3 -18   38.01   13.27   0
  -7 -10 -22   10.38   12.53   0
  -7   8 -13   17.16   13.07   0
  -7  10 -14  158.69   17.27   0
  -6  -9 -16  283.62   11.77   0
  -6  12 -12    5.11   14.89   0
  -5 -12 -17   90.49    6.53   0
  -3  -2  -4  884.28   12.13   0
  -3   9  -4  312.19   12.97   0
  -3  13  -6  110.01   13.09   0
  -2 -14 -13  133.75    7.46   0
  -2   7  -2   15.69    5.43   0
  -1  -7  -4  291.34    5.43   0
   0  23 -13   48.45   23.32   0
   2 -11  -5  345.10   12.91   0
   2  20  -7    3.53   11.80   0
   3 -20 -20    4.49   20.10   0
   4 -16 -11   47.68   13.27   0
   5 -18 -15   78.52   18.87   0
   5 -17 -13   37.33   16.12   0
   5  -9  -3  100.86   12.39   0
   6   0   1   14.01    6.64   0
   7 -13  -8   49.30   13.46   0
   8  -8  -4  417.26   22.30   0
   8   5   0   90.66   11.15   0
  10  -6  -5    3.70   14.83   0
  10  -2  -3   30.05   13.63   0
  11  10  -5   33.74   17.26   0
  11  12  -6   16.09   16.63   0
  12   8  -6    9.11   19.33   0
  -9  -4 -25    9.47   21.63   0
  -9  -1 -22   46.51   17.16   0
  -9   1 -21    0.46   15.27   0
  -8   6 -16   37.21   14.25   0
  -7   2 -12  107.95   13.29   0
  -7   3 -12   11.72    9.93   0
  -7   4 -12  124.99   13.82   0
  -7   5 -12   23.51   12.28   0
  -6  -5 -12  330.13   12.38   0
  -6   3  -9   51.40   10.10   0
  -6   4  -9   25.36   10.63   0
  -5  13 -10    9.27   11.35   0
  -4   7  -5   54.44    8.01   0
  -3   3  -3   93.02    6.36   0
  -3   4  -3  147.28    7.72   0
  -2   0  -2 9681.65   35.69   0
  -1 -15 -13    9.40    6.56   0
  -1  21 -11   22.42   15.68   0
   1  -8  -3 1147.41   17.08   0
   2 -15 -10   77.08   12.18   0
   3 -18 -15   55.43   15.37   0
   3 -17 -13   69.50   15.03   0
   5 -13  -7  134.57   14.38   0
   5  -6  -1  238.53   12.45   0
   7 -12  -7  186.60   18.23   0
   7  -9  -4  204.76   16.77   0
   9 -10  -7   20.78   16.74   0
   9  -9  -6   48.22   15.89   0
   9   5  -1  146.24   14.10   0
  11   0  -4    8.08   14.62   0
  11   7  -4   93.15   17.41   0
  -8  -8 -24   16.16   16.94   0
  -8   7 -16  215.97   20.66   0
  -7  -9 -20    1.57   10.08   0
  -6   2  -9   74.89   10.64   0
  -6   5  -9   59.69   10.50   0
  -5   0  -7  257.79   11.23   0
  -5   7  -7  321.16   14.90   0
  -5  10  -8  156.51   15.08   0
  -4   0  -5  915.49   16.67   0
  -4  10  -6  200.72   12.98   0
  -4  12  -7   53.53   12.20   0
  -3   5  -3  108.97    7.31   0
  -2  14  -5  140.54   12.69   0
  -2  20 -11   11.65   14.76   0
  -1 -17 -17   35.40    9.48   0
  -1 -13 -10   -0.71    5.58   0
   1 -19 -19   13.96   15.77   0
   2 -20 -21    5.27   20.86   0
   2 -19 -18   28.37   18.36   0
   2  23 -11   96.09   19.93   0
   3  -9  -3  180.30   10.01   0
   3  15  -2   77.95    6.79   0
   4 -18 -15    3.08   15.22   0
   4 -17 -13   52.61   16.10   0
   5 -12  -6   49.75   12.23   0
   5 -10  -4  128.47   13.42   0
   5  -4   0  123.47    8.92   0
   5  11   0   47.03    3.83   0
   6 -16 -12    4.31   15.38   0
   6  -7  -2   53.42    9.03   0
   7 -11  -6   13.52   14.40   0
   7 -10  -5   99.81   14.41   0
   7  -6  -2   41.97   11.80   0
   8 -12  -8   -0.65   13.28   0
   8  -9  -5  169.29   18.10   0
   8   4   0   54.40   10.62   0
   9   3  -1    3.45   10.53   0
   9   4  -1  107.07   13.98   0
  10  -4  -4  171.36   17.51   0
  10  11  -4  124.94   15.09   0
  12  10  -7   12.54   22.78   0
  -9  -5 -26    1.77   23.81   0
  -9   0 -21   11.14   17.05   0
  -8  -2 -17  139.99   16.13   0
  -8   0 -16   31.47   12.81   0
  -7   1 -12   10.39   10.89   0
  -7   6 -12  113.12   14.49   0
  -7   9 -13   23.60   13.52   0
  -6   9 -10   36.73   12.29   0
  -6  11 -11   27.10   13.50   0
  -5  12  -9   75.48   14.42   0
  -4  16 -10   12.13   13.25   0
  -3   2  -3   30.08    4.30   0
   0  22 -11   59.46   18.29   0
   2  13  -1  197.70    7.66   0
   2  16  -3  185.04    9.96   0
   3  -6  -1  462.46   13.05   0
   4 -13  -7  150.72   13.99   0
   4  -9  -3  291.79   13.07   0
   5 -11  -5  126.04   13.47   0
   5  -1   1  445.98   13.32   0
   6 -14  -9   16.87   13.11   0
   6  -3   0   -0.45    6.30   0
   7  -4  -1  154.61   12.41   0
   8 -11  -7   47.75   13.88   0
   8 -10  -6   78.12   15.17   0
   8  -2  -1  288.91   16.92   0
   9  -6  -4  159.29   18.03   0
   9  -2  -2  184.31   15.73   0
  10  -7  -6   18.32   16.13   0
  11   1  -4   43.75   15.76   0
  11   6  -4    6.03   13.84   0
  12   7  -6   37.70   20.59   0
  -9  -3 -23    1.56   19.53   0
  -9   3 -20   68.04   17.85   0
  -8  -7 -22   69.06   16.43   0
  -7  -6 -16   14.23    9.35   0
  -7  11 -14   47.29   17.86   0
  -6  -2 -10  493.06   16.24   0
  -6   6  -9   35.58   10.47   0
  -4  -3  -6  189.67    7.17   0
  -4  15  -9   51.82   13.67   0
  -3  18 -10   34.34   14.98   0
  -2 -11  -9   41.23    4.19   0
  -1 -16 -15   42.40    9.38   0
  -1   8  -1   73.39    5.54   0
  -1  18  -7   64.71   13.97   0
   0  18  -6   20.11   10.64   0
   0  19  -7   15.09   11.69   0
   1  22 -10  117.62   20.57   0
   2  21  -8  136.06   16.16   0
   3 -12  -6  105.64   10.80   0
   3 -10  -4  348.90   14.01   0
   3  -4   0  182.16    8.21   0
   3  22  -9   61.88   15.75   0
   4  -6  -1  821.49   18.63   0
   6  -5  -1  366.36   16.02   0
   6   1   1  798.66   18.39   0
   7  -1   0  643.25   19.67   0
   8  -6  -3   20.13   13.41   0
   8   9  -1   35.24    8.16   0
   9   9  -2   80.43   10.94   0
  11   2  -4    4.67   15.55   0
  -9  -4 -24    0.04   20.79   0
  -9  -2 -22  128.12   20.91   0
  -9   2 -20   23.99   16.20   0
  -8   3 -15   60.78   14.15   0
  -8   4 -15    5.53   13.28   0
  -8   8 -16   32.85   14.59   0
  -7  -7 -17   15.60    8.22   0
  -7  -5 -15  150.02   12.34   0
  -7   7 -12  154.80   16.49   0
  -6   1  -9   32.92    7.31   0
  -6  14 -13  140.17   18.66   0
  -5  -3  -8   77.15    6.37   0
  -5   8  -7   91.05   10.24   0
  -4   8  -5   61.16    9.04   0
  -3   6  -3  277.04   10.72   0
  -3  12  -5   44.02    9.80   0
  -3  15  -7   13.74   11.35   0
  -2  21 -12  140.75   20.69   0
  -1  11  -2  454.36   13.63   0
  -1  13  -3  168.16   10.47   0
  -1  17  -6   51.93   11.45   0
  -1  19  -8   26.46   14.61   0
  -1  22 -12   84.88   20.07   0
   0 -18 -18  206.95   16.55   0
   0  17  -5   76.70   11.54   0
   1  14  -2   73.54    7.42   0
   3 -20 -21   16.70   24.69   0
   3 -19 -18   17.75   19.63   0
   3 -15 -10  341.82   18.53   0
   3 -11  -5  221.08   12.32   0
   4 -12  -6  289.70   15.96   0
   4 -10  -4  214.60   12.71   0
   4  -4   0  121.39    7.85   0
   6  10   0  362.01    9.64   0
   6  14  -2   61.24    4.44   0
   7 -14 -10  133.02   18.62   0
   7  13  -2   25.44    6.48   0
   8  -4  -2   39.87   12.39   0
   9  -4  -3   95.60   13.48   0
  10   8  -3   11.35   11.41   0
  11   3  -4   16.08   16.01   0
  11   4  -4    1.54   15.24   0
  11   5  -4   21.75   15.35   0
  12   6  -6   19.61   18.65   0
  -9  -1 -21    5.07   16.43   0
  -9   1 -20   -0.74   15.13   0
  -8  -1 -16  232.31   18.16   0
  -8   5 -15   21.28   13.71   0
  -7  10 -13   13.55   15.44   0
  -6  13 -12  284.41   21.50   0
  -5  15 -11  123.17   17.65   0
  -5  16 -12   56.34   16.31   0
  -4  14  -8   80.69   13.31   0
  -3  10  -4  368.04   14.65   0
  -3  19 -11   81.68   16.80   0
  -2   8  -2   87.63    6.80   0
  -1  16  -5  120.59   13.05   0
   0 -13  -9  175.87    9.33   0
   0  20  -8   27.32   13.10   0
   1 -15 -11   32.52    9.90   0
   2 -18 -16   46.87   16.41   0
   2 -16 -12    6.05   10.98   0
   2  -7  -2   18.71    5.09   0
   2   8   1  195.54    3.64   0
   4 -19 -18   87.15   21.61   0
   4 -15 -10   -1.20   11.47   0
   4 -11  -5  213.33   13.04   0
   6 -13  -8   67.19   14.41   0
   6  -8  -3  117.77   12.68   0
   7  11  -1   27.60    6.51   0
   9  -7  -5   12.23   14.80   0
  10  -5  -5  130.51   17.86   0
  10  -3  -4   96.69   15.80   0
  10  14  -6   19.12   15.09   0
  11   9  -5   69.86   20.10   0
  -8  -5 -19   37.70   12.70   0
  -8  -4 -18   45.87   13.23   0
  -8   6 -15   18.62   14.39   0
  -7  -4 -14   16.59   10.63   0
  -7   8 -12   85.22   16.11   0
  -6  10 -10  143.33   15.67   0
  -5  14 -10   85.14   16.19   0
  -4  -5  -7   15.61    3.46   0
  -4  11  -6   43.88   11.31   0
  -3   1  -3   19.52    3.69   0
  -2 -16 -17   12.64    7.99   0
  -2  11  -3  431.70   14.83   0
  -1  20  -9    3.28   14.61   0
   0 -19 -21   22.01   16.30   0
   0 -15 -12   -0.74    7.19   0
   0  16  -4    7.56    8.72   0
   1  -9  -4  182.59    8.09   0
   1  10   0  869.49   12.82   0
   1  19  -6   64.59   11.50   0
   2 -17 -14    3.30   11.23   0
   2 -14  -9  247.26   14.08   0
   3  -1   1  533.39   11.09   0
   4  -1   1  234.60    9.16   0
   5 -16 -12   70.87   15.83   0
   5  -7  -2   47.99    8.47   0
   6   2   1  286.36   11.62   0
   7  -7  -3  212.33   15.96   0
   7   8   0   23.34    6.70   0
   8  -1  -1   83.13   12.18   0
   8  16  -5   27.17    8.33   0
   9  -1  -2  190.04   16.14   0
   9  13  -4    3.44   10.82   0
  12   3  -6   62.16   17.30   0
  12   4  -6   18.39   17.78   0
  12   9  -7    2.54   22.41   0
  -9  -5 -25   -2.65   20.91   0
  -9   0 -20   15.78   16.59   0
  -8  -6 -20   11.98   14.20   0
  -8  -3 -17  128.85   15.09   0
  -7  -8 -18   92.12   11.01   0
  -7  12 -14   19.06   17.33   0
  -6   0  -9    4.07    6.84   0
  -6  12 -11   30.07   15.43   0
  -5  -1  -7   98.40    7.91   0
  -5  11  -8   52.30   11.90   0
  -3   7  -3 1006.33   19.94   0
  -3  14  -6   82.56   12.69   0
  -3  20 -12   17.89   16.75   0
  -2 -15 -15  112.67    8.71   0
  -2  17  -7  285.89   17.69   0
  -2  18  -8  154.97   16.26   0
  -1 -18 -20  101.72   15.20   0
   0  11  -1  878.18   16.02   0
   0  23 -12   12.16   22.67   0
   1 -18 -17   27.22   14.25   0
   1  18  -5   90.59   11.57   0
   5 -17 -14   63.50   16.56   0
   6 -12  -7   23.75   12.61   0
   6  -9  -4  155.27   13.81   0
   7 -13  -9  199.87   19.45   0
   8  -7  -4   38.23   13.64   0
   9  -8  -6   59.55   16.50   0
  -9   3 -19   -2.40   15.54   0
  -9   4 -19   33.91   16.84   0
  -8  -8 -23   39.26   16.22   0
  -8   7 -15  121.11   16.38   0
  -6   8  -9  156.38   15.02   0
  -5   9  -7  126.25   12.93   0
  -4  13  -7  150.57   15.05   0
  -2  19  -9   31.27   14.68   0
   0   8   0 3307.84   25.07   0
   0  21  -9   42.25   15.61   0
   1 -11  -6    0.90    5.06   0
   1 -10  -5  555.51   13.66   0
   1  20  -7   16.79   11.75   0
   1  23 -11    2.96   19.44   0
   2 -19 -19   40.25   19.06   0
   2   0   1 2868.66   19.47   0
   2  22  -9   13.01   15.52   0
   3 -18 -16    4.15   14.54   0
   3 -16 -12  161.46   15.89   0
   4 -18 -16   28.61   15.29   0
   4 -16 -12    2.41   13.41   0
   5   0   1   55.30    6.27   0
   6 -11  -6  380.35   19.95   0
   6 -10  -5  111.87   13.98   0
   6  -2   0  498.08   16.44   0
   6   3   1  583.56   14.85   0
   6   4   1   29.47    6.11   0
   7  -3  -1  330.13   16.66   0
   7   0   0    1.33    6.91   0
   9  -9  -7   35.10   17.91   0
   9  11  -3   16.27    9.21   0
  10  -6  -6   34.49   16.11   0
  10   1  -3   10.50   12.98   0
  10   7  -3   11.52   11.48   0
  11  11  -6   26.84   17.07   0
  -9  -4 -23   19.66   20.44   0
  -9  -3 -22   48.60   18.91   0
  -9  -2 -21   25.66   15.17   0
  -9   2 -19   16.06   16.04   0
  -7   3 -11  341.49   18.34   0
  -7   4 -11  234.09   15.92   0
  -7   5 -11  130.28   15.05   0
  -7   9 -12   20.64   14.76   0
  -7  11 -13    8.77   16.52   0
  -5   4  -6    0.70    7.29   0
  -5  13  -9   89.34   13.65   0
  -4  -1  -5  176.25    7.72   0
  -4   9  -5   38.46    8.39   0
  -1  21 -10    8.22   13.81   0
   0 -17 -16  238.83   15.42   0
   1 -19 -20   15.72   16.16   0
   1 -16 -13   59.34   10.79   0
   1  17  -4   73.05    9.26   0
   3 -17 -14   11.90   13.61   0
   4 -17 -14   27.39   15.81   0
   5  -3   0  663.03   16.99   0
   6 -16 -13  156.65   19.11   0
   7 -12  -8   68.77   16.34   0
   7  -8  -4   -1.68   11.27   0
   7  -5  -2   67.83   11.60   0
   8 -12  -9   31.36   14.67   0
   8  -8  -5   21.13   14.40   0
   9  -5  -4  122.07   15.78   0
   9  -3  -3   29.93   12.85   0
   9   0  -2   52.66   12.51   0
   9   8  -2   63.23   10.94   0
  10  10  -4    7.14   13.37   0
  -8  -7 -21    8.79   15.05   0
  -8  -2 -16  145.17   15.75   0
  -8   0 -15   28.48   12.34   0
  -8   8 -15   17.77   13.37   0
  -7 -10 -21   14.83   11.53   0
  -7  -3 -13   89.56   11.86   0
  -7   2 -11   66.37   12.08   0
  -7   6 -11  215.44   17.26   0
  -6  11 -10   67.53   15.30   0
  -5   5  -6  304.40   13.58   0
  -2  20 -10   88.63   16.61   0
  -1 -12  -9  288.33    9.08   0
  -1   9  -1  652.35   14.18   0
   0 -16 -14  314.94   13.90   0
   0  -8  -4  592.61   10.72   0
   1 -17 -15  152.37   14.00   0
   2  -3   0  316.95    8.30   0
   2  15  -2   44.26    6.82   0
   3  -7  -2  140.01    8.99   0
   4  -7  -2  168.80   10.08   0
   5 -13  -8   -1.78   11.12   0
   5  -5  -1  719.58   18.59   0
   6  -6  -2  276.33   14.03   0
   7  -9  -5  222.52   17.58   0
   8 -11  -8   56.76   16.37   0
   8  -5  -3  128.48   15.10   0
   8  -3  -2   42.79   12.09   0
   8   0  -1   -5.62   10.27   0
   8   8  -1  116.42   10.40   0
   8  11  -2    3.16    8.40   0
   8  13  -3    0.76    8.06   0
  10  -4  -5   21.90   14.63   0
  10  -2  -4    0.25   11.20   0
  10   2  -3   30.39   13.00   0
  10   6  -3  108.78   14.92   0
  10  12  -5    6.75   13.84   0
  11   0  -5  125.75   18.07   0
  11   8  -5   53.07   18.95   0
  12   8  -7   -2.54   22.16   0
  -9  -5 -24   -4.26   20.33   0
  -9  -1 -20   14.53   14.82   0
  -9   1 -19   23.03   15.46   0
  -7 -11 -23   51.57   14.12   0
  -6   9  -9   30.95   11.43   0
  -6  14 -12   15.43   13.95   0
  -5   6  -6  184.97   11.84   0
  -4  16  -9  106.79   15.42   0
  -3   8  -3  337.64   12.96   0
  -2   9  -2  194.35    9.97   0
   0  -3  -1  358.05    5.08   0
   0  15  -3  361.61   14.18   0
   1  21  -8   17.37   14.88   0
   3 -19 -19    7.29   20.08   0
   5  -8  -3  386.68   16.04   0
   6 -14 -10  104.08   16.01   0
   6  -4  -1   39.22    9.20   0
   7 -11  -7   23.61   12.92   0
   7 -10  -6  125.09   16.70   0
   7   1   0  628.76   18.29   0
   8 -10  -7  100.23   15.62   0
   8  -9  -6   61.49   14.46   0
  10   3  -3    9.51   13.94   0
  10   5  -3   47.66   13.20   0
  -8   3 -14   55.97   13.99   0
  -8   4 -14    9.78   11.06   0
  -8   5 -14   30.04   12.36   0
  -8   9 -15   32.37   16.67   0
  -7   7 -11   59.93   13.48   0
  -6  -1  -9   32.85    7.77   0
  -6   4  -8  609.18   20.64   0
  -6   5  -8  343.65   17.73   0
  -6  13 -11   71.05   16.39   0
  -5   2  -6  511.77   15.50   0
  -5  10  -7   -4.60   11.11   0
  -5  12  -8   53.45   13.29   0
  -5  16 -11   35.96   16.04   0
  -4   4  -4  198.36    9.74   0
  -4  15  -8   55.58   13.67   0
  -3  11  -4  236.24   12.89   0
  -3  13  -5  172.70   14.08   0
  -3  18  -9  265.88   20.01   0
  -2  21 -11   28.12   17.39   0
   0  -5  -2  259.06    5.69   0
   0  22 -10   20.19   17.80   0
   1  -6  -2  432.93    9.86   0
   2  -8  -3  172.33    8.86   0
   2  -5  -1  271.13    8.83   0
   3  19  -5  249.41   12.71   0
   7 -14 -11  103.08   16.68   0
   7   7   0   16.17    6.42   0
   9  -6  -5   42.53   15.04   0
  10   4  -3   57.67   13.09   0
  11   1  -5    3.18   16.28   0
  -9   0 -19   28.24   16.61   0
  -9   3 -18  294.98   22.54   0
  -8   6 -14   15.53   12.18   0
  -7  -9 -19   41.92   10.01   0
  -7   1 -11   55.56   11.55   0
  -7  10 -12   49.68   15.20   0
  -6  -7 -13   20.84    6.86   0
  -6   3  -8  228.30   13.37   0
  -5   7  -6  170.96   12.23   0
  -5  15 -10   34.08   14.22   0
  -5  17 -12   26.06   17.31   0
  -4   3  -4  188.97    9.19   0
  -4   5  -4   81.00    7.63   0
  -4  12  -6  257.69   15.69   0
  -3  19 -10   32.74   16.35   0
  -1  22 -11   18.57   18.70   0
   1 -14 -10  257.37   12.75   0
   1   6   1  111.76    3.27   0
   1  16  -3  110.93    9.44   0
   2 -18 -17   37.95   17.18   0
   2 -15 -11  184.50   14.96   0
   3  20  -6    8.19   10.15   0
   4  19  -5    5.55    8.65   0
   5 -12  -7   88.71   13.08   0
   5  -9  -4  207.23   14.58   0
   5   1   1  425.07   12.49   0
   9   7  -2   66.60   11.53   0
  11   7  -5   16.97   15.91   0
  12   7  -7   -7.84   20.14   0
  -9  -3 -21   45.67   18.32   0
  -8  -5 -18   -0.33   11.70   0
  -8  -4 -17   36.49   12.79   0
  -8  -1 -15  191.04   16.08   0
  -8   7 -14   94.12   17.43   0
  -7   8 -11   -7.19   14.08   0
  -7  12 -13  103.46   19.33   0
  -6  -8 -14    4.32    6.77   0
  -6  -6 -12  115.07    9.04   0
  -6   6  -8  709.67   22.10   0
  -4   6  -4  760.10   18.47   0
  -4  10  -5  118.96   11.26   0
  -3   0  -3  509.86   10.49   0
  -2  12  -3    3.56    6.84   0
  -1  12  -2  521.48   15.09   0
   2  23 -10   34.42   17.51   0
   3  18  -4   44.95    8.52   0
   4 -13  -8   27.35   10.56   0
   4  -3   0   85.61    6.77   0
   4   0   1 2910.23   27.89   0
   4  20  -6   20.62   11.16   0
   5 -17 -15    7.55   14.87   0
   5 -16 -13   48.91   15.34   0
   5 -11  -6   74.73   12.48   0
   5 -10  -5  256.71   15.71   0
   6 -13  -9  103.36   15.25   0
   6  -7  -3  368.39   17.03   0
   6  -1   0  271.10   12.69   0
   7  -6  -3   39.21   11.79   0
   7  -2  -1  214.20   13.77   0
   7   2   0   66.48    8.47   0
   8  -6  -4   19.95   14.08   0
   8   1  -1   70.54   11.95   0
   9  -2  -3   97.96   14.12   0
  10  -5  -6   46.45   16.14   0
  11   2  -5   90.02   18.22   0
  11  10  -6   21.28   17.47   0
  12  10  -8   60.07   23.62   0
  -9  -6 -25   10.43   21.39   0
  -9  -4 -22   63.45   19.45   0
  -9  -2 -20   23.33   15.56   0
  -9   2 -18   91.96   17.52   0
  -8  -9 -24   14.77   16.38   0
  -8  -8 -22   63.40   16.29   0
  -8  -6 -19   50.94   13.49   0
  -7  -6 -15   72.96    9.95   0
  -6   2  -8  737.42   20.20   0
  -6   7  -8  195.29   15.97   0
  -6  10  -9    1.16   12.01   0
  -6  12 -10  460.43   23.91   0
  -5  -2  -7   23.99    5.78   0
  -5   1  -6   62.75    7.83   0
  -5  14  -9   64.41   14.25   0
  -4  14  -7   85.87   13.97   0
  -3  20 -11   71.01   18.58   0
  -1 -14 -12   50.00    7.24   0
   0 -18 -19   11.88   13.06   0
   1  22  -9   42.66   17.24   0
   2 -19 -20   21.81   19.66   0
   2 -12  -7  135.09   10.15   0
   3 -15 -11   14.31   11.66   0
   4 -18 -17   41.28   17.91   0
   4 -15 -11   80.14   13.67   0
   4  -8  -3  291.16   12.84   0
   4  -5  -1  445.28   13.72   0
   6  12  -1   37.87    5.24   0
   7 -13 -10   95.76   16.64   0
   7   6   0   30.51    7.28   0
   8   7  -1   20.84    8.02   0
   8  17  -6   37.81    9.29   0
   9  -7  -6   10.68   12.61   0
   9  -4  -4  160.53   15.36   0
  10  -3  -5   24.13   13.80   0
  10   9  -4   32.79   13.49   0
  11   3  -5   24.36   16.25   0
  11   6  -5  113.40   17.30   0
  11  12  -7    7.60   16.43   0
  12   6  -7   35.07   19.38   0
  -9   1 -18   77.76   18.07   0
  -8  -3 -16   18.41   12.86   0
  -8   8 -14   77.90   17.42   0
  -7  -5 -14   -2.10    8.78   0
  -7   0 -11   17.00   10.39   0
  -7  11 -12   16.00   17.11   0
  -5 -11 -15    7.06    4.64   0
  -5   8  -6  292.74   14.64   0
  -4   7  -4  395.20   14.64   0
  -3   9  -3  196.14   10.86   0
  -3  15  -6    6.00   11.11   0
  -2 -17 -20   60.01   12.66   0
  -2  14  -4  647.14   20.78   0
  -1 -17 -18    9.25   10.29   0
  -1  -8  -5  771.23    9.68   0
  -1  18  -6   63.54   13.23   0
  -1  19  -7   42.75   13.22   0
   0  -9  -5  180.40    6.97   0
   1 -18 -18   94.16   17.64   0
   2 -17 -15    2.89   11.37   0
   2 -16 -13  119.65   14.18   0
   2  -9  -4  362.00   12.31   0
   3 -18 -17   29.64   16.50   0
   3  -8  -3  346.23   12.52   0
   3  -5  -1   21.63    4.96   0
   3  -3   0 1332.26   19.07   0
   3   0   1  688.63   11.89   0
   3  21  -7    4.70   11.96   0
   4 -12  -7   39.43   11.30   0
   4  18  -4   30.13    7.37   0
   6 -16 -14   19.38   15.71   0
   7  -4  -2  118.68   11.75   0
   7   3   0  134.65   10.78   0
   8 -12 -10   21.69   15.94   0
   8  -2  -2   54.42   11.46   0
   9  -8  -7   17.27   15.22   0
   9   3  -2   96.36   13.13   0
   9   6  -2  182.55   14.54   0
  11   4  -5  138.38   19.88   0
  11   5  -5   15.17   15.63   0
  12   4  -7   14.45   17.67   0
  12   5  -7   72.00   21.35   0
  -9  -5 -23   -0.35   18.16   0
  -9  -1 -19   28.17   15.11   0
  -7  -7 -16    1.81    7.48   0
  -7   9 -11   46.69   14.11   0
  -6  -5 -11  115.33    9.18   0
  -6   1  -8   98.24    9.76   0
  -6  15 -12   42.97   16.56   0
  -5  -4  -8  164.05    8.10   0
  -5  11  -7  156.44   14.20   0
  -2  -1  -2   71.98    3.33   0
  -1  20  -8   44.82   15.10   0
   0 -14 -11   25.67    7.09   0
   0 -10  -6  626.78   12.68   0
   0  19  -6   25.41   12.42   0
   0  23 -11  232.33   25.45   0
   1 -19 -21    5.30   16.79   0
   2 -11  -6  853.94   19.21   0
   2  19  -5   79.36   10.79   0
   2  20  -6  155.20   14.50   0
   3 -19 -20   46.05   23.48   0
   4 -17 -15   75.31   17.21   0
   4 -16 -13   25.68   13.73   0
   4  -9  -4   92.75    9.77   0
   5  -6  -2    0.09    5.97   0
   5  -2   0  423.72   13.69   0
   5   2   1  367.77   11.31   0
   6 -12  -8  529.87   23.08   0
   6  -8  -4   13.43   10.94   0
   7  -7  -4  190.03   16.15   0
   7  17  -5   15.54    5.76   0
   8  -7  -5   79.49   15.93   0
   8  -4  -3   29.72   11.27   0
   9  -9  -8   40.69   15.47   0
   9   5  -2  187.23   15.31   0
   9  10  -3    1.97   10.25   0
   9  14  -5   13.57   12.59   0
  10  -6  -7   36.17   14.32   0
  -8  -7 -20   45.13   14.30   0
  -6 -12 -20   45.16    8.85   0
  -6   8  -8  114.92   13.97   0
  -6  14 -11   67.22   16.99   0
  -5  13  -8    3.63   10.92   0
  -3  -3  -4  329.41    7.15   0
  -3  12  -4  398.20   17.00   0
  -2  10  -2   20.20    5.76   0
  -2  18  -7    1.79   11.84   0
  -2  19  -8  102.59   16.16   0
  -1  17  -5   61.72   11.53   0
   0   9   0    0.57    3.65   0
   0  18  -5    9.40   10.79   0
   0  20  -7   12.63   12.03   0
   1  -4  -1   97.02    4.56   0
   2 -10  -5   32.25    6.61   0
   2  18  -4  139.78   10.71   0
   3 -17 -15   57.99   15.87   0
   3 -16 -13    5.93   12.54   0
   3 -12  -7  118.70   10.32   0
   4 -11  -6   48.54   10.84   0
   4 -10  -5  115.76   11.43   0
   4  21  -7   86.19   14.15   0
   6  -5  -2   46.80   10.22   0
   7 -12  -9   76.29   16.53   0
   8 -11  -9   32.14   15.97   0
   8   6  -1   55.05    9.42   0
   9  -1  -3   54.95   12.95   0
  12   9  -8   26.07   23.44   0
  -9   0 -18   42.72   16.38   0
  -9   3 -17    6.76   15.10   0
  -8  -2 -15   17.36   12.22   0
  -8   0 -14  172.07   16.28   0
  -8   4 -13   82.53   14.81   0
  -8   5 -13   17.69   13.23   0
  -8   9 -14   -3.63   13.78   0
  -7  -4 -13  230.02   14.34   0
  -7   3 -10   64.40   12.73   0
  -7   4 -10   89.42   12.24   0
  -7   5 -10  128.04   13.95   0
  -7   6 -10  109.59   14.51   0
  -6  -9 -15  187.29    9.55   0
  -6  -2  -9   70.94    8.31   0
  -6  11  -9  112.85   15.61   0
  -4  11  -5  203.64   14.87   0
  -4  13  -6  112.01   14.13   0
  -2  17  -6    2.37   11.09   0
  -2  20  -9   25.02   16.29   0
  -1 -18 -21   79.50   14.87   0
  -1  10  -1  196.01    8.97   0
  -1  21  -9  103.90   17.27   0
   1 -15 -12  333.25   15.65   0
   2  21  -7   37.67   13.20   0
   3  -9  -4  296.53   12.33   0
   3  17  -3   19.55    6.81   0
   6 -11  -7  108.02   13.64   0
   6 -10  -6  164.16   15.66   0
   6  -9  -5   13.98   10.90   0
   6  -3  -1  595.67   17.94   0
   7 -14 -12   43.81   16.69   0
   7  10  -1   21.60    6.90   0
   8  -8  -6  164.15   19.12   0
   8   5  -1   22.04   10.20   0
   9  -5  -5   -2.77   12.30   0
  10  13  -6    6.88   14.29   0
  11   9  -6   -4.43   18.26   0
  -9  -6 -24   15.41   19.70   0
  -9  -3 -20   80.98   17.11   0
  -8   3 -13   54.42   13.71   0
  -8   6 -13   15.14   13.76   0
  -7  -8 -17  260.05   13.72   0
  -7  10 -11   29.13   15.30   0
  -6  13 -10    2.23   14.79   0
  -5   0  -6  141.83    8.95   0
  -5   9  -6  162.89   13.43   0
  -5  16 -10    5.30   13.84   0
  -5  17 -11   20.13   15.56   0
  -4  -4  -6  189.01    6.96   0
  -4  -2  -5   82.04    5.75   0
  -4   1  -4  143.50    7.77   0
  -4   8  -4  296.18   13.39   0
  -4  16  -8    8.38   12.63   0
  -4  19 -11   16.16   16.96   0
  -3 -16 -20   10.27    8.14   0
  -3  14  -5   68.72   11.99   0
  -2 -13 -12  102.71    6.73   0
   0  21  -8    2.89   15.27   0
   1 -17 -16   75.85   13.58   0
   1 -13  -9  316.04   12.70   0
   1  23 -10   13.26   18.68   0
   2 -14 -10  172.10   13.56   0
   3 -11  -6  414.19   15.14   0
   3 -10  -5   72.17    8.78   0
   3  14  -1  316.32    8.30   0
   5 -17 -16  110.15   18.78   0
   5 -15 -12   20.63   13.59   0
   5 -13  -9   97.12   13.92   0
   5  -4  -1  189.01   10.26   0
   5   3   1  986.19   17.02   0
   6   0   0   11.50    6.81   0
   6   9   0   81.20    6.61   0
   7 -11  -8   65.94   14.33   0
   7  -8  -5   71.05   13.73   0
   7  -1  -1  317.98   14.83   0
   8 -10  -8   62.14   14.84   0
   8  -9  -7   84.49   15.57   0
   9  -3  -4   71.77   14.15   0
   9  12  -4   87.27   11.50   0
  10  -4  -6    0.57   13.26   0
  10  -2  -5   -0.14   13.10   0
  10   8  -4   16.56   12.31   0
  10  11  -5   15.98   13.47   0
  11   0  -6   26.65   16.09   0
  -9  -4 -21    7.25   17.75   0
  -9  -2 -19    9.39   15.85   0
  -9   2 -17   24.75   15.41   0
  -8   7 -13   76.99   16.56   0
  -7   2 -10  142.35   13.84   0
  -7   7 -10  162.29   16.19   0
  -7  12 -12   64.46   15.13   0
  -6   9  -8  147.40   14.66   0
  -3  10  -3  325.89   14.09   0
  -2   4  -1  670.03   12.59   0
  -2   5  -1  261.44    8.73   0
  -2  21 -10   48.26   17.19   0
  -1 -16 -16  147.58   11.28   0
  -1 -15 -14   82.63    8.76   0
  -1  16  -4  149.93   13.11   0
   0 -17 -17   51.96   12.23   0
   0  17  -4  118.11   11.70   0
   1  15  -2   79.37    8.07   0
   3  12   0   60.23    3.77   0
   3  22  -8    0.65   13.74   0
   4 -18 -18    9.72   19.27   0
   4   1   1  231.87    8.38   0
   5 -16 -14   29.28   15.26   0
   7 -10  -7   42.88   13.33   0
   7  -9  -6   50.81   13.04   0
   8  -1  -2  202.84   14.58   0
   8  10  -2   60.74    8.38   0
  12   8  -8   42.35   24.07   0
  -9  -5 -22   -0.89   18.89   0
  -7 -10 -20   63.84   11.61   0
  -7  -3 -12    5.68   10.15   0
  -6   0  -8  183.65   11.29   0
  -5  12  -7   91.60   14.36   0
  -5  15  -9   22.80   11.42   0
  -3  18  -8   78.27   14.85   0
  -3  19  -9   21.10   14.84   0
  -2   6  -1 1061.96   17.40   0
  -1  -9  -6   51.94    4.01   0
  -1  22 -10  127.86   20.87   0
   0  24 -12    0.31   24.68   0
   1 -16 -14  109.25   12.22   0
   2 -19 -21    0.44   19.77   0
   2 -18 -18   62.02   18.33   0
   2   1   1 1840.68   14.35   0
   5  -7  -3  101.60   10.15   0
   5   4   1  186.86    8.00   0
   7  -5  -3  217.22   15.28   0
   8  -5  -4   26.62   11.49   0
   9  -6  -6   79.25   14.26   0
   9   0  -3   -3.84   11.13   0
  10   2  -4   10.87   12.38   0
  11   1  -6   32.90   16.01   0
  -9  -1 -18   80.05   17.39   0
  -9   1 -17   61.24   16.21   0
  -8  -9 -23  108.12   17.77   0
  -8  -5 -17  104.76   13.81   0
  -8  -1 -14   71.68   12.99   0
  -8   8 -13   25.00   15.61   0
  -7   8 -10   67.34   14.46   0
  -4   9  -4   88.23   10.04   0
  -4  15  -7   33.42   11.30   0
  -3  20 -10   18.05   16.89   0
  -2  13  -3  208.58   12.63   0
   0 -15 -13   26.81    7.86   0
   0  22  -9   25.06   17.64   0
   1  -7  -3  212.32    7.75   0
   2  17  -3   60.54    7.67   0
   2  22  -8   60.43   15.48   0
   3 -19 -21   43.94   24.21   0
   3 -18 -18   -3.60   16.32   0
   4  -6  -2   97.54    7.74   0
   5 -12  -8   68.47   13.07   0
   5   5   1  710.99   13.25   0
   6 -13 -10   13.17   12.71   0
   7 -13 -11  141.63   17.98   0
   7  -3  -2   79.57   10.63   0
   8  -3  -3   22.13   10.69   0
   9   9  -3  110.86   12.55   0
  10  -5  -7   17.57   13.03   0
  10   7  -4   72.36   13.44   0
  11   8  -6  114.06   21.33   0
  11  11  -7   39.84   17.11   0
  -8  -8 -21   43.72   14.21   0
  -8  -4 -16    8.96   11.86   0
  -7   1 -10  205.77   14.82   0
  -7  11 -11   46.11   15.58   0
  -6  10  -8  267.42   19.13   0
  -6  12  -9   49.02   14.03   0
  -6  15 -11  166.19   19.38   0
  -5  10  -6   21.52   10.15   0
  -5  14  -8   30.77   13.39   0
  -3   5  -2  743.15   15.85   0
  -2   3  -1  228.87    7.23   0
  -2  22 -11   64.41   21.53   0
   0 -16 -15  144.84   11.71   0
   1 -19 -22   40.71   18.48   0
   1  19  -5   16.02   10.03   0
   1  20  -6   19.74   12.02   0
   2  -6  -2  318.90   10.10   0
   2  14  -1  279.25    9.54   0
   4 -17 -16   26.01   16.07   0
   4 -15 -12  145.88   15.46   0
   4  -2   0   99.01    6.96   0
   4  17  -3   20.94    6.16   0
   6  -6  -3   21.89    8.22   0
   9  -9  -9   30.36   17.80   0
   9  -8  -8    8.94   16.26   0
   9  -7  -7    1.12   13.16   0
  10   3  -4   92.25   14.47   0
  10   6  -4   72.15   14.35   0
  12   7  -8   -0.06   20.87   0
  -9   6 -16  154.84   20.63   0
  -8  -6 -18   79.67   13.84   0
  -8   9 -13   75.63   17.08   0
  -7   9 -10  215.14   19.32   0
  -7  13 -12   64.10   17.53   0
  -6 -13 -22    1.30    8.77   0
  -6   4  -7   51.78    9.59   0
  -6   5  -7   91.03   11.18   0
  -6   6  -7  115.46   11.89   0
  -5  -7 -10   50.78    5.55   0
  -5   4  -5  286.08   12.80   0
  -5   5  -5   42.09    7.51   0
  -5   6  -5  199.75   12.15   0
  -4 -14 -18   45.39    5.01   0
  -4  12  -5  735.92   22.94   0
  -3   4  -2  831.39   16.10   0
  -3   6  -2  104.13    7.42   0
  -2   7  -1   23.76    4.98   0
  -2  11  -2  170.47   10.53   0
   0 -18 -20   27.45   14.24   0
   0  16  -3    8.61    7.77   0
   1 -18 -19   24.31   16.99   0
   1  21  -7   26.80   14.18   0
   2 -17 -16   55.85   14.51   0
   2 -15 -12  103.68   13.28   0
   3  -6  -2   90.46    7.83   0
   4 -16 -14   72.02   16.49   0
   4 -13  -9   25.31   11.07   0
   5  -8  -4    7.68    7.73   0
   5  -1   0   30.31    5.86   0
   6   1   0  281.24   12.12   0
   7   0  -1   11.85    8.98   0
   8  -6  -5   39.14   14.69   0
   8   0  -2  247.28   15.58   0
   8  14  -4   81.78   10.60   0
   9  -4  -5   23.97   13.35   0
   9  -2  -4  295.74   18.99   0
  10  -6  -8   54.56   15.98   0
  10  -3  -6   60.42   13.97   0
  10   4  -4  210.53   16.82   0
  10   5  -4   90.20   14.97   0
  11   2  -6   20.41   15.25   0
  11   7  -6   39.04   18.46   0
  12   5  -8   14.41   20.02   0
  12   6  -8   82.47   20.94   0
  12  10  -9   26.45   23.92   0
  -9  -6 -23    3.48   18.35   0
  -9   0 -17   -2.04   14.02   0
  -8  -3 -15   53.12   11.93   0
  -7  -9 -18   43.45    9.91   0
  -6   3  -7    4.73    7.96   0
  -6   7  -7  117.94   13.65   0
  -6  14 -10  100.19   16.25   0
  -4  -9 -10  283.73    5.62   0
  -4  14  -6   25.99   12.44   0
  -3  -1  -3   24.01    3.23   0
  -3  13  -4   62.46   10.24   0
  -1   4   0   43.40    3.48   0
  -1   6   0  125.16    5.94   0
  -1  23 -11    8.10   22.25   0
   1  18  -4  128.34   11.73   0
   3 -17 -16   -0.88   14.56   0
   3 -15 -12    6.08   10.82   0
   3   1   1  517.30    9.92   0
   4  -4  -1 1531.93   23.77   0
   5 -11  -7  146.88   13.94   0
   5  -9  -5  322.69   16.85   0
   5  20  -6   30.41    9.11   0
   6 -12  -9   31.37   13.30   0
   6  -2  -1  271.96   13.18   0
   7 -12 -10   68.43   16.04   0
   7  -6  -4  269.75   16.46   0
   8 -11 -10   11.20   15.37   0
   9  15  -6   16.53   12.85   0
  11   3  -6   21.08   16.49   0
  -9  -4 -20   83.59   19.43   0
  -9  -3 -19   19.81   14.19   0
  -9   2 -16  214.77   20.14   0
  -8   4 -12   89.07   14.72   0
  -8   5 -12   74.36   14.81   0
  -5  -3  -7  160.07    7.99   0
  -5   3  -5  288.74   12.46   0
  -5   7  -5   43.92    8.46   0
  -4   0  -4   19.47    4.35   0
  -3   3  -2 2478.79   26.09   0
  -3   7  -2  138.04    9.19   0
  -3  11  -3  291.37   13.91   0
  -2 -16 -18   77.14    9.74   0
  -1  11  -1  101.68    7.65   0
   0 -13 -10    2.16    6.04   0
   0  23 -10    3.02   20.25   0
   2 -16 -14   25.71   11.61   0
   2  -2   0  611.54   10.68   0
   2  12   0  252.84    7.25   0
   2  23  -9   74.04   18.56   0
   3 -16 -14   43.53   13.63   0
   4   2   1 1212.13   16.79   0
   5 -17 -17   32.86   16.46   0
   5 -10  -6   30.84   10.08   0
   5  -5  -2  230.54   12.07   0
   5  19  -5   78.91    7.75   0
   6  -7  -4  180.19   13.68   0
   6  -4  -2  456.80   16.70   0
   8  -7  -6   30.92   14.15   0
   8  12  -3  162.81   11.08   0
  10  10  -5   72.73   14.64   0
  10  14  -7    1.73   13.99   0
  11   4  -6    4.95   16.07   0
  11   5  -6   54.57   17.62   0
  11   6  -6    1.43   15.14   0
  -9  -2 -18   84.77   17.24   0
  -8  -7 -19   15.52   11.98   0
  -8  -2 -14   49.36   13.05   0
  -8   6 -12   19.42   11.92   0
  -8  10 -13   53.06   17.39   0
  -7   0 -10   -0.28    9.10   0
  -7  10 -10   21.85   15.59   0
  -7  12 -11   98.14   17.71   0
  -6  -1  -8  102.48    9.15   0
  -6   2  -7   -3.03    8.15   0
  -6   8  -7   65.33   13.95   0
  -6  11  -8  165.04   17.63   0
  -5  -1  -6   72.36    6.49   0
  -5  11  -6   73.55   12.11   0
  -5  13  -7  131.59   14.60   0
  -5  17 -10  100.88   17.79   0
  -4  10  -4  221.04   13.49   0
  -4  18  -9   -0.01   15.30   0
  -4  19 -10   77.47   17.70   0
  -3  15  -5  113.76   13.80   0
  -1  19  -6   65.54   13.79   0
   0  10   0 1137.85   16.93   0
   1  22  -8   38.80   16.23   0
   2 -19 -22   37.38   22.03   0
   4 -18 -19   13.49   18.33   0
   4 -12  -8  211.97   15.10   0
   4  -7  -3  191.48   10.71   0
   5 -16 -15  244.00   21.69   0
   5 -15 -13  126.75   16.96   0
   7  12  -2  121.01    8.58   0
   7  14  -3   79.79    7.70   0
   8  -8  -7   39.86   16.08   0
   9  -5  -6   38.55   14.81   0
   9   8  -3   11.52   10.89   0
  10  -4  -7    4.72   14.85   0
  11  10  -7   84.34   20.05   0
  -9  -5 -21    7.22   18.90   0
  -8   3 -12   47.10   12.00   0
  -8   7 -12   21.49   13.40   0
  -7   4  -9   56.72   12.60   0
  -7   5  -9  554.57   21.51   0
  -7   6  -9   73.32   12.76   0
  -6  13  -9   94.06   15.88   0
  -5   2  -5  530.73   15.89   0
  -5   8  -5  306.73   14.90   0
  -5  16  -9   10.68   11.80   0
  -4 -13 -16    9.86    3.80   0
  -2   8  -1  212.88    9.35   0
  -2  18  -6  113.84   15.45   0
  -2  19  -7   51.70   14.52   0
  -2  20  -8   28.07   15.94   0
  -1 -18 -22   19.35   13.79   0
  -1 -13 -11  125.05    7.91   0
  -1   7   0  685.20   12.98   0
  -1  20  -7   14.35   14.02   0
   1 -14 -11   49.84    8.80   0
   2 -18 -19   26.75   18.55   0
   3 -19 -22   17.83   20.95   0
   3  -2   0  134.71    6.73   0
   4  14  -1  278.27    5.19   0
   5  -3  -1  969.25   20.54   0
   6 -15 -14   53.19   17.02   0
   6 -11  -8  131.16   14.90   0
   6   2   0  475.40   14.63   0
   6   8   0  298.43    9.76   0
   7 -11  -9  191.76   17.51   0
   7  -7  -5   22.86   11.09   0
   7   9  -1   77.97    7.84   0
   8  -9  -8   39.07   14.19   0
   8  -4  -4   96.29   13.42   0
   8  -2  -3  190.60   14.63   0
   8   1  -2  177.81   14.22   0
   8   9  -2  144.75   10.50   0
  10  12  -6   68.90   15.80   0
  11   0  -7  135.17   18.76   0
  12   9  -9   -5.27   23.81   0
  -9  -1 -17   48.18   16.75   0
  -9   1 -16  111.75   16.91   0
  -8   2 -12   51.61   13.58   0
  -8   8 -12   32.75   16.08   0
  -7  -5 -13   83.46    9.65   0
  -7   7  -9  160.49   15.76   0
  -4  16  -7   51.66   14.06   0
  -3   8  -2    3.82    6.33   0
  -2   2  -1  361.82    8.17   0
  -1 -17 -19   22.30   10.50   0
  -1   3   0 2574.67   18.40   0
  -1  18  -5  101.56   13.74   0
  -1  21  -8   32.85   14.98   0
   1 -11  -7  180.51    9.32   0
   1  -8  -4  503.38   11.85   0
   1  17  -3  103.34    9.70   0
   2  -4  -1  711.14   12.87   0
   3 -18 -19   50.41   18.58   0
   3  -4  -1  190.14    8.42   0
   3  16  -2    1.67    5.47   0
   5 -13 -10    3.84   11.56   0
   6 -10  -7   19.36   12.18   0
   6  -9  -6  158.45   14.90   0
   6  -8  -5  295.46   16.44   0
   7 -13 -12   66.54   17.05   0
   7 -10  -8   41.91   15.04   0
   7  -8  -6  226.87   18.00   0
   7  -2  -2   26.61    8.78   0
   7   1  -1  326.89   13.95   0
   9  -1  -4   28.28   12.41   0
   9  11  -4   43.83   10.75   0
  10  -2  -6   20.67   12.12   0
  11  12  -8    1.75   17.75   0
  -9  -7 -24   -1.62   17.11   0
  -9   5 -15  100.04   17.59   0
  -9   6 -15   -1.64   15.42   0
  -8  -9 -22   75.86   16.60   0
  -7  -7 -15    7.75    7.33   0
  -6   9  -7  124.30   15.03   0
  -5  15  -8  122.94   15.17   0
  -4   5  -3 1373.11   23.61   0
  -4  13  -5   59.12   12.64   0
  -2 -14 -14   62.62    6.98   0
  -2  21  -9   29.51   15.19   0
   1 -17 -17   23.85   12.89   0
   2  -7  -3   64.53    6.61   0
   2  16  -2   32.79    6.91   0
   3 -12  -8  157.73   12.73   0
   4 -17 -17    4.48   15.89   0
   4 -11  -7   47.78   11.15   0
   4  -8  -4  271.90   12.78   0
   7  -9  -7    6.10   12.29   0
   9  -6  -7   42.84   14.06   0
   9  -3  -5   27.44   13.31   0
   9   3  -3   37.81   12.18   0
   9   7  -3   46.99   12.07   0
  10  -5  -8    1.70   15.45   0
  10   9  -5   25.07   13.75   0
  -9  -6 -22   22.16   18.01   0
  -8  -1 -13  181.17   15.87   0
  -8   9 -12  238.52   20.63   0
  -7  -4 -12  137.22   11.79   0
  -7   8  -9   13.01   12.33   0
  -7  11 -10  145.26   17.87   0
  -7  13 -11   96.10   18.80   0
  -6   1  -7  118.80   10.22   0
  -6  15 -10    7.46   12.93   0
  -5   9  -5  317.43   16.06   0
  -4   4  -3   20.29    5.52   0
  -4   6  -3  117.81    8.76   0
  -4  11  -4  118.86   13.15   0
  -3   2  -2  177.90    7.43   0
  -3  18  -7   67.19   14.54   0
  -3  19  -8   28.79   14.77   0
  -3  20  -9  170.89   19.92   0
  -2 -17 -21   15.17   12.40   0
  -2 -15 -16   10.96    7.85   0
  -2  12  -2   58.37    8.26   0
  -2  17  -5    2.42   11.14   0
  -1  22  -9   30.12   17.90   0
   0  19  -5    9.85   11.26   0
   0  20  -6    5.98   11.49   0
   0  24 -11   35.84   24.26   0
   1 -10  -6  193.90    9.14   0
   1  -9  -5   37.79    5.63   0
   1  23  -9   -4.05   16.17   0
   3  -7  -3  972.84   19.37   0
   5   0   0    0.97    5.43   0
   6 -13 -11   42.40   13.07   0
   9  -9 -10   87.73   19.42   0
   9  -8  -9   15.43   16.57   0
   9  -7  -8   10.14   15.06   0
   9   4  -3   96.69   13.85   0
   9   6  -3   15.72   11.62   0
   9  13  -5   49.25   11.82   0
  11   1  -7   50.46   16.82   0
  12   8  -9   12.01   21.62   0
  -9   0 -16  354.74   23.03   0
  -8  -8 -20   10.42   12.75   0
  -7   2  -9  125.92   12.10   0
  -6  -7 -12  104.45    8.38   0
  -6  12  -8  504.91   23.18   0
  -5  12  -6   50.26   12.00   0
  -4   7  -3  204.57   10.96   0
  -4  15  -6  133.14   15.21   0
  -3  14  -4   78.06   12.58   0
  -2  22 -10   69.64   20.49   0
  -1  17  -4   59.41   11.18   0
   0 -17 -18   44.04   13.02   0
   0  15  -2   21.47    7.20   0
   0  21  -7   12.62   15.65   0
   1 -18 -20  100.75   18.59   0
   1 -16 -15   67.26   12.04   0
   1 -15 -13    7.43    9.28   0
   1  14  -1   47.64    6.51   0
   2 -14 -11  477.17   18.97   0
   2   9   1    4.77    2.03   0
   3 -14 -11   37.29   11.47   0
   4 -16 -15    2.36   14.94   0
   4 -15 -13   98.89   14.43   0
   4 -10  -6  180.30   12.46   0
   4  -9  -5   33.17    8.13   0
   4   3   1  442.89    9.99   0
   5  -6  -3  728.74   19.49   0
   6  -5  -3   80.64   11.06   0
   6  -1  -1  759.97   19.43   0
   6   3   0   -0.29    5.24   0
   7   2  -1  212.59   12.07   0
   8  -5  -5   96.14   14.24   0
   8   8  -2  131.26   10.84   0
   9   5  -3   25.27   10.98   0
  11   9  -7   47.32   17.93   0
  -9  -4 -19   37.31   17.32   0
  -9  -3 -18  307.59   21.79   0
  -9   2 -15    4.86   13.48   0
  -8  -5 -16   37.86   11.63   0
  -8  -4 -15   12.48   11.71   0
  -7  -8 -16   34.94    9.57   0
  -7   9  -9   13.00   13.32   0
  -6  -6 -11   24.65    6.92   0
  -6  10  -7   11.67   13.84   0
  -6  14  -9   15.23   14.93   0
  -5   1  -5  336.92   12.36   0
  -5  14  -7   36.01   12.11   0
  -3   9  -2  212.15   11.48   0
  -3  12  -3   18.44    8.52   0
  -3  21 -10    6.66   15.77   0
  -2   9  -1    4.17    4.90   0
  -1   8   0  152.36    7.22   0
   0 -18 -21  104.74   17.64   0
   0  -6  -3  708.24   10.12   0
   2 -19 -23   30.54   23.20   0
   2 -17 -17   27.94   14.16   0
   3 -17 -17    9.11   14.69   0
   4  -1   0  275.66   10.17   0
   5 -12  -9   75.01   13.11   0
   7 -12 -11  107.48   17.30   0
   8 -11 -11    5.97   13.99   0
   8  -1  -3  159.45   14.53   0
  10  -3  -7   31.03   15.37   0
  10  -1  -6  148.29   17.21   0
  10   2  -5    5.61   12.49   0
  11   2  -7  120.02   19.09   0
  12   7  -9   22.80   23.01   0
  -9  -2 -17   19.50   15.01   0
  -8  -6 -17   48.24   11.61   0
  -8  10 -12   42.57   15.21   0
  -4   3  -3 2276.22   28.17   0
  -4   8  -3  259.80   13.06   0
  -3 -15 -18   17.56    7.42   0
   0 -14 -12  294.43   12.58   0
   0  18  -4   60.13   10.64   0
   0  22  -8    8.34   18.30   0
   1   8   1   76.82    3.81   0
   2 -11  -7  489.87   15.32   0
   3 -11  -7  381.23   15.06   0
   3  -8  -4  347.02   13.13   0
   4  -5  -2  157.01    9.07   0
   4   7   1  102.81    4.35   0
   5 -16 -16   38.94   17.53   0
   6 -15 -15   24.72   16.30   0
   6 -12 -10  449.30   22.20   0
   6   4   0  323.57   11.62   0
   7  -5  -4  152.27   13.77   0
   7   8  -1   52.47    7.59   0
   8  -6  -6   55.11   15.17   0
   8  -3  -4    5.75   11.62   0
   9  -4  -6    6.72   14.00   0
   9   0  -4  148.54   14.61   0
  10   8  -5   24.06   12.52   0
  11   8  -7   64.05   20.20   0
  12   6  -9   22.72   20.99   0
 -10  -3 -23   38.95   25.86   0
 -10  -2 -22    7.51   20.20   0
 -10  -1 -21   17.56   19.97   0
  -9  -5 -20   49.12   18.96   0
  -8  -3 -14   41.29   12.33   0
  -8   4 -11  204.11   17.45   0
  -8   5 -11   29.54   11.95   0
  -8   6 -11  110.72   14.46   0
  -8   7 -11  143.92   17.74   0
  -7 -10 -19   53.66   10.56   0
  -7  -3 -11  303.38   15.40   0
  -7   1  -9   78.08   12.28   0
  -7  12 -10   68.66   15.11   0
  -6  -8 -13  143.58    8.93   0
  -6  -5 -10   85.68    8.22   0
  -6  -2  -8  720.45   17.93   0
  -5  10  -5  249.15   15.46   0
  -4  -3  -5   99.69    5.77   0
  -3 -13 -14    3.12    4.28   0
  -1  12  -1  194.20   10.10   0
  -1  23 -10   22.32   20.50   0
   2 -18 -20   16.64   19.22   0
   2 -15 -13  128.58   13.92   0
   2  -8  -4   73.19    6.52   0
   3 -18 -20   -2.11   17.61   0
   3 -16 -15    9.04   14.15   0
   3 -15 -13   20.64   12.47   0
   3 -10  -6  507.01   16.65   0
   3   2   1  634.68   10.26   0
   5 -15 -14   76.72   15.87   0
   5  10   0   11.61    4.12   0
   5  18  -4   11.38    4.91   0
   6  -3  -2   -4.28    6.43   0
   7  -1  -2   46.57    9.52   0
   7  18  -6   15.59    6.56   0
   8 -10 -10    6.67   12.54   0
   8   7  -2  197.13   12.44   0
   9  -2  -5   20.14   12.88   0
  10   3  -5   27.14   13.14   0
  11   3  -7   42.21   16.55   0
  11  11  -8   18.52   18.56   0
 -10   0 -20   -3.40   17.14   0
  -9  -7 -23   17.67   17.77   0
  -9   1 -15   75.21   15.45   0
  -7  10  -9   35.25   14.11   0
  -6   5  -6  474.80   18.72   0
  -6   6  -6  149.68   14.12   0
  -6  13  -8   96.29   16.64   0
  -5  16  -8   17.73   14.28   0
  -4  -1  -4  146.88    7.19   0
  -4  18  -8   19.16   15.05   0
  -4  19  -9   30.65   16.17   0
  -1 -16 -17  100.22   10.85   0
  -1 -14 -13  226.77   10.73   0
  -1  16  -3  120.62   12.70   0
   0 -16 -16   28.53   11.27   0
   1 -13 -10    1.79    6.81   0
   1  16  -2  195.99   10.77   0
   2 -16 -15   84.33   13.72   0
   2 -10  -6  440.08   14.13   0
   2  -9  -5  736.57   16.98   0
   2  20  -5   16.87    9.92   0
   2  21  -6   26.35   12.43   0
   3  -9  -5  377.56   13.69   0
   4   4   1 1482.87   16.73   0
   5 -11  -8   69.83   11.69   0
   5  -7  -4   34.96    8.45   0
   7 -13 -13   46.69   17.38   0
   7 -11 -10  180.50   18.51   0
   7  -3  -3  131.27   13.30   0
   8  -9  -9   20.37   15.48   0
   8  -7  -7  230.11   19.12   0
   9  10  -4   71.40   12.88   0
  10  -4  -8    0.39   15.23   0
  10   4  -5   28.02   14.35   0
  10   7  -5  114.27   15.54   0
  10  11  -6   17.29   15.39   0
  11   7  -7   46.33   19.33   0
 -10  -4 -24   -3.71   24.95   0
  -9  -1 -16   97.07   16.43   0
  -9   5 -14  114.93   15.81   0
  -9   6 -14   99.80   16.53   0
  -9   7 -14   31.81   16.60   0
  -8  -7 -18    3.95   12.03   0
  -8   3 -11   65.61   12.83   0
  -8   8 -11   74.95   15.40   0
  -8  11 -12   23.52   15.36   0
  -6   0  -7    0.51    5.89   0
  -6   4  -6  140.23   12.04   0
  -6  11  -7  110.93   14.94   0
  -6  16 -10   14.35   16.31   0
  -5  -2  -6  509.37   13.18   0
  -5  13  -6  202.98   16.89   0
  -4  12  -4  101.28   11.95   0
  -4  14  -5  174.14   14.99   0
  -1  -5  -3  412.10    4.61   0
   0 -15 -14  166.67   11.71   0
   0  11   0    2.14    4.41   0
   0  23  -9   69.22   21.21   0
   1  -5  -2 2082.08   19.53   0
   2   2   1  396.61    6.15   0
   3  20  -5   29.95    9.97   0
   3  21  -6   36.90   12.73   0
   4 -17 -18   70.60   18.11   0
   4  -3  -1  449.71   12.97   0
   5  -4  -2  131.60    9.32   0
   5  -2  -1  350.97   12.80   0
   6 -11  -9  106.96   14.91   0
   6  -6  -4  354.84   15.92   0
   7  -6  -5  301.64   17.81   0
   7   7  -1  218.07   10.95   0
   8  -8  -8   37.23   15.00   0
   8   5  -2    7.43   10.06   0
   8   6  -2   77.04   11.65   0
   9  -5  -7    6.50   14.63   0
  10   5  -5  119.52   16.67   0
  10   6  -5    7.04   13.44   0
  10  13  -7   -6.68   14.45   0
  11   0  -8  161.67   20.36   0
  11   4  -7   43.09   16.38   0
  11   5  -7   93.91   18.63   0
  11   6  -7   78.42   17.23   0
 -10   1 -19    0.81   17.06   0
  -9  -6 -21    9.86   16.75   0
  -8  -2 -13   35.20   11.02   0
  -7   5  -8  137.49   14.62   0
  -7   6  -8  146.93   15.61   0
  -4   2  -3   44.57    5.89   0
  -4   9  -3  306.41   14.09   0
  -3   1  -2  202.81    7.33   0
  -3  10  -2   60.89    7.82   0
  -2 -12 -11  166.74    7.30   0
  -2  10  -1   85.05    8.06   0
  -1   9   0  701.00   14.52   0
   0  17  -3   -0.32    8.75   0
   2  19  -4  198.58   12.83   0
   2  22  -7   18.72   14.37   0
   5 -13 -11  127.58   15.14   0
   5 -10  -7    0.95    9.35   0
   5  -9  -6  149.77   13.80   0
   5  -8  -5  311.72   14.87   0
   5   1   0   28.27    6.00   0
   6  11  -1  240.83    8.62   0
   7 -10  -9   41.21   15.15   0
   8   0  -3  197.34   15.21   0
   8  11  -3   14.34    7.64   0
   8  15  -5   90.56   10.95   0
  10  -5  -9   16.34   16.06   0
  10  -2  -7   61.34   15.05   0
  12   9 -10   -3.62   25.13   0
  -8   2 -11  138.17   14.85   0
  -7   4  -8   57.87   11.56   0
  -7   7  -8  157.40   15.03   0
  -7  11  -9  187.31   19.50   0
  -6   3  -6  728.57   20.30   0
  -6   8  -6  111.11   12.73   0
  -6  15  -9   55.21   14.64   0
  -5   0  -5   60.34    7.25   0
  -5   5  -4   16.05    7.27   0
  -5   6  -4  163.37   10.74   0
  -5  11  -5  125.12   13.44   0
  -5  15  -7  113.21   16.00   0
  -3  13  -3  294.10   16.20   0
  -2   1  -1 1777.20   16.59   0
  -2  13  -2   60.52    9.11   0
  -2  19  -6  126.57   17.27   0
  -2  20  -7    9.20   14.92   0
  -1 -15 -15  101.81    9.07   0
   1 -17 -18   22.85   14.06   0
   3  19  -4   24.21    8.96   0
   4 -12  -9   11.67   10.72   0
   4   5   1  452.98    9.04   0
   4   6   1  834.88   11.11   0
   6 -13 -12  245.14   18.01   0
   6 -10  -8  276.31   18.34   0
   6  -7  -5    9.57   11.04   0
   6   0  -1   14.81    6.92   0
   7  -9  -8  216.19   18.25   0
   7  -7  -6   13.05   10.81   0
   7   6  -1  166.17   10.04   0
   8  -4  -5   17.96   12.22   0
   9  -8 -10   -9.51   16.87   0
   9  -7  -9   -8.41   15.27   0
   9  -6  -8   -0.64   12.34   0
 -10  -2 -21   41.42   19.34   0
 -10  -1 -20   67.04   21.47   0
  -9   0 -15    6.59   13.70   0
  -8  -9 -21   28.58   13.93   0
  -7   0  -9    5.10    9.30   0
  -7   8  -8    7.91   13.95   0
  -5 -10 -13   47.22    5.14   0
  -5   7  -4   49.23    8.61   0
  -2  21  -8  116.16   17.28   0
  -1 -12 -10  146.31    7.73   0
  -1   2   0    5.60    1.80   0
  -1  20  -6    7.98   13.85   0
  -1  21  -7   42.36   16.26   0
   1 -18 -21   73.98   17.97   0
   1  20  -5    0.42   10.90   0
   1  21  -6  110.20   14.77   0
   3 -17 -18   35.03   15.78   0
   3  -5  -2  775.17   16.16   0
   3  22  -7   21.42   13.61   0
   4 -16 -16   93.17   16.30   0
   4 -15 -14  132.35   16.67   0
   4  -6  -3  127.74    8.87   0
   7  -8  -7  194.28   17.00   0
   8 -11 -12   24.04   14.64   0
   9  -3  -6   69.10   14.33   0
  11   1  -8  151.40   19.43   0
  11  10  -8   54.43   20.74   0
 -10  -3 -22   38.06   22.86   0
 -10   2 -18   21.43   17.69   0
  -9  -4 -18   85.33   16.00   0
  -9  -3 -17    9.21   14.17   0
  -8  10 -11  173.94   20.43   0
  -7  -9 -17   97.80   10.30   0
  -7   3  -8  219.72   14.66   0
  -6   9  -6  137.36   14.70   0
  -6  12  -7   26.42   14.47   0
  -6  14  -8  150.03   18.46   0
  -5  -4  -7   51.96    6.02   0
  -5   4  -4  401.91   14.41   0
  -4  10  -3  136.33   11.46   0
  -3 -14 -16  156.59    7.77   0
  -3  19  -7  240.00   19.46   0
  -3  20  -8   66.88   16.49   0
  -2  18  -5   99.40   13.92   0
  -2  22  -9    6.57   18.80   0
  -1 -17 -20   28.21   12.06   0
  -1  19  -5   20.49   12.57   0
   0 -18 -22   75.38   17.89   0
   0  24 -10   16.20   22.76   0
   1  19  -4  175.39   13.44   0
   1  22  -7   63.42   17.02   0
   2 -17 -18   19.92   14.95   0
   3 -18 -21   37.93   20.53   0
   3  -1   0  431.09   10.22   0
   5 -16 -17  110.06   18.17   0
   6 -15 -16   47.04   16.70   0
   6  -9  -7  125.87   13.60   0
   6  -8  -6  113.35   12.73   0
   7 -12 -12   68.50   14.61   0
   7   0  -2    6.21    7.26   0
   8  -2  -4   46.47   11.22   0
   9  -1  -5   29.19   11.96   0
   9   9  -4   68.76   12.13   0
  12   8 -10   27.40   24.94   0
 -10  -4 -23   14.72   23.76   0
 -10   0 -19    4.05   15.40   0
  -9  -2 -16  235.61   19.72   0
  -8  -1 -12   79.88   13.15   0
  -7   9  -8  224.31   18.68   0
  -6 -12 -19   13.81    7.27   0
  -6   2  -6    3.97    7.75   0
  -5   8  -4    3.73    7.35   0
  -3  18  -6  163.37   16.68   0
  -3  21  -9    4.28   15.35   0
  -1  22  -8   30.49   18.28   0
   0 -17 -19  195.47   16.50   0
   1 -14 -12   56.22   10.19   0
   2 -18 -21   17.93   19.74   0
   2  -5  -2  153.14    7.02   0
   2  23  -8   22.39   16.36   0
   5 -15 -15    9.69   14.37   0
   6  -4  -3   24.36    8.19   0
   7  -4  -4  207.37   14.53   0
   7  11  -2  108.70    8.38   0
   8 -10 -11  168.79   19.82   0
   8  -5  -6   41.69   14.25   0
   8  13  -4   31.38    9.77   0
   9  12  -5    7.22   10.34   0
   9  14  -6    5.29   12.88   0
  10  -3  -8   26.86   15.22   0
  10  10  -6   51.36   15.93   0
  -9  -7 -22    3.91   16.84   0
  -9  -5 -19   59.01   17.09   0
  -8  -8 -19   34.02   12.85   0
  -8   5 -10   17.26   12.80   0
  -8   6 -10   11.52   12.89   0
  -7  -6 -13  104.98   10.17   0
  -7  12  -9   66.55   15.34   0
  -5   3  -4   36.65    7.06   0
  -5  12  -5   29.72   12.65   0
  -5  14  -6   59.67   13.03   0
  -4 -10 -11  109.90    2.85   0
  -4  13  -4   65.39   11.58   0
  -4  15  -5    6.26   11.68   0
  -3 -11 -11  400.30    6.18   0
  -3  -2  -3   39.83    3.68   0
  -3  11  -2  153.19   10.51   0
  -1  18  -4  105.55   13.46   0
   1 -16 -16  154.69   13.90   0
   2  18  -3   38.89    7.62   0
   3 -14 -12   84.13   12.72   0
   4 -17 -19   64.58   17.14   0
   4 -11  -8   73.16   10.59   0
   4  16  -2  276.70    7.12   0
   5 -12 -10  118.84   15.10   0
   5  -5  -3  234.99   12.52   0
   6 -12 -11   47.76   13.58   0
   6  -2  -2  595.47   17.71   0
   7 -13 -14   17.95   16.62   0
   7  -2  -3  271.31   15.76   0
   8   1  -3  173.24   14.71   0
   9   3  -4   78.58   14.71   0
  10  -1  -7  318.56   21.35   0
  11   2  -8   95.12   18.31   0
  11  12  -9    9.29   18.74   0
 -10   1 -18   20.63   18.02   0
  -9   1 -14   11.14   13.03   0
  -9   5 -13  111.12   17.21   0
  -9   6 -13   13.99   13.20   0
  -9   7 -13    5.93   15.62   0
  -8  -5 -15   20.59   10.80   0
  -8  -4 -14   -4.13   11.16   0
  -8   4 -10   45.09   12.95   0
  -8   7 -10   80.24   14.17   0
  -8  11 -11    8.01   15.35   0
  -7  -5 -12   22.50    7.90   0
  -7   2  -8   95.94   11.36   0
  -7  14 -10  120.95   18.32   0
  -6  -1  -7  116.13    9.38   0
  -6  10  -6  174.54   15.92   0
  -5   9  -4  206.98   13.92   0
  -4   1  -3  166.19    8.26   0
  -4  19  -8   57.78   17.23   0
  -3 -16 -21   37.94   10.59   0
  -3  17  -5  209.58   17.13   0
  -2 -17 -22   51.12   14.06   0
  -2 -16 -19    2.57    9.19   0
  -2  11  -1  431.70   14.61   0
  -2  17  -4   32.95   11.38   0
  -1  10   0  876.51   16.79   0
   0  -7  -4  702.93   11.08   0
   0  16  -2  165.25   11.25   0
   1   9   1  663.97    9.98   0
   1  23  -8   25.75   16.97   0
   2 -14 -12   37.13   11.37   0
   2  15  -1   22.73    6.18   0
   3 -16 -16   49.63   14.04   0
   3 -15 -14    5.42   12.56   0
   3 -12  -9  194.83   13.43   0
   3  -3  -1  264.09    9.21   0
   3   3   1  253.87    6.34   0
   4  -7  -4  373.48   14.06   0
   4   0   0  935.29   16.41   0
   7 -11 -11   28.91   15.19   0
   8  -9 -10   81.70   17.35   0
   8  -6  -7   94.40   16.45   0
   9  -4  -7    5.29   11.98   0
  10  -4  -9   32.82   16.31   0
  10   2  -6   26.13   13.48   0
  11   9  -8   47.32   20.96   0
  -9  -1 -15   95.08   15.96   0
  -9   4 -13   14.47   12.32   0
  -9   8 -13   27.83   17.06   0
  -8  -6 -16   32.69   10.76   0
  -8   8 -10   50.96   13.86   0
  -7  -7 -14    5.11    7.72   0
  -7  10  -8   46.76   15.56   0
  -6  16  -9  134.98   17.65   0
  -5  16  -7   14.82   14.32   0
  -4  18  -7    3.71   14.39   0
  -4  20  -9   25.17   16.61   0
  -1  23  -9    2.89   19.57   0
   0  21  -6   40.93   16.45   0
   1 -15 -14  103.11   12.05   0
   1  -3  -1 2022.04   16.64   0
   1  18  -3  119.45   10.69   0
   2 -16 -16  171.32   15.88   0
   4 -10  -7    3.49    8.90   0
   5   2   0  462.18   12.67   0
   6   1  -1  801.03   19.05   0
   8  -8  -9   53.72   15.81   0
   8  -7  -8    5.31   14.38   0
   8  10  -3   83.54    9.65   0
   9   0  -5   81.52   13.81   0
   9   4  -4  159.83   15.51   0
   9   8  -4  120.22   13.19   0
  10   9  -6   18.33   15.97   0
  10  14  -8    4.34   16.54   0
  11   0  -9   25.46   16.68   0
  11   3  -8   31.61   16.12   0
 -10  -3 -21   26.23   20.96   0
 -10  -2 -20   60.65   20.16   0
 -10  -1 -19    1.60   17.01   0
  -9  -6 -20   71.52   17.58   0
  -8  -3 -13   81.02   12.12   0
  -8   3 -10    6.38   11.86   0
  -8   9 -10   83.45   17.09   0
  -7  -4 -11  210.69   12.36   0
  -6  13  -7   28.86   13.39   0
  -4  -5  -6   31.59    3.93   0
  -4  11  -3  515.98   18.86   0
  -3  14  -3  121.01   13.55   0
  -2  -2  -2   59.36    2.73   0
   0 -13 -11  223.75   10.54   0
   0 -10  -7  138.40    7.29   0
   0  20  -5   88.97   13.34   0
   0  22  -7   54.83   18.80   0
   2 -15 -14    5.65   11.83   0
   2  -1   0  270.57    6.88   0
   3 -18 -22   -3.35   23.32   0
   3  18  -3   21.88    7.82   0
   4  -9  -6   56.95    9.09   0
   4  -8  -5   65.77    8.66   0
   4  20  -5  120.21   10.60   0
   4  21  -6   49.79   12.09   0
   5 -11  -9   40.36   12.44   0
   5  -1  -1  448.52   14.08   0
   6 -13 -13    9.24   13.46   0
   7  -5  -5   23.57   11.02   0
   7   1  -2   65.34   10.07   0
   8  -3  -5  261.35   17.75   0
   9  -5  -8   -8.18   14.44   0
   9  -2  -6   50.42   13.68   0
   9   7  -4   14.75   12.07   0
  10  -5 -10    3.15   14.81   0
  10   3  -6   69.10   15.16   0
  10  12  -7   17.11   15.51   0
  11   8  -8   63.62   20.96   0
 -10   2 -17   22.28   18.24   0
  -6   1  -6  574.46   17.34   0
  -6  11  -6  401.02   21.37   0
  -6  15  -8   14.68   14.95   0
  -5   2  -4   25.44    6.16   0
  -5  10  -4  146.39   14.55   0
  -3   6  -1  452.35   13.06   0
   0   7   1  356.31    8.02   0
   0  19  -4   42.31   11.54   0
   1 -18 -22   29.73   16.94   0
   2  13   0  170.05    6.93   0
   3 -17 -19   24.71   15.31   0
   3  -6  -3  254.67   10.47   0
   4 -16 -17   21.90   14.63   0
   4  -4  -2  516.27   14.44   0
   5 -16 -18   26.98   16.37   0
   5 -13 -12   47.21   13.05   0
   5  -3  -2  446.79   15.05   0
   6 -11 -10   62.15   13.01   0
   6  -5  -4  318.90   14.90   0
   7 -10 -10   21.94   13.36   0
   8  -1  -4   92.61   12.39   0
   8   2  -3  205.16   14.82   0
   9  -8 -11   42.45   16.28   0
   9  -7 -10   33.42   16.24   0
   9  -6  -9    5.21   14.96   0
   9   5  -4  130.53   13.58   0
   9   6  -4  146.38   14.92   0
  10  -2  -8   25.93   14.18   0
  11   4  -8   16.00   15.47   0
 -10  -4 -22   12.05   22.92   0
 -10   0 -18   42.08   16.34   0
  -9   0 -14  226.83   18.16   0
  -8  -7 -17   43.05   12.37   0
  -7   1  -8  535.63   18.76   0
  -7  11  -8   59.01   15.20   0
  -5  -1  -5  342.53   11.70   0
  -5  13  -5  162.44   15.90   0
  -3   5  -1   20.15    4.90   0
  -3   7  -1   44.44    6.22   0
  -3  12  -2  171.96   12.82   0
  -1  17  -3  105.78   11.80   0
  -1  24 -10  142.68   28.21   0
   1 -17 -19   29.51   15.10   0
   1  15  -1    4.53    6.00   0
   2 -18 -22   -6.63   19.94   0
   3 -11  -8   90.04   10.75   0
   4 -15 -15  183.38   18.59   0
   5  -6  -4  158.63   10.73   0
   7 -12 -13  124.79   18.05   0
   7  -6  -6  252.03   18.29   0
  10   4  -6   14.06   13.65   0
  10   8  -6   30.35   14.44   0
  11   5  -8   10.25   15.30   0
  11   6  -8    7.91   15.53   0
  11   7  -8   45.35   17.96   0
  11  11  -9   82.71   22.80   0
  -9  -4 -17   28.14   14.47   0
  -9  -3 -16   87.31   15.99   0
  -8  -2 -12   59.00   12.13   0
  -8   2 -10    6.04   11.25   0
  -8  10 -10   -6.16   13.74   0
  -7   5  -7   85.76   13.43   0
  -7   6  -7  512.01   20.96   0
  -6   6  -5   59.29    9.88   0
  -6   7  -5   13.22   11.24   0
  -5  15  -6    6.09   11.30   0
  -4   6  -2   90.92    8.01   0
  -4  14  -4  174.97   15.01   0
  -2  16  -3  179.92   14.78   0
   0 -18 -23  113.61   19.08   0
   0 -16 -17    0.91   10.46   0
   0  -9  -6  494.29   10.94   0
   0  -8  -5   12.76    3.48   0
   0  23  -8   -2.85   18.97   0
   1  -6  -3  191.56    6.89   0
   2 -17 -19   24.66   15.92   0
   2  -3  -1  229.26    7.33   0
   4 -17 -20   38.87   17.00   0
   4  -2  -1 1272.98   20.51   0
   5 -15 -16   97.20   16.98   0
   5 -10  -8  183.92   15.37   0
   6 -10  -9   -1.78   12.11   0
   7  -9  -9   18.45   12.68   0
  11   1  -9  102.93   18.99   0
 -10   1 -17   61.53   17.78   0
  -9  -7 -21   57.20   17.21   0
  -7  -8 -15  120.46    9.76   0
  -7   4  -7  487.64   20.37   0
  -7   8  -7  185.52   16.84   0
  -6   5  -5   16.87    8.21   0
  -6  14  -7   96.74   17.06   0
  -5  -3  -6  150.59    7.95   0
  -4  -2  -4   96.91    6.06   0
  -4   5  -2  153.34    9.11   0
  -4   7  -2  164.35   10.03   0
  -4  12  -3  132.61   13.56   0
  -3  -4  -4  749.56    9.34   0
  -3   0  -2    3.71    2.73   0
  -3   4  -1  177.25    8.22   0
  -3   8  -1  177.53    9.82   0
  -3  20  -7   28.73   16.76   0
  -2  12  -1  149.58   10.32   0
  -2  20  -6  166.99   18.59   0
  -2  21  -7   35.26   14.89   0
  -1 -16 -18  119.94   11.84   0
   3  15  -1   70.95    6.03   0
   4 -12 -10  130.02   13.73   0
   5  -7  -5   33.07    8.66   0
   5   3   0  655.47   14.50   0
   6  -6  -5   61.09    9.50   0
   7  -8  -8    1.02   11.99   0
   7  -7  -7  152.01   15.55   0
   7  -3  -4  298.49   15.64   0
   7  -1  -3  111.71   11.73   0
   7  15  -4    4.49    7.69   0
   8 -10 -12   50.50   14.49   0
   8  -4  -6   61.68   12.76   0
   9  -3  -7   33.48   13.77   0
   9  11  -5   18.42   11.70   0
  10  -3  -9   15.11   15.50   0
  10   5  -6   76.50   14.34   0
  10   6  -6   44.23   15.05   0
  10   7  -6   46.42   14.55   0
 -10  -5 -23   72.02   24.33   0
 -10   3 -16   86.32   18.46   0
  -9  -5 -18  246.48   20.24   0
  -9  -2 -15    3.48   12.18   0
  -9   5 -12  115.11   16.72   0
  -9   6 -12   40.90   15.56   0
  -9   7 -12  109.32   18.07   0
  -8  -9 -20   23.26   12.98   0
  -8  11 -10    9.94   16.82   0
  -7  12  -8   73.98   17.17   0
  -7  14  -9   46.88   17.14   0
  -6   4  -5   44.31    8.97   0
  -6   8  -5  296.32   16.88   0
  -6  12  -6   15.83   13.27   0
  -5  11  -4   62.01   11.75   0
  -4   8  -2   79.35    8.53   0
  -3  19  -6    4.10   15.21   0
  -3  21  -8   35.40   16.20   0
  -2   6   0  198.24    8.29   0
  -2   7   0   72.21    6.33   0
  -2  19  -5   94.86   15.26   0
  -2  22  -8   50.78   19.37   0
  -1  11   0  829.41   17.18   0
   0 -14 -13  409.02   14.79   0
   0   8   1   43.82    4.30   0
   0  18  -3  391.87   17.33   0
   2 -11  -8  370.94   14.00   0
   2  -6  -3  111.85    6.82   0
   2  17  -2   91.73    8.33   0
   3 -18 -23   51.08   26.08   0
   3 -16 -17   35.78   15.15   0
   3 -10  -7   71.04    9.22   0
   3  -7  -4  148.19    8.97   0
   5  -9  -7  121.55   12.01   0
   5  -8  -6  278.83   14.93   0
   5   9   0    6.88    3.85   0
   6 -12 -12   11.50   13.10   0
   6  -9  -8  165.22   15.67   0
   6  -7  -6  194.27   15.18   0
   6  -3  -3  189.98   11.94   0
   6  -1  -2  322.26   13.42   0
   6   2  -1  288.38   12.27   0
   7   2  -2   27.78    8.07   0
   7  13  -3  337.87   12.04   0
   8   9  -3   51.71    8.99   0
   8  16  -6   21.00   11.52   0
   9  15  -7    8.91   13.89   0
 -10  -3 -20    9.15   18.86   0
 -10  -2 -19   26.69   18.82   0
 -10  -1 -18   37.97   16.73   0
  -9   1 -13    2.85   12.94   0
  -9   4 -12    6.82   13.86   0
  -9   8 -12   51.86   15.85   0
  -8 -10 -22   40.98   14.57   0
  -8   6  -9   63.25   14.73   0
  -8   7  -9   60.01   15.74   0
  -7   9  -7    8.11   12.19   0
  -6   9  -5   21.14   12.99   0
  -4   4  -2  478.08   13.98   0
  -3   9  -1  159.03   10.59   0
  -2   5   0  273.80    8.81   0
  -1 -17 -21   42.95   14.00   0
  -1 -13 -12  160.90    9.29   0
   0 -17 -20   46.98   14.31   0
   0 -15 -15  164.31   11.72   0
   0  24  -9    1.02   21.39   0
   1 -13 -11  116.88   10.15   0
   1  17  -2   72.59    9.03   0
   4  19  -4   23.56    7.70   0
   5 -12 -11   19.46   12.11   0
   6  -8  -7   74.36   11.92   0
   6  10  -1   75.83    6.86   0
   7 -11 -12   25.11   13.70   0
   7  10  -2   32.73    7.19   0
   8  -9 -11   92.75   17.63   0
   8   0  -4   71.06   12.68   0
   9  -1  -6  188.31   16.29   0
  10  -4 -10   -0.07   15.90   0
  10  -1  -8    2.67   14.09   0
  10  11  -7   24.45   15.82   0
  11   2  -9    2.18   15.84   0
  11  10  -9   55.35   21.53   0
  -9  -1 -14    6.52   13.39   0
  -8   5  -9   50.40   13.06   0
  -8   8  -9   34.83   15.83   0
  -7   0  -8  435.85   17.23   0
  -7   3  -7  158.51   13.27   0
  -6 -13 -21   37.63    6.37   0
  -6  -2  -7    6.02    6.02   0
  -6   0  -6    1.64    6.71   0
  -6  16  -8   23.61   15.89   0
  -5   1  -4   71.29    7.20   0
  -5  14  -5   66.49   14.32   0
  -4   0  -3  509.14   12.40   0
  -4   9  -2    7.06    7.55   0
  -4  20  -8   44.17   19.00   0
  -3  18  -5   62.16   14.08   0
  -2 -15 -17   61.89    9.34   0
  -2 -13 -13  153.31    8.27   0
  -2   8   0  165.52    8.95   0
  -2  23  -9   50.00   21.48   0
  -1  20  -5    2.89   12.83   0
  -1  21  -6   90.38   16.48   0
  -1  22  -7   41.44   19.80   0
   1 -18 -23   38.51   20.26   0
   1 -16 -17   97.00   13.75   0
   3 -17 -20   14.79   17.62   0
   3 -15 -15   60.11   14.12   0
   3 -14 -13   17.44   11.46   0
   3  -9  -6    8.47    6.07   0
   3  -8  -5   11.72    5.95   0
   4 -16 -18   18.10   15.89   0
   4   1   0  281.17    9.32   0
   6 -13 -14   83.79   15.74   0
   6  13  -2   62.86    5.89   0
   8  -5  -7  100.19   15.00   0
   8  -2  -5   23.01   10.78   0
   9  -4  -8    9.55   14.54   0
 -10  -4 -21   57.93   21.03   0
 -10   0 -17   48.59   17.27   0
 -10   2 -16   72.45   17.94   0
  -9  -6 -19  127.86   18.13   0
  -8  -8 -18  303.49   16.53   0
  -8   4  -9  279.39   18.57   0
  -7  10  -7   36.43   14.89   0
  -6  -6 -10  239.38   10.60   0
  -6   3  -5  160.88   10.98   0
  -4  19  -7   13.72   15.42   0
  -3  13  -2  460.33   18.27   0
  -2  18  -4  136.84   15.67   0
  -1  16  -2  195.70   14.21   0
   0  15  -1    3.00    6.96   0
   1 -10  -7  366.00   11.66   0
   2 -18 -23   67.34   20.59   0
   2 -16 -17    9.39   13.48   0
   2 -10  -7  260.31   11.69   0
   3   4   1  180.39    5.11   0
   4 -17 -21   15.59   19.27   0
   4  -5  -3 1378.01   23.66   0
   7  -4  -5  152.34   14.56   0
   8  -8 -10   57.43   14.72   0
   8  -7  -9   48.33   15.96   0
   8  -6  -8   30.12   13.34   0
   8   8  -3   64.82    9.36   0
   8  12  -4   25.07    9.52   0
   9  13  -6   52.01   12.43   0
  10   2  -7   75.11   16.17   0
  10  13  -8    8.51   16.30   0
  11   3  -9  144.23   20.34   0
  -8  -5 -14   35.31   11.11   0
  -8  -4 -13   87.59   13.32   0
  -8   9  -9   14.00   14.18   0
  -7  13  -8   34.49   16.61   0
  -6  -7 -11  197.67    9.49   0
  -6  10  -5   97.30   14.10   0
  -6  13  -6  172.53   18.37   0
  -5   6  -3  745.86   19.91   0
  -5   7  -3   86.69    9.54   0
  -5  12  -4  123.12   13.77   0
  -5  16  -6   75.90   15.52   0
  -4  15  -4   95.20   13.73   0
  -4  18  -6   62.59   15.74   0
  -3   3  -1  249.24    9.03   0
  -2   4   0  595.56   11.79   0
  -1 -15 -16   55.46    9.24   0
  -1  19  -4  135.02   14.93   0
  -1  23  -8   26.82   20.84   0
   0   4   1    6.53    1.75   0
   1  -7  -4  272.85    8.70   0
   1  10   1  199.83    6.53   0
   2  -7  -4    4.10    5.00   0
   4 -11  -9  108.21   11.55   0
   5 -15 -17   57.79   16.44   0
   5  -4  -3  239.58   11.57   0
   5   0  -1   65.21    7.30   0
   5   4   0  125.00    7.26   0
   6 -11 -11   17.60   13.14   0
   7 -12 -14   24.55   14.01   0
   7 -10 -11   29.48   15.00   0
   7   3  -2   93.16    9.56   0
   8   5  -3  131.25   12.27   0
   8   7  -3   53.86   10.71   0
   9  -7 -11   13.10   14.37   0
   9  -6 -10   15.15   15.44   0
   9  -5  -9   28.73   13.78   0
   9  10  -5   11.35   11.53   0
  11   9  -9  224.13   25.45   0
 -10   4 -15   88.22   19.09   0
  -8   3  -9   50.41   13.22   0
  -8  10  -9  141.74   19.37   0
  -7   2  -7  223.83   15.35   0
  -6  -5  -9   77.95    7.79   0
  -6  15  -7   52.70   13.94   0
  -5   5  -3  203.09   11.28   0
  -5   8  -3  376.55   16.09   0
  -4 -15 -21    2.39    7.30   0
  -4   3  -2   41.70    5.79   0
  -4  13  -3  573.05   20.98   0
  -3  10  -1   66.11    8.14   0
  -3  17  -4  104.79   15.74   0
  -2 -17 -23   62.68   15.09   0
  -2 -14 -15   11.10    6.93   0
  -2   0  -1 2806.70   19.21   0
  -2   9   0  191.93    9.78   0
  -1 -14 -14  204.17   10.72   0
   0 -18 -24    1.06   16.34   0
   0 -12 -10  497.42   13.85   0
   0  -4  -2   71.20    3.09   0
   0   9   1   13.48    3.83   0
   1 -17 -20   39.32   16.97   0
   1 -15 -15  117.40   13.02   0
   1 -14 -13  224.79   13.76   0
   1  21  -5   38.32   13.49   0
   2 -17 -20   47.38   18.25   0
   2 -15 -15   82.58   13.45   0
   2 -14 -13  139.16   14.52   0
   2  21  -5  119.09   13.57   0
   3 -12 -10   34.32    9.93   0
   3  -4  -2  791.03   15.80   0
   3   0   0    0.23    2.56   0
   4 -15 -16  138.54   17.17   0
   4 -14 -14   80.68   15.94   0
   6  -4  -4  436.06   17.22   0
   6   3  -1  597.45   15.92   0
   6  15  -3   90.68    5.94   0
   6  18  -5   63.92    5.49   0
   8 -10 -13   58.41   17.13   0
   8   6  -3   23.48   10.30   0
   9  -2  -7   20.15   12.90   0
  10  -2  -9   67.91   14.68   0
  10  10  -7   42.41   16.46   0
  11   4  -9   10.12   17.04   0
  11  12 -10   19.42   19.99   0
 -10  -5 -22   31.52   23.11   0
 -10   1 -16   24.19   16.07   0
  -8  -6 -15   17.04   10.00   0
  -8  -3 -12   54.33   12.99   0
  -7  11  -7   33.03   13.55   0
  -4  10  -2   35.97    8.50   0
  -2 -11 -10  452.93    9.06   0
  -2  13  -1  182.50   11.28   0
   0  17  -2  241.80   13.69   0
   1  -9  -6   44.61    5.68   0
   1  -8  -5  781.86   14.86   0
   1  22  -6    1.36   14.92   0
   2  -9  -6  306.60   11.62   0
   2  -8  -5  165.63    8.96   0
   2   3   1  234.48    4.27   0
   2  22  -6   56.70   14.84   0
   5 -11 -10   12.80   10.74   0
   7  -9 -10  216.50   18.93   0
   7   0  -3   27.38    8.64   0
   7   9  -2  255.39   11.45   0
   8  -3  -6    7.66   12.30   0
   8   1  -4   92.61   13.06   0
   9   0  -6  105.05   14.75   0
  10   3  -7   28.59   14.85   0
  11   1 -10   28.86   17.03   0
  11   5  -9   30.09   17.82   0
  11   8  -9    4.21   17.75   0
 -10  -2 -18   10.27   17.32   0
 -10   3 -15    1.48   15.67   0
  -9  -8 -22    9.00   16.52   0
  -9  -4 -16  165.75   17.55   0
  -9  -3 -15   69.77   14.35   0
  -9   6 -11    7.88   15.02   0
  -9   7 -11   21.45   15.62   0
  -7  -9 -16   57.08    9.39   0
  -6   2  -5    9.54    6.93   0
  -6  11  -5   85.94   14.15   0
  -5  -7  -9  226.29    7.76   0
  -5   4  -3  244.70   11.79   0
  -5   9  -3   89.81   10.90   0
  -4  -4  -5 1078.06   14.25   0
  -2  17  -3   73.99   13.77   0
  -1  12   0    6.75    5.87   0
  -1  24  -9   -2.89   23.66   0
   1  20  -4   24.06   11.69   0
   2  20  -4  169.25   12.68   0
   3 -16 -18   35.39   15.93   0
   3  13   0  396.72    7.05   0
   3  17  -2   14.55    6.05   0
   4 -10  -8  170.86   13.21   0
   4  -6  -4  765.67   18.62   0
   5  -2  -2  356.82   13.13   0
   6   0  -2   58.17    8.41   0
   7  -5  -6   -9.86   10.45   0
   7  -2  -4  593.86   19.95   0
   8  14  -5   30.74   10.02   0
  10  -3 -10   61.15   17.17   0
  11   6  -9   15.91   16.07   0
  11   7  -9    4.81   18.13   0
 -10  -3 -19   -2.75   18.70   0
 -10  -1 -17   56.87   17.14   0
  -9  -7 -20   22.00   16.03   0
  -9   5 -11   32.59   14.22   0
  -9   8 -11   58.95   16.74   0
  -8   2  -9  243.76   16.70   0
  -8  11  -9   13.23   18.16   0
  -7 -12 -22   18.10   10.58   0
  -7  -5 -11  126.77   10.49   0
  -7  14  -8  112.50   18.90   0
  -6  -8 -12    4.17    6.10   0
  -5  13  -4   82.74   14.34   0
  -5  15  -5   87.66   14.98   0
  -1  18  -3  122.73   13.79   0
   1 -18 -24   -1.74   20.14   0
   1  23  -7    3.45   15.29   0
   2 -18 -24   53.39   21.08   0
   2  23  -7   12.84   16.31   0
   3 -17 -21   30.68   18.86   0
   4 -16 -19    3.04   16.07   0
   5   5   0   15.79    4.66   0
   6 -12 -13   -1.97   12.90   0
   6 -10 -10  142.51   14.82   0
   7 -11 -13   12.11   14.95   0
   7  -8  -9    7.84   13.73   0
   7  -6  -7  534.57   22.87   0
   8  -9 -12  217.77   20.54   0
   8  -1  -5  290.46   17.83   0
   9   4  -5   17.86   12.60   0
   9   9  -5   31.56   11.00   0
  10  -4 -11   80.26   18.36   0
  10   9  -7  186.01   19.28   0
 -10  -4 -20   24.77   20.47   0
 -10   2 -15   19.81   15.96   0
  -9  -5 -17   20.32   14.53   0
  -9  -2 -14  210.11   17.10   0
  -9   4 -11   40.54   14.48   0
  -9   9 -11   25.08   17.10   0
  -8  -7 -16  259.86   16.40   0
  -8  -2 -11  117.31   13.14   0
  -7  -6 -12  132.92   10.14   0
  -7  -1  -8  522.33   18.12   0
  -7   6  -6  236.63   16.66   0
  -7   7  -6   -0.92   10.71   0
  -7   8  -6  238.54   18.49   0
  -7  12  -7  191.02   18.64   0
  -6  14  -6   15.90   13.56   0
  -5  10  -3  284.78   16.78   0
  -4  11  -2   63.89   11.83   0
  -3  11  -1   27.56    7.87   0
  -3  21  -7    9.61   16.18   0
  -2 -16 -20  111.48   13.01   0
  -2  10   0    7.52    6.13   0
   0 -16 -18  116.79   13.18   0
   0  21  -5    8.57   13.97   0
   0  22  -6    3.30   17.06   0
   3  -2  -1  616.21   12.98   0
   4  -9  -7  226.51   13.43   0
   4  -3  -2   37.52    5.65   0
   5 -10  -9  150.64   14.76   0
   5  -5  -4   22.81    6.45   0
   6  -5  -5   18.69    7.97   0
   6  -2  -3   36.32    7.54   0
   6   4  -1   38.83    6.24   0
   6   9  -1  312.33   10.20   0
   7  -7  -8  137.50   15.11   0
   8  -4  -7   48.15   13.52   0
   9  -3  -8   11.38   11.94   0
  10   4  -7   -4.29   13.28   0
  11   2 -10   11.41   16.26   0
  11  11 -10   35.14   21.03   0
 -10   0 -16   90.66   18.89   0
  -9   1 -12  222.98   17.96   0
  -8   6  -8   13.46   13.39   0
  -8   7  -8   10.14   14.02   0
  -7  -4 -10   85.33    9.23   0
  -7   1  -7  361.55   16.83   0
  -7   5  -6    6.02   10.12   0
  -6  -1  -6  563.58   16.24   0
  -6  12  -5   43.58   14.72   0
  -6  16  -7   51.73   16.82   0
  -5  -2  -5  482.54   12.83   0
  -5   0  -4   16.52    5.39   0
  -5   3  -3  475.55   15.04   0
  -4  14  -3   34.34   11.79   0
  -3  14  -2  119.69   13.34   0
  -3  20  -6    8.34   14.72   0
  -3  22  -8    5.87   16.61   0
  -2  21  -6   27.58   15.21   0
  -1 -17 -22  116.10   17.15   0
  -1   1   0  599.73    7.30   0
   0 -17 -21    8.20   14.30   0
   0  23  -7    1.89   19.45   0
   3 -11  -9  129.12   11.95   0
   4 -12 -11   49.51   11.69   0
   4  -8  -6   70.41    9.31   0
   4  -7  -5   41.21    7.47   0
   4  -1  -1  246.30    9.65   0
   5 -15 -18   11.42   16.17   0
   5 -12 -12   54.76   13.13   0
   6  -9  -9   31.55   12.92   0
   7 -12 -15   36.21   16.22   0
   7   8  -2   76.36    8.65   0
   8  -8 -11   95.17   17.22   0
   8  17  -7   73.31   13.25   0
   9   5  -5    5.89   11.72   0
   9   8  -5   21.59   11.93   0
  10  -1  -9   34.18   14.95   0
  10   5  -7   18.57   15.88   0
  10   8  -7   79.81   16.01   0
  10  12  -8   37.62   16.89   0
  -9  -1 -13    7.86   13.31   0
  -8   5  -8   40.72   13.81   0
  -8   8  -8   31.67   14.10   0
  -8  12  -9   34.62   16.16   0
  -7  -7 -13   25.02    7.71   0
  -7   4  -6  200.55   15.29   0
  -7   9  -6   44.45   13.38   0
  -6   6  -4  373.42   17.53   0
  -6   7  -4  189.47   13.32   0
  -4   2  -2 1170.75   19.64   0
  -4  20  -7   10.62   16.62   0
  -3 -16 -22   21.98   12.10   0
  -3 -15 -19   41.44    9.00   0
  -3   2  -1  625.21   12.81   0
  -3  19  -5  243.85   20.30   0
  -2   3   0  321.14    8.38   0
  -2  20  -5   15.93   15.18   0
  -2  22  -7   10.54   18.34   0
   0  20  -4   17.77   11.43   0
   1  19  -3   70.49   10.11   0
   2 -17 -21   24.35   19.32   0
   2 -16 -18   62.22   15.35   0
   3 -15 -16   11.47   12.34   0
   3   5   1   20.58    2.53   0
   3  22  -6   18.59   13.63   0
   5  -9  -8  102.73   13.46   0
   6  -6  -6  128.07   12.91   0
   7   6  -2   32.80    7.55   0
   7   7  -2  409.23   14.29   0
   8  -5  -8   28.28   14.97   0
   8   2  -4   63.60   11.82   0
   9  -7 -12  104.47   19.41   0
   9  -4  -9    6.31   12.61   0
   9  -1  -7    9.31   12.64   0
   9   6  -5   41.45   13.07   0
   9   7  -5   10.18   11.75   0
   9  12  -6   11.90   12.21   0
  10   6  -7   47.70   16.29   0
  10   7  -7   78.24   16.09   0
  10  14  -9    2.49   17.11   0
 -10  -5 -21   12.68   20.54   0
  -9  -6 -18   38.54   15.40   0
  -8  -9 -19   48.83   12.64   0
  -8   9  -8   49.25   16.12   0
  -7  13  -7   51.86   16.57   0
  -6   1  -5   40.31    8.28   0
  -6   5  -4  321.66   15.86   0
  -6   8  -4   19.90    9.78   0
  -5  11  -3   15.73   11.69   0
  -4  19  -6   11.99   16.70   0
  -2  23  -8   19.97   18.66   0
  -1 -16 -19   51.18   10.52   0
  -1  15  -1   15.31    7.95   0
   0  10   1  616.07   12.50   0
   1 -17 -21   45.84   18.49   0
   1 -16 -18  116.61   14.16   0
   1  16  -1  104.56    8.67   0
   2 -18 -25    5.61   24.31   0
   2  -4  -2  222.33    7.69   0
   2  19  -3   27.16    8.98   0
   3 -14 -14   71.62   12.90   0
   3  21  -5  162.09   14.51   0
   4 -15 -17   27.31   14.50   0
   4   2   0   94.77    6.04   0
   5 -14 -16  107.54   17.06   0
   5  -6  -5  192.74   11.92   0
   6  -8  -8  111.14   13.07   0
   6  -7  -7  112.50   13.89   0
   7 -10 -12   32.45   14.44   0
   7  -3  -5  133.37   12.42   0
   7   1  -3  100.41   11.39   0
   8 -10 -14  171.15   20.60   0
   8  -7 -10   74.00   15.63   0
   8  -6  -9   57.87   14.26   0
   8  11  -4   54.76    8.93   0
   9  -6 -11    6.52   13.30   0
   9  -5 -10    4.11   12.95   0
  11   3 -10    3.06   16.04   0
 -10   1 -15   66.07   16.89   0
 -10   3 -14   35.73   15.70   0
  -8 -10 -21   18.89   13.82   0
  -8   1  -9   67.33   11.84   0
  -8   4  -8    1.61   12.23   0
  -7  10  -6  122.68   15.67   0
  -4  12  -2  142.38   13.67   0
  -2  16  -2   52.64   11.75   0
  -2  19  -4  211.46   17.70   0
   0 -13 -12  114.19    9.42   0
   0  24  -8   66.17   22.29   0
   1 -18 -25    0.49   21.56   0
   1  14   0    4.83    5.73   0
   3 -17 -22   58.21   21.70   0
   3  -5  -3   96.63    7.11   0
   4 -14 -15   65.00   15.26   0
   4  18  -3   27.16    6.52   0
   5  -8  -7  110.01   11.68   0
   5  -7  -6  185.00   12.56   0
   5   1  -1  449.65   13.01   0
   6 -11 -12  227.38   17.41   0
   6   8  -1  164.43    8.62   0
   8  -2  -6  157.94   15.37   0
   9  14  -7    0.26   12.99   0
  10  -2 -10    0.26   15.66   0
  10   2  -8   26.28   14.73   0
  11  10 -10   48.15   20.65   0
 -10  -2 -17   24.08   15.92   0
  -8  10  -8   61.99   15.66   0
  -7   3  -6   86.83   12.56   0
  -6  13  -5   18.94   15.08   0
  -6  15  -6   81.96   16.74   0
  -5  16  -5    4.44   13.23   0
  -3  12  -1   -0.77    8.87   0
  -3  18  -4   28.41   13.02   0
  -2  11   0  228.55   11.23   0
  -1   6   1  127.09    5.96   0
  -1  17  -2   73.79   11.83   0
   0 -15 -16  143.88   12.39   0
   0  19  -3    3.21    9.75   0
   2 -13 -12  100.34   12.50   0
   2  16  -1   18.98    6.23   0
   3 -16 -19  266.87   21.46   0
   4 -16 -20   13.67   16.69   0
   7  -1  -4  172.98   12.79   0
   7  12  -3   41.94    7.71   0
   8   0  -5   53.75   12.55   0
  11   4 -10   32.57   17.62   0
 -10  -3 -18   24.85   18.23   0
 -10  -1 -16   18.93   16.79   0
  -9  -8 -21    8.63   15.86   0
  -9   0 -12   21.31   12.98   0
  -9   6 -10   37.25   15.45   0
  -9   7 -10   41.27   16.11   0
  -9   8 -10    7.69   15.81   0
  -7  11  -6   18.25   15.24   0
  -6   4  -4  432.55   16.48   0
  -6  10  -4   23.48   13.34   0
  -5   2  -3 1217.24   22.69   0
  -4  -1  -3  171.77    7.63   0
  -4  18  -5   56.67   15.34   0
  -1   8   1   84.15    5.95   0
  -1  21  -5   25.04   14.93   0
  -1  22  -6    2.80   17.21   0
   0 -14 -14   26.79    8.23   0
   0  16  -1  138.62   10.57   0
   1  -4  -2  230.63    6.59   0
   2 -15 -16   15.38   11.99   0
   2 -11  -9   56.48    8.80   0
   3 -10  -8  137.47   10.27   0
   3   8   1  176.51    2.88   0
   3  20  -4   34.46   10.12   0
   4 -11 -10  154.52   14.01   0
   5 -11 -11  289.70   18.42   0
   5  -3  -3  510.77   15.76   0
   6 -12 -14   35.81   14.29   0
   6  -3  -4  287.26   14.06   0
   6   1  -2  307.82   12.65   0
   7 -11 -14   42.50   16.35   0
   7  -9 -11   39.95   14.05   0
   7  -4  -6  229.96   16.37   0
   8  -9 -13   73.12   17.42   0
   9  -2  -8   29.15   13.69   0
  10  -3 -11    4.06   13.74   0
  10  11  -8   39.71   18.08   0
  11   9 -10  116.33   24.02   0
 -10  -4 -19   14.41   19.88   0
 -10   2 -14   38.44   16.25   0
  -9   5 -10   13.11   13.69   0
  -9   9 -10   77.16   17.93   0
  -8  -8 -17    8.71    9.36   0
  -8   3  -8    0.25   10.58   0
  -8  11  -8   53.20   17.94   0
  -7  -8 -14    8.93    7.48   0
  -7   0  -7   -1.44    8.47   0
  -6  17  -7   30.74   17.07   0
  -5  12  -3  448.04   21.00   0
  -5  19  -7  108.19   18.97   0
  -4  15  -3   81.30   13.85   0
  -3  -1  -2  249.17    7.19   0
  -1 -12 -11   63.59    6.84   0
  -1  20  -4   15.20   13.19   0
  -1  23  -7    6.53   17.56   0
   1 -15 -16   45.76   12.25   0
   1 -13 -12  164.43   11.23   0
   2 -14 -14   61.92   12.73   0
   2  14   0  107.49    6.64   0
   5 -15 -19  178.80   20.38   0
   7 -12 -16   -2.22   16.51   0
   9   0  -7   46.08   13.57   0
  11   5 -10    4.28   15.30   0
  11   8 -10   50.96   21.75   0
  11  12 -11   26.38   22.83   0
 -10  -6 -22   40.42   20.79   0
 -10   0 -15  173.07   20.41   0
  -9  -7 -19    4.71   15.29   0
  -9  -4 -15   -5.03   11.73   0
  -9  -3 -14   57.00   13.59   0
  -8  -5 -13   22.95    9.93   0
  -8  -4 -12  103.00   13.22   0
  -7  14  -7  123.48   16.67   0
  -4   7  -1  121.07    8.91   0
  -2  18  -3   50.95   13.22   0
  -1  -6  -4  854.97    8.28   0
   0 -17 -22  153.61   18.84   0
   0  14   0  388.87   12.84   0
   1  18  -2  126.27   10.32   0
   2 -17 -22   52.07   20.47   0
   2   0   0 2308.83   17.86   0
   3  -6  -4  651.71   16.14   0
   4  -4  -3   31.72    5.80   0
   5  -1  -2  182.06    9.88   0
   6 -10 -11   22.49   12.21   0
   6  -1  -3  252.70   12.99   0
   7  -8 -10   51.72   14.35   0
   7   2  -3  225.10   13.17   0
   8  -3  -7   95.69   14.58   0
   8  10  -4   46.56    9.48   0
   9  11  -6   44.23   13.09   0
  10   3  -8   15.76   13.79   0
  11   2 -11   35.75   17.53   0
  11   6 -10    8.71   15.07   0
  11   7 -10   31.18   19.66   0
  -9  -5 -16   78.96   14.67   0
  -9  -2 -13    1.95   13.13   0
  -9   4 -10   35.34   13.85   0
  -8  -6 -14    9.46   10.25   0
  -8  -3 -11   81.29   13.35   0
  -7   2  -6  106.13   11.82   0
  -7  12  -6   44.78   15.98   0
  -6   3  -4  299.56   13.78   0
  -6  11  -4  133.44   15.29   0
  -5  -4  -6    5.93    4.55   0
  -4   6  -1  807.84   18.84   0
  -4   8  -1  276.31   12.76   0
  -4  13  -2   96.65   13.14   0
  -3  17  -3   31.63   13.22   0
  -1  -9  -7  824.11   11.87   0
  -1   5   1  482.77    9.53   0
  -1   9   1  652.75   14.05   0
  -1  24  -8   43.28   24.26   0
   1 -14 -14  199.39   14.51   0
   2 -16 -19    5.66   14.33   0
   3 -17 -23   34.07   20.95   0
   3 -15 -17  110.67   16.82   0
   3  -9  -7  230.52   11.66   0
   4 -15 -18  184.35   20.03   0
   7  -7  -9  166.69   17.11   0
   7  -5  -7   60.19   12.56   0
   8  -8 -12   22.49   14.44   0
   9  -7 -13   -0.21   16.21   0
   9  -3  -9   21.80   13.51   0
  10  -1 -10   25.59   14.86   0
 -10  -5 -20   99.64   21.63   0
  -8   2  -8    4.83   11.56   0
  -8  12  -8    3.72   15.05   0
  -6   0  -5  140.84   10.19   0
  -6  14  -5  120.53   15.99   0
  -6  16  -6   20.38   15.84   0
  -5 -11 -14   21.86    3.22   0
  -5   7  -2   38.41    8.47   0
  -5  15  -4   56.08   13.83   0
  -4  -3  -4  194.75    7.12   0
  -4   1  -2  350.47   10.93   0
  -4   9  -1  114.07    9.72   0
  -3   7   0  537.27   14.70   0
  -3  13  -1   42.61   10.50   0
  -2  12   0  280.70   12.57   0
  -1 -17 -23   10.13   14.73   0
  -1 -15 -17   52.15   10.21   0
   0 -16 -19   15.98   11.38   0
   0  11   1  907.01   15.70   0
   0  18  -2   79.01   11.29   0
   1 -17 -22  129.13   20.51   0
   3  -8  -6 1433.49   25.05   0
   3  -7  -5  305.52   12.35   0
   3   6   1  447.50    6.11   0
   4 -16 -21   -0.47   16.25   0
   4 -12 -12   45.76   12.96   0
   4 -10  -9  231.82   14.95   0
   5 -14 -17   17.29   15.07   0
   5 -12 -13  167.06   15.65   0
   5 -10 -10   23.84   11.98   0
   6  -4  -5   57.19    9.65   0
   7 -10 -13   20.09   15.08   0
   7  -6  -8  142.18   15.35   0
   8  -4  -8   -1.32   13.43   0
   8  13  -5   37.29    9.82   0
   9  -6 -12   18.70   16.20   0
   9  -5 -11   37.61   15.88   0
   9  -4 -10   31.12   15.26   0
  10   4  -8   13.36   15.37   0
  10  10  -8   38.14   17.94   0
  10  13  -9    6.16   16.54   0
 -10   1 -14   60.37   16.71   0
  -9   3 -10   63.55   15.06   0
  -8   6  -7  111.19   15.82   0
  -8   7  -7  235.07   18.51   0
  -8   8  -7   36.05   15.32   0
  -7   6  -5  312.00   18.42   0
  -7   7  -5   22.68   11.23   0
  -7   8  -5   66.02   14.22   0
  -5  -1  -4   69.69    6.85   0
  -5   6  -2    7.06    6.20   0
  -5   8  -2   21.54    8.10   0
  -5  13  -3  176.99   16.29   0
  -4   5  -1  416.67   13.52   0
  -3   6   0    7.96    4.83   0
  -3   8   0   14.00    5.88   0
  -3  21  -6   17.00   16.00   0
  -3  22  -7   23.88   18.22   0
  -2 -15 -18   80.80   10.57   0
  -1  19  -3   49.77   12.84   0
   1 -16 -19   74.66   15.28   0
   2  -2  -1  369.17    8.56   0
   2  18  -2    0.74    7.21   0
   3 -16 -20    8.44   15.34   0
   3 -14 -15   12.41   12.98   0
   3   1   0  437.58    9.38   0
   5  -4  -4  401.44   14.90   0
   6 -11 -13   18.18   13.21   0
   6  -9 -10   37.71   11.63   0
   7  -2  -5  348.90   16.64   0
   7  16  -5   16.96    8.14   0
   8  -7 -11  162.80   17.97   0
   8  -5  -9   54.60   15.45   0
   8  -1  -6   57.30   13.04   0
   8   1  -5  288.46   16.46   0
   8  15  -6    6.88   11.70   0
  10  -2 -11   16.81   16.17   0
  11   3 -11   72.31   18.10   0
  11  11 -11   26.46   23.20   0
 -10   3 -13   41.29   16.56   0
  -9  -6 -17   38.64   14.35   0
  -9  -1 -12  177.44   16.50   0
  -8  -2 -10    3.63   10.36   0
  -8   5  -7  102.34   15.23   0
  -8   9  -7   88.59   17.63   0
  -7   9  -5  205.90   18.33   0
  -7  13  -6  121.63   17.84   0
  -7  15  -7   17.94   16.21   0
  -6  -2  -6    2.92    5.94   0
  -6  12  -4  291.95   20.20   0
  -5   9  -2  349.61   16.17   0
  -4  10  -1  370.15   15.97   0
  -4  20  -6   19.29   16.07   0
  -3  -3  -3   95.63    4.28   0
  -3   9   0   75.06    8.32   0
  -3  20  -5   26.08   14.83   0
   2 -10  -8  649.41   17.24   0
   2  -5  -3  530.96   12.18   0
   4 -14 -16   71.10   14.63   0
   5   2  -1  395.61   12.04   0
   6   2  -2  611.68   16.75   0
   7 -11 -15  162.99   19.61   0
   7   0  -4  189.35   12.64   0
   8  -6 -10   15.94   13.01   0
   8   5  -4   16.37   10.02   0
   8   9  -4   75.78   10.13   0
   9  -1  -8   39.50   13.42   0
   9   1  -7   16.42   12.66   0
   9   4  -6    5.43   11.56   0
   9  10  -6   51.34   12.70   0
  10   5  -8    3.87   15.11   0
  10   9  -8   16.62   16.06   0
 -10  -3 -17   32.13   17.42   0
 -10  -2 -16   83.78   17.34   0
  -8  -7 -15  117.10   12.48   0
  -8  10  -7  109.75   18.13   0
  -7   5  -5   33.32   10.50   0
  -5   1  -3   72.93    7.90   0
  -5   5  -2  210.12   11.28   0
  -3   1  -1  525.43   11.11   0
  -3   5   0 2566.89   28.60   0
  -2 -16 -21   28.53   12.96   0
  -2   2   0  626.13   10.75   0
  -2  17  -2  107.47   14.36   0
  -2  21  -5  114.98   17.63   0
  -2  22  -6   35.96   18.52   0
  -2  23  -7   15.78   22.02   0
  -1  10   1  200.67    9.02   0
  -1  16  -1  120.44   11.78   0
   3  -3  -2 2486.67   26.50   0
   3   7   1   40.47    2.28   0
   3  19  -3   46.52    8.64   0
   4  -9  -8   74.31   10.61   0
   4  -5  -4   83.83    7.73   0
   4  -2  -2 1121.58   19.73   0
   4   0  -1 2876.65   28.67   0
   4   3   0   75.61    5.31   0
   5  12  -1   60.33    4.78   0
   6 -12 -15   73.80   15.78   0
   6  -8  -9  156.28   14.51   0
   6  -5  -6  481.94   18.10   0
   7   3  -3  116.39   10.28   0
   7  14  -4  100.02    9.67   0
   8  -9 -14   -2.13   13.81   0
   8   6  -4   33.81   11.50   0
   8   8  -4  377.94   16.42   0
   9  13  -7   39.92   13.29   0
   9  15  -8    6.40   14.20   0
  10  -3 -12   -1.20   16.10   0
  10   6  -8   60.21   16.61   0
 -10  -4 -18  229.37   24.21   0
 -10  -1 -15   60.99   17.43   0
  -9   7  -9    1.41   14.86   0
  -9   8  -9   12.42   15.80   0
  -7  10  -5  102.61   14.41   0
  -6   2  -4   96.81    9.21   0
  -6  15  -5   26.03   14.75   0
  -5  10  -2  105.13   12.08   0
  -4   4  -1 1491.33   23.59   0
  -4  19  -5    8.22   14.80   0
  -3  19  -4   15.93   15.46   0
  -1 -16 -20   90.19   13.86   0
  -1 -13 -13   33.49    6.92   0
   0 -10  -8   52.55    5.70   0
   1  22  -5   29.85   14.36   0
   1  23  -6  111.15   18.63   0
   2 -17 -23   52.23   19.06   0
   2 -15 -17   33.63   13.05   0
   3 -11 -10  296.55   15.30   0
   5  -9  -9   25.22   10.16   0
   6  -7  -8  201.82   15.76   0
   6  -6  -7  114.71   12.52   0
   6  12  -2   98.77    7.46   0
   7  -9 -12   26.09   13.38   0
   8   7  -4   52.58   11.47   0
   9   5  -6   37.32   13.58   0
  10   2  -9   88.98   16.16   0
  10   7  -8    5.46   14.86   0
  10   8  -8    7.96   13.77   0
  11  10 -11   52.64   23.49   0
 -10  -6 -21   72.74   19.39   0
 -10   2 -13   41.96   16.57   0
  -9  -8 -20   77.06   16.65   0
  -9   0 -11    6.66   12.28   0
  -9   6  -9    9.83   13.02   0
  -9   9  -9   44.04   16.68   0
  -8   1  -8   11.48   11.39   0
  -8   4  -7   53.64   12.09   0
  -8  11  -7   52.19   17.93   0
  -7  -1  -7  382.52   15.87   0
  -7   1  -6   27.53    9.01   0
  -7   4  -5  157.53   12.95   0
  -6   7  -3  344.37   17.00   0
  -4  11  -1  466.77   18.39   0
  -4  14  -2  397.57   18.60   0
  -3 -14 -17   66.93    7.79   0
  -3  10   0  209.86   11.27   0
  -2  20  -4  124.63   17.43   0
  -1 -14 -15   11.18    7.09   0
  -1  -8  -6  181.43    5.53   0
   0 -17 -23   -6.16   16.26   0
   0  22  -5   37.43   16.41   0
   0  23  -6    6.53   17.15   0
   1 -10  -8   42.76    6.43   0
   1  21  -4   49.44   13.26   0
   4 -15 -19   23.85   16.28   0
   4  -8  -7   84.13    9.86   0
   4  -6  -5  550.76   16.75   0
   5 -11 -12   34.67   12.73   0
   5  -5  -5   44.24    7.49   0
   6  -2  -4   91.82   10.09   0
   7  -3  -6  103.62   13.45   0
   7  11  -3   89.09    8.55   0
   8  -2  -7   95.99   14.46   0
   9  -2  -9   19.63   13.84   0
   9   9  -6   60.37   12.43   0
  10  12  -9   -1.29   17.04   0
  11   5 -11   29.70   17.16   0
 -10   0 -14   -0.16   14.64   0
  -9   5  -9   29.57   13.94   0
  -8  -9 -18   22.80   10.86   0
  -7  -5 -10  142.22   10.53   0
  -7  11  -5   41.24   14.05   0
  -7  14  -6  117.16   18.39   0
  -6   6  -3   40.36    9.00   0
  -6   8  -3  113.03   12.00   0
  -6  13  -4   27.96   12.58   0
  -6  17  -6   24.37   15.39   0
  -5   4  -2  125.84    9.29   0
  -5  14  -3  110.44   14.73   0
  -5  16  -4    4.07   13.13   0
  -5  19  -6    3.49   15.56   0
  -3  14  -1  334.37   17.25   0
  -2 -12 -12  183.09    7.83   0
  -2  13   0  165.00   10.97   0
  -1  -7  -5  368.88    6.60   0
  -1  18  -2  101.10   12.98   0
   0 -12 -11   62.98    7.81   0
   0  21  -4   -1.23   12.85   0
   1 -17 -23    3.35   18.68   0
   2 -16 -20   91.20   16.91   0
   4 -11 -11   50.40   12.06   0
   4  -7  -6   87.73    9.56   0
   5 -14 -18   62.21   16.76   0
   5  -8  -8  644.65   20.92   0
   6 -10 -12  102.16   15.39   0
   7  -8 -11   -9.04   14.72   0
   8  -8 -13   12.31   14.13   0
   8   2  -5   15.60    9.47   0
   9   6  -6   72.66   14.01   0
   9   8  -6   55.23   13.28   0
  11   6 -11   -2.35   16.83   0
  11   9 -11   85.01   22.73   0
 -10  -5 -19   11.30   19.16   0
  -8 -10 -20   15.78   12.78   0
  -7  -9 -15   99.09    9.98   0
  -7  -6 -11  246.84   12.05   0
  -6 -11 -16   39.15    6.16   0
  -6   9  -3  248.74   16.25   0
  -5  -3  -5  292.84    9.93   0
  -5  11  -2  230.21   15.56   0
  -4  18  -4   48.09   14.39   0
  -3 -16 -23   13.31   12.91   0
  -3 -12 -13    8.17    4.64   0
  -1   4   1  101.49    4.49   0
   0 -15 -17   69.01   11.10   0
   0  -5  -3  454.26    7.72   0
   0  24  -7    4.69   18.06   0
   1 -15 -17   59.19   12.85   0
   2 -14 -15   12.38   11.90   0
   2 -13 -13  153.12   13.09   0
   2  -6  -4  403.67   11.72   0
   2  22  -5    8.70   13.09   0
   3 -16 -21   28.45   16.30   0
   3 -15 -18    5.73   13.56   0
   3  -1  -1  551.04   11.65   0
   4  11   0   80.58    3.12   0
   5 -12 -14   80.51   14.44   0
   5  -7  -7  351.17   15.74   0
   5  -6  -6  196.76   12.16   0
   5  -2  -3 1229.34   22.99   0
   6   0  -3  363.37   13.94   0
   7 -10 -14  152.97   18.60   0
   8   0  -6  149.66   15.04   0
   9  -6 -13   14.46   14.78   0
   9  -3 -10   48.38   15.62   0
   9   0  -8  119.38   15.35   0
   9   7  -6    9.81   11.77   0
  10  -1 -11   56.91   16.03   0
  10   3  -9    6.99   14.53   0
  10  14 -10   16.83   17.10   0
  11   7 -11   42.39   19.96   0
  11   8 -11   49.33   19.43   0
  -9  -7 -18   52.33   14.36   0
  -9  -4 -14   42.44   13.78   0
  -9  -3 -13   21.01   12.65   0
  -9   4  -9   -1.59   13.23   0
  -8   3  -7  106.89   13.34   0
  -8  12  -7  123.54   18.58   0
  -7  -4  -9   65.63    8.65   0
  -7   3  -5  114.34   13.11   0
  -6 -12 -18   13.64    5.36   0
  -6  -6  -9   45.06    6.53   0
  -6   5  -3   81.66   10.10   0
  -6  10  -3  198.06   16.36   0
  -3   4   0  176.50    8.22   0
  -3  11   0  177.46   11.66   0
  -3  18  -3   31.91   12.64   0
  -2  19  -3   39.49   13.37   0
  -1 -17 -24   23.53   16.32   0
  -1  11   1  111.35    7.54   0
   1  -5  -3  416.46    9.34   0
   1  15   0   65.90    7.46   0
   1  17  -1  197.81   10.99   0
   1  20  -3   39.82   11.26   0
   2  -8  -6   96.20    7.74   0
   2  23  -6   24.84   15.39   0
   5   0  -2   44.97    6.41   0
   6   3  -2    1.48    6.02   0
   7 -11 -16   17.67   16.22   0
   7  -7 -10  175.10   17.57   0
   7  -4  -7  457.76   20.09   0
   7   1  -4  168.88   12.86   0
   8  -7 -12   22.00   17.00   0
   8  -3  -8   10.63   12.72   0
   9  -5 -12   94.00   15.82   0
   9  -4 -11   35.73   14.71   0
  11  12 -12   17.48   23.51   0
 -10   1 -13  190.13   19.42   0
 -10   3 -12   18.25   15.69   0
  -9  -5 -15   93.42   14.30   0
  -9  -2 -12    0.37   13.00   0
  -7 -12 -21   85.83   10.71   0
  -7  12  -5  283.83   20.12   0
  -4   3  -1  443.01   12.91   0
  -4  12  -1  131.37   13.65   0
  -2 -14 -16  134.09    9.16   0
  -2   7   1   31.17    5.72   0
  -2   8   1  225.07    9.72   0
  -1  22  -5   41.90   17.46   0
  -1  23  -6   79.01   21.60   0
   0 -16 -20   63.34   13.80   0
   0  15   0    0.31    6.16   0
   0  17  -1  293.96   13.53   0
   0  20  -3  178.66   14.75   0
   1 -16 -20   68.46   16.72   0
   2 -17 -24   62.59   21.55   0
   2  -7  -5  776.82   16.14   0
   2  21  -4   35.97   11.36   0
   4 -14 -17   93.41   16.18   0
   5   3  -1 1013.09   17.99   0
   6 -12 -16    1.77   14.03   0
   6 -11 -14   44.91   12.85   0
   7  -6  -9   76.57   14.61   0
   7  -5  -8  164.35   16.19   0
   7  -1  -5   35.17    9.66   0
   8  -9 -15   40.51   17.05   0
   8  12  -5   19.32    9.27   0
  10  -2 -12   78.36   18.26   0
  -8  -8 -16   31.47   10.27   0
  -7  -7 -12  170.23   10.29   0
  -6  -7 -10   70.98    7.17   0
  -6  -1  -5   39.87    7.11   0
  -6   1  -4  188.86   11.59   0
  -6  11  -3   44.75   13.24   0
  -6  14  -4   16.83   12.41   0
  -5   3  -2  423.25   14.28   0
  -5  12  -2  186.79   14.78   0
  -4  15  -2  123.84   14.53   0
  -2  16  -1   27.35   10.90   0
  -1  21  -4   41.86   14.99   0
  -1  24  -7    8.21   22.22   0
   0 -14 -15   18.62    8.38   0
   0  -9  -7   -0.76    4.20   0
   1 -14 -15   10.97   10.97   0
   1 -13 -13   51.61   11.10   0
   1  -9  -7  801.51   16.28   0
   3 -14 -16  129.66   15.01   0
   3 -10  -9  445.92   16.02   0
   3  16  -1  158.99    7.16   0
   4 -12 -13  230.85   16.74   0
   5 -10 -11   74.10   13.47   0
   6  -9 -11   75.03   13.61   0
   7  10  -3   15.17    7.12   0
   8  -6 -11  109.92   16.27   0
   8  -5 -10   18.40   14.99   0
   8  -4  -9  305.29   18.89   0
   9  12  -7   38.02   13.89   0
  10   4  -9   56.28   15.69   0
  10  11  -9   20.02   18.62   0
 -11  -1 -18   17.77   19.84   0
 -10  -3 -16  107.70   18.07   0
 -10  -2 -15   28.36   15.86   0
 -10   6 -11   12.49   16.55   0
  -9   3  -9   17.83   13.29   0
  -8  -5 -12   65.18   11.77   0
  -8  -4 -11  219.75   15.29   0
  -8   6  -6   70.22   14.78   0
  -8   7  -6   16.52   13.19   0
  -8   8  -6  168.97   17.10   0
  -8   9  -6   60.16   16.45   0
  -7   0  -6  223.82   13.76   0
  -7  15  -6   65.12   16.20   0
  -6   4  -3   15.65    8.11   0
  -5  15  -3   43.07   13.94   0
  -4   0  -2   31.10    4.92   0
  -4  21  -6   52.06   17.09   0
  -3 -13 -15  130.00    7.24   0
  -3  21  -5  160.24   20.41   0
  -3  22  -6   23.41   18.13   0
  -2 -13 -14   14.72    6.16   0
  -2   6   1 1052.73   17.21   0
  -2   9   1    1.04    4.74   0
   0 -13 -13   19.12    7.40   0
   2 -11 -10  378.61   14.51   0
   3  -4  -3  148.15    7.83   0
   4 -15 -20  201.08   21.46   0
   4   4   0  116.51    5.99   0
   5 -14 -19  109.04   18.40   0
   6  -3  -5  138.60   11.33   0
   7  -9 -13   36.61   15.37   0
   9  -1  -9   23.58   13.46   0
  11   4 -12   -0.51   17.36   0
  11  11 -12   30.21   24.38   0
 -11  -2 -19   37.77   23.79   0
 -10  -6 -20   22.43   17.30   0
 -10  -4 -17   26.94   19.43   0
 -10  -1 -14   48.87   15.67   0
 -10   2 -12   96.37   18.23   0
  -9  -1 -11   23.83   12.49   0
  -8  -3 -10   10.41   11.08   0
  -8   2  -7   83.92   12.77   0
  -8  10  -6   59.70   16.86   0
  -7   7  -4  184.35   16.00   0
  -7   8  -4   -0.82   12.74   0
  -7  13  -5   47.01   14.13   0
  -4  20  -5  122.39   18.23   0
  -3  12   0   58.62    9.61   0
  -2  18  -2    3.39   11.49   0
  -1 -11 -10   75.51    6.29   0
  -1  20  -3   38.09   13.06   0
   0 -17 -24   29.29   17.60   0
   1 -17 -24   30.22   19.86   0
   2 -15 -18   80.79   14.67   0
   3 -16 -22    1.73   17.62   0
   4 -10 -10   91.48   10.99   0
   4  -3  -3 2356.93   29.30   0
   8  -8 -14   89.70   17.99   0
   8  -1  -7  219.58   16.54   0
  10   5  -9    8.48   15.97   0
 -11  -3 -20   40.74   26.30   0
  -9  -6 -16  169.90   16.33   0
  -9   6  -8   -4.52   14.04   0
  -9   7  -8   10.32   12.76   0
  -9   8  -8    4.38   13.75   0
  -9   9  -8   34.28   16.67   0
  -8  -6 -13   29.55    9.84   0
  -8   5  -6   53.22   13.53   0
  -7   2  -5  344.84   16.60   0
  -7   6  -4  284.76   17.78   0
  -7   9  -4  205.69   17.25   0
  -6  12  -3   75.84   14.52   0
  -5   0  -3 2191.57   27.71   0
  -4  13  -1  300.11   17.25   0
  -3 -15 -20   27.74    9.54   0
  -3  17  -2   20.44   11.70   0
  -3  20  -4   37.60   16.25   0
  -2  10   1  113.90    8.61   0
  -1  12   1  212.37   10.27   0
  -1  15   0   59.84    9.26   0
  -1  17  -1  197.61   14.07   0
   2 -17 -25  167.48   26.65   0
   2 -16 -21   16.25   16.27   0
   3 -15 -19   46.32   16.00   0
   5  -3  -4   42.71    7.61   0
   6  -8 -10   11.25   10.91   0
   8   1  -6   48.30   12.07   0
   8  16  -7   25.00   12.95   0
   9  -6 -14  118.71   19.14   0
   9   1  -8   52.31   13.57   0
   9  14  -8   21.16   14.33   0
  10  10  -9  151.49   20.20   0
  10  13 -10   -1.96   17.38   0
  11   5 -12    4.85   17.00   0
 -10   0 -13  184.84   18.92   0
  -9  10  -8   11.56   16.35   0
  -8  11  -6    5.85   16.45   0
  -7  10  -4   39.32   15.03   0
  -6  15  -4   77.59   15.55   0
  -5  13  -2  105.87   13.44   0
  -4  -2  -3   41.95    4.73   0
  -4  19  -4   29.14   15.65   0
  -2  22  -5   16.08   17.48   0
  -2  23  -6   25.94   21.96   0
  -1 -16 -21   61.51   13.98   0
  -1 -15 -18   86.43   11.16   0
   0  19  -2   61.41   11.33   0
   1  -8  -6  179.73    8.05   0
   1  -6  -4  890.06   14.22   0
   1  19  -2  100.45   11.14   0
   2  17  -1   66.22    7.62   0
   2  20  -3   28.87    9.35   0
   4  21  -5    3.13    9.53   0
   5 -11 -13   72.24   13.40   0
   5  -9 -10  328.69   17.95   0
   6 -10 -13   66.85   14.46   0
   6  -4  -6  135.74   11.74   0
   6   4  -2  494.20   14.29   0
   7 -11 -17    6.52   16.18   0
   7 -10 -15   21.55   14.11   0
   7  -8 -12   86.15   16.77   0
   7  -2  -6  101.94   11.71   0
   7   9  -3    6.75    6.83   0
   9  -2 -10   85.85   13.76   0
   9   4  -7    8.90   11.88   0
  10  -1 -12   16.44   16.56   0
  10   6  -9   51.16   16.52   0
  10   9  -9   41.57   17.33   0
  11  10 -12   49.10   23.35   0
 -10  -5 -18   26.19   19.02   0
  -9  -8 -19   67.98   15.94   0
  -9   0 -10    9.09   12.14   0
  -9   5  -8   -2.40   13.00   0
  -8  -2  -9  226.99   14.96   0
  -8   4  -6   79.72   13.83   0
  -7   5  -4  139.70   14.62   0
  -7  14  -5   45.10   16.46   0
  -6   3  -3  207.25   11.93   0
  -5  -2  -4   15.52    5.47   0
  -5  19  -5   73.74   16.79   0
  -4 -15 -22   11.87    9.99   0
  -2 -16 -22   38.33   13.42   0
  -2  -1  -1 1719.62   13.76   0
  -2   5   1  237.95    8.34   0
  -2  21  -4   22.79   16.10   0
   0  -8  -6  529.81   11.00   0
   4 -14 -18   37.83   16.38   0
   4   1  -1  255.35    9.15   0
   5 -12 -15  153.80   16.60   0
   6 -12 -17   12.38   14.30   0
   6  -7  -9   25.03   11.19   0
   6  -5  -7   99.10   12.03   0
   6  -1  -4  205.66   11.52   0
   6   1  -3  249.61   11.87   0
   6  11  -2   85.09    7.16   0
   7   2  -4  634.70   19.18   0
   7   7  -3  205.56   11.48   0
   7   8  -3  252.76   12.20   0
   8  -7 -13   71.44   18.22   0
   8  11  -5   96.24    9.86   0
   8  14  -6   68.94   10.40   0
   9  -5 -13  111.84   17.20   0
   9  -4 -12    6.93   15.33   0
   9  -3 -11    3.90   14.89   0
   9  11  -7   54.31   13.11   0
  10   7  -9    4.44   15.39   0
  10   8  -9  140.80   17.90   0
  11   6 -12   16.89   16.31   0
  11   9 -12   41.81   22.03   0
 -11  -4 -21    3.98   25.32   0
  -9  -9 -21   11.38   15.12   0
  -8  12  -6   10.97   16.68   0
  -7  11  -4  212.11   19.07   0
  -6  -8 -11   61.49    6.85   0
  -6  -3  -6  727.93   16.96   0
  -6  13  -3    7.75   13.52   0
  -5   2  -2  338.52   12.99   0
  -5   7  -1  930.08   22.81   0
  -5   8  -1  659.35   20.15   0
  -3  19  -3   56.48   15.79   0
  -2  24  -7   26.01   23.33   0
   0  -6  -4  463.04    8.68   0
   1 -16 -21   59.37   17.69   0
   1 -15 -18   82.94   13.91   0
   2 -14 -16  116.34   14.44   0
   2  -3  -2    5.49    3.08   0
   2   4   1  667.84    5.95   0
   2  15   0    1.50    5.19   0
   3 -11 -11  396.71   17.34   0
   3  -5  -4  149.13    8.29   0
   3   2   0  125.03    5.30   0
   3  18  -2   -0.29    6.75   0
   4 -15 -21   14.37   15.89   0
   4 -11 -12   53.84   12.33   0
   4  -9  -9  124.33   11.66   0
   5 -14 -20   34.17   17.47   0
   5   4  -1  186.56    8.63   0
   6 -11 -15   72.97   13.55   0
   6  -6  -8  683.57   22.29   0
   7   0  -5  340.45   16.09   0
   8  -2  -8    8.31   10.98   0
  10  -2 -13   33.91   15.59   0
  10   3 -10   81.16   17.71   0
  11   7 -12    5.52   17.81   0
  11   8 -12   74.85   21.36   0
 -11  -1 -17   -2.61   19.42   0
 -10   1 -12    7.62   15.04   0
  -9   4  -8    5.30   12.84   0
  -8   1  -7  197.47   15.93   0
  -7  -8 -13    4.85    6.98   0
  -5   9  -1  323.66   15.58   0
  -5  16  -3  203.80   16.81   0
  -4 -14 -19  126.80    8.29   0
  -4   2  -1 1231.08   20.04   0
  -4   7   0  192.65   10.83   0
  -4   9   0   52.08    8.86   0
  -3  13   0  391.64   17.11   0
  -2 -15 -19   77.30   10.14   0
  -2  11   1  408.87   14.00   0
  -1  19  -2  102.21   13.55   0
   0 -17 -25    4.11   17.63   0
   0 -16 -21   38.70   15.97   0
   0 -15 -18   14.73   10.89   0
   1 -17 -25   39.71   20.99   0
   2 -17 -26   31.24   23.47   0
   3 -16 -23   10.39   18.10   0
   3 -14 -17   78.27   14.94   0
   3  -8  -7  255.29   11.81   0
   4  -4  -4  196.05   10.19   0
   4  -1  -2  368.48   11.50   0
   5  -8  -9  125.62   13.78   0
   5  -4  -5  334.18   14.03   0
   7  -7 -11   64.23   14.15   0
   7  -3  -7  129.06   13.65   0
   7  13  -4  109.50   10.47   0
   8  -6 -12    5.24   15.55   0
   8   5  -5   82.30   11.83   0
   9   0  -9    4.69   12.30   0
   9   5  -7    8.69   11.44   0
 -11  -2 -18    7.71   20.85   0
 -11   0 -16    7.57   16.93   0
 -10   6 -10    6.66   16.76   0
  -9  -7 -17   39.18   14.04   0
  -9  -4 -13    6.63   12.59   0
  -9  -3 -12   62.16   13.40   0
  -8  -7 -14   86.64    9.90   0
  -7   4  -4  170.83   13.39   0
  -7  12  -4   -0.45   14.99   0
  -6   0  -4    7.57    6.91   0
  -5   6  -1  262.77   12.77   0
  -5  10  -1   86.11   11.17   0
  -5  14  -2   87.44   14.39   0
  -4  14  -1  275.16   17.16   0
  -4  18  -3   19.91   13.47   0
  -3   0  -1  669.90   11.90   0
  -2  20  -3   28.58   15.63   0
   0  -7  -5  282.34    7.65   0
   1  13   1  153.26    7.50   0
   2 -16 -22   36.35   18.78   0
   2 -13 -14   19.84   10.27   0
   2 -10  -9  317.25   13.07   0
   2  12   1  136.06    5.29   0
   5  -1  -3   78.20    7.59   0
   5   1  -2  172.59    9.09   0
   6  -9 -12   14.66   12.96   0
   7  -9 -14   34.37   15.75   0
   7  17  -6   76.50   10.19   0
   8  -5 -11   29.82   15.33   0
   8  -3  -9   41.55   12.91   0
   8  10  -5    8.35    9.18   0
   9  10  -7   18.43   11.23   0
  10  12 -10   51.49   19.26   0
 -11  -3 -19    7.15   24.58   0
 -10  -3 -15   -4.27   14.13   0
 -10  -2 -14   34.17   16.35   0
  -8   3  -6   10.07   10.43   0
  -8  13  -6    4.14   15.99   0
  -7   1  -5   31.46   10.13   0
  -7  15  -5   29.57   16.21   0
  -6   7  -2   51.43    9.30   0
  -6   8  -2    5.90    8.43   0
  -6   9  -2  214.94   16.05   0
  -6  16  -4   10.71   13.94   0
  -4   6   0  429.08   14.12   0
  -4  10   0  126.48   10.77   0
  -2  17  -1   64.58   11.91   0
   3 -15 -20   18.49   16.14   0
   3  -7  -6   75.83    7.73   0
   3  -6  -5   96.35    7.78   0
   4  -8  -8  201.94   12.41   0
   5 -10 -12   76.29   13.69   0
   5  -7  -8  368.86   17.24   0
   6  14  -3   49.14    6.65   0
   7  -6 -10  110.43   14.19   0
   7  -5  -9  510.35   22.90   0
   7  -4  -8   71.62   12.21   0
   8  -8 -15   26.43   14.67   0
   8  -4 -10   39.02   13.65   0
   8   0  -7   29.56   11.98   0
   8   2  -6  146.80   14.06   0
   8   6  -5   46.27   11.58   0
   9   6  -7   46.34   12.73   0
  10   4 -10    7.35   15.82   0
 -10  -6 -19   32.41   17.36   0
 -10  -4 -16   27.29   18.86   0
 -10  -1 -13  171.42   19.91   0
 -10   5 -10    4.55   14.92   0
  -9  -5 -14  126.71   14.16   0
  -9  -2 -11   11.66   11.36   0
  -9   3  -8   23.24   13.01   0
  -8   8  -5   16.47   14.90   0
  -7  -1  -6   28.54    8.62   0
  -6   2  -3   37.63    8.37   0
  -6   6  -2  283.33   15.70   0
  -6  10  -2  121.73   14.75   0
  -6  14  -3   26.89   14.31   0
  -5   5  -1  723.82   18.92   0
  -5  11  -1  301.46   17.40   0
  -2   1   0  267.21    6.78   0
  -1 -14 -16   62.61    9.10   0
  -1   3   1 1827.32   15.65   0
   0  16   0  679.56   17.60   0
   0  22  -4   13.80   16.33   0
   0  23  -5    6.09   15.58   0
   2 -15 -19   52.67   15.55   0
   3 -13 -15  140.84   14.68   0
   3  22  -5   37.71   12.97   0
   4   5   0  316.16    8.08   0
   5  -6  -7   43.26    9.03   0
   5  -5  -6  310.84   13.95   0
   6  -2  -5   12.85    8.23   0
   7 -10 -16   -1.43   12.99   0
   7   3  -4  322.42   14.87   0
   9  -1 -10   28.00   13.51   0
   9   7  -7   -1.18   12.79   0
   9   8  -7   10.58   11.99   0
   9   9  -7   62.79   13.23   0
  10  14 -11   20.89   18.73   0
  11  11 -13   10.24   24.58   0
 -10   2 -11   20.67   15.48   0
  -9   7  -7   -2.84   14.49   0
  -9   8  -7   13.94   15.62   0
  -9   9  -7   29.16   16.57   0
  -8  -9 -17   27.46    9.74   0
  -8   7  -5  106.42   14.98   0
  -8   9  -5  131.15   17.23   0
  -7  13  -4  136.59   18.14   0
  -4  11   0   76.59   10.84   0
  -4  21  -5   11.08   15.54   0
  -3  18  -2   -2.45   11.62   0
  -3  22  -5   35.55   19.48   0
  -3  23  -6    7.02   20.31   0
  -2  12   1  149.06   10.13   0
  -1 -12 -12   48.66    7.08   0
   0  18  -1   53.78   10.55   0
   0  24  -6   31.40   17.80   0
   1 -17 -26   -7.25   22.41   0
   1 -14 -16   61.90   12.50   0
   1  23  -5    9.39   15.45   0
   3 -16 -24   92.98   22.28   0
   3  -2  -2  175.48    7.67   0
   3  14   0    0.68    3.66   0
   4 -15 -22    9.94   16.74   0
   4 -14 -19  122.23   18.55   0
   4  -7  -7   99.62    9.27   0
   4  -5  -5  619.36   16.82   0
   6 -10 -14   -7.55   13.24   0
   6  10  -2   94.70    7.70   0
   8   7  -5  104.73   13.01   0
   8   8  -5   20.18   10.29   0
   8   9  -5  161.43   12.90   0
   9  -5 -14   97.41   18.63   0
   9  13  -8   15.11   13.90   0
  10  -1 -13  164.18   20.46   0
 -11  -4 -20   -5.34   23.94   0
 -10   0 -12  240.20   21.08   0
  -9  -1 -10   25.19   12.36   0
  -9   6  -7   48.48   15.92   0
  -9  10  -7   10.71   16.52   0
  -8   6  -5   55.47   12.73   0
  -8  10  -5   12.74   14.19   0
  -7   3  -4  282.29   15.24   0
  -6  -2  -5   18.02    6.30   0
  -6  11  -2   83.08   14.39   0
  -4  -5  -5  621.27   10.12   0
  -4   5   0  314.36   11.90   0
  -4  20  -4   48.29   17.49   0
  -3  -2  -2  166.23    5.56   0
  -3   8   1  177.05   10.15   0
  -3  14   0    1.72   10.15   0
  -2   4   1  644.07   12.31   0
  -2  19  -2   62.28   14.26   0
  -1  16   0   96.57   11.60   0
  -1  22  -4   60.36   19.28   0
  -1  23  -5    9.15   18.86   0
  -1  24  -6    6.86   21.68   0
   0 -17 -26    8.45   19.61   0
   1  16   0   68.80    7.94   0
   1  22  -4   44.72   14.50   0
   2  19  -2   58.53    9.20   0
   4 -10 -11  155.94   14.18   0
   4  -6  -6  111.77    9.21   0
   5 -11 -14   19.71   12.05   0
   5  11  -1  276.26    7.78   0
   6 -11 -16   20.25   14.03   0
   6  -8 -11   64.84   12.63   0
   6   2  -3   35.78    7.49   0
   7  -8 -13   16.05   13.61   0
   7  -1  -6   32.81    9.57   0
   8  -7 -14   87.54   18.96   0
   9  -4 -13   17.44   15.94   0
   9  -3 -12   77.87   16.74   0
   9  -2 -11   14.10   13.13   0
   9   1  -9   22.87   12.96   0
   9  15  -9   30.66   15.52   0
  10   5 -10   13.50   14.58   0
  10  11 -10   57.40   20.87   0
  11   6 -13   42.91   19.54   0
  11  10 -13   25.14   26.09   0
 -10  -5 -17   14.46   18.58   0
  -9  -6 -15   -1.02   12.85   0
  -8   2  -6  144.75   14.59   0
  -8  11  -5   61.38   17.98   0
  -7 -11 -18    5.99    8.13   0
  -6   5  -2   49.26    8.93   0
  -5  12  -1   64.34   11.96   0
  -5  15  -2    7.86   11.64   0
  -4  15  -1   29.12   12.18   0
  -3   7   1   41.34    6.29   0
  -3   9   1  160.66    9.79   0
  -3  21  -4    3.41   14.81   0
  -1 -16 -22   55.10   14.25   0
  -1 -13 -14  147.83    9.63   0
  -1  18  -1   63.41   12.45   0
   0 -14 -16   31.62    9.85   0
   0  21  -3   37.26   13.20   0
   1 -16 -22   58.04   18.69   0
   1 -13 -14  177.54   13.65   0
   1  18  -1   76.69    8.88   0
   2   1   0  282.83    6.11   0
   3 -10 -10   95.15    9.86   0
   3  21  -4    2.58   10.47   0
   4  20  -4   45.97    7.48   0
   5   5  -1  761.26   14.72   0
   7   1  -5   34.23    9.88   0
   7  15  -5   24.62    8.80   0
   8  -1  -8   22.65   11.11   0
   8  17  -8   40.11   13.93   0
 -11  -2 -17   16.67   21.34   0
 -11  -1 -16   -4.78   19.86   0
  -9   5  -7    9.75   13.24   0
  -8  -4 -10   42.14   11.92   0
  -8   5  -5   88.48   13.27   0
  -7  -5  -9  571.97   16.61   0
  -7   7  -3  183.69   16.37   0
  -7   8  -3  236.55   17.41   0
  -7   9  -3   10.00   12.49   0
  -5   4  -1  170.59   10.16   0
  -4  12   0   56.11   11.74   0
  -3 -10 -10  104.80    3.81   0
  -3   2   0  129.93    6.68   0
  -3  10   1   54.63    8.53   0
  -1  21  -3   70.94   15.90   0
   0 -12 -12   38.13    7.57   0
   2 -16 -23  148.86   20.43   0
   2  -9  -8  107.25    8.67   0
   3   0  -1  689.49   12.38   0
   5  -9 -11    6.39   10.20   0
   6  -3  -6  744.03   21.59   0
   6   0  -4    9.96    6.50   0
   8  -8 -16   30.77   16.76   0
   8  13  -6    0.88    9.77   0
  10   6 -10   14.01   14.39   0
  10  10 -10   42.92   19.67   0
  11   7 -13    1.54   18.14   0
  11   8 -13   26.53   19.60   0
  11   9 -13   16.78   22.37   0
 -11   0 -15   12.89   17.53   0
 -10   1 -11   52.79   17.22   0
  -9   0  -9   -7.70   13.39   0
  -8  -8 -15   32.55    9.90   0
  -8  -5 -11   37.88   10.46   0
  -8  12  -5   14.87   16.13   0
  -7  -4  -8   70.56    8.64   0
  -7  10  -3   29.10   13.20   0
  -7  14  -4  105.05   16.67   0
  -6  12  -2  109.50   14.51   0
  -6  15  -3   72.40   14.29   0
  -5  -1  -3   60.80    6.94   0
  -5   1  -2  185.03    9.53   0
  -5  19  -4  238.36   21.29   0
  -4  19  -3   99.64   18.35   0
  -3   6   1  441.74   13.22   0
  -3  20  -3   35.09   16.20   0
  -2 -16 -23  125.32   15.99   0
   0 -16 -22   11.67   14.96   0
   0  14   1    1.70    6.17   0
   1 -17 -27   10.13   24.25   0
   1 -15 -19   45.27   12.79   0
   1 -10  -9  222.72   10.06   0
   1  21  -3   79.24   13.77   0
   2 -14 -17   20.67   12.35   0
   2 -11 -11   44.95    8.44   0
   3 -15 -21   31.85   16.97   0
   3 -14 -18   14.24   12.84   0
   4 -13 -17  236.93   18.55   0
   5 -13 -19   62.34   17.79   0
   5  -2  -4   25.92    6.70   0
   6  -7 -10   64.70   12.34   0
   6   8  -2   10.06    6.10   0
   6   9  -2  211.90    9.42   0
   6  16  -4    5.70    6.58   0
   7 -10 -17   35.14   16.52   0
   7  -9 -15   82.12   15.66   0
   8  -2  -9  215.81   17.49   0
   8   1  -7  215.00   16.05   0
   9   4  -8   12.72   13.29   0
  10   3 -11   -0.14   14.80   0
  10   7 -10   -3.73   15.79   0
  10   9 -10   12.95   17.11   0
 -11  -3 -18   10.32   19.70   0
 -10   6  -9   59.59   17.35   0
  -9  -8 -18   30.63   14.10   0
  -8  -3  -9   40.93   10.75   0
  -7  -6 -10  106.57    9.18   0
  -7   0  -5  352.23   15.89   0
  -7   6  -3   32.76   11.23   0
  -6   4  -2  494.35   17.43   0
  -5  13  -1  232.73   16.98   0
  -4   4   0  121.67    8.17   0
  -2  13   1  195.78   11.58   0
  -2  23  -5   10.81   18.32   0
  -2  24  -6   12.51   24.12   0
  -1 -15 -19   49.64   10.73   0
   0 -13 -14  350.21   13.79   0
   2  -4  -3  557.88   11.85   0
   2  -1  -1 1777.76   17.17   0
   4 -11 -13   80.60   13.12   0
   4  -2  -3   47.83    5.90   0
   6  -9 -13   49.99   13.82   0
   6  -6  -9   28.33   12.08   0
   6  -4  -7   48.18   10.81   0
   7  -2  -7  254.32   15.41   0
   7  12  -4    1.35    7.27   0
   8  -5 -12   79.15   16.20   0
   9   0 -10   10.57   12.97   0
   9  12  -8   12.09   14.36   0
  10   8 -10    7.19   15.30   0
  10  13 -11   17.29   17.72   0
 -11   1 -14   39.47   16.87   0
 -10  -7 -20    9.12   17.19   0
  -9  -9 -20   22.74   14.34   0
  -9   4  -7   11.46   12.86   0
  -8   4  -5   16.58   11.39   0
  -7   2  -4  569.78   19.73   0
  -7  11  -3   85.70   14.99   0
  -5 -10 -12   85.10    4.30   0
  -4  -1  -2  314.93    9.55   0
  -4   1  -1  251.81    9.53   0
  -3  11   1   30.25    7.13   0
  -3  17  -1   48.93   12.53   0
  -2  16   0   -0.69    9.92   0
  -2  22  -4   99.91   19.45   0
   0 -15 -19   33.44   11.16   0
   0  20  -2   22.47   11.53   0
   2 -15 -20   87.18   16.58   0
   3 -11 -12   80.01   11.99   0
   4 -14 -20   44.34   15.94   0
   4  -9 -10  327.66   16.71   0
   4   2  -1 1236.65   17.86   0
   4   6   0  471.75    9.29   0
   5   2  -2  336.40   11.72   0
   6  -5  -8  347.03   16.13   0
   7  -6 -11  222.31   18.64   0
   8  -4 -11  218.85   18.31   0
   8  -3 -10    1.27   12.42   0
   8  15  -7   61.76   13.03   0
  10   0 -13  174.81   18.93   0
 -10  -6 -18   67.80   18.64   0
 -10  -3 -14   33.30   14.56   0
 -10  -2 -13   49.23   15.96   0
 -10   5  -9    6.09   15.03   0
  -8  -6 -12   13.25    8.72   0
  -8  13  -5   28.58   15.50   0
  -7   5  -3  186.93   14.59   0
  -6   1  -3  253.46   11.98   0
  -6  13  -2   45.32   12.97   0
  -5  -4  -5  344.07   10.04   0
  -4  13   0   -7.01   10.62   0
  -2 -14 -17   19.49    8.61   0
  -2  18  -1    2.41   10.63   0
  -2  21  -3   78.04   16.82   0
  -1  20  -2   71.50   13.80   0
   2 -16 -24   16.19   20.46   0
   2 -13 -15   10.58   10.39   0
   2  -8  -7  341.66   12.35   0
   3 -13 -16    6.73   11.43   0
   3  -9  -9   58.97    8.96   0
   5 -10 -13   35.69   11.84   0
   5  -8 -10   39.74   11.78   0
   5   6  -1  252.97    9.02   0
   6 -11 -17   43.26   15.22   0
   6 -10 -15   66.35   15.19   0
   7  -5 -10  131.05   16.50   0
   7  -3  -8  197.87   15.42   0
   8  -7 -15  133.05   18.63   0
   9  -1 -11   26.51   13.84   0
   9   5  -8    3.76   13.56   0
  10   4 -11   95.19   17.23   0
 -11  -4 -19   30.32   21.99   0
 -11   2 -13   23.51   17.83   0
 -10  -4 -15  127.69   19.87   0
 -10  -1 -12    9.65   14.39   0
 -10   2 -10   -1.05   14.63   0
  -9  -7 -16  160.96   16.26   0
  -9  -3 -11    1.83   11.75   0
  -8   1  -6   49.21   12.20   0
  -7  12  -3   35.67   13.85   0
  -7  15  -4   16.64   13.29   0
  -6  -1  -4  162.21   10.12   0
  -6  16  -3   51.81   15.72   0
  -5   3  -1  962.87   20.79   0
  -5  18  -3  104.55   17.49   0
  -4  -8  -8  205.32    4.48   0
  -4  -4  -4  214.54    6.90   0
  -3   5   1   15.29    5.42   0
  -3  19  -2   75.47   15.19   0
   0   9   2 1869.95   19.67   0
   1 -16 -23   43.90   17.71   0
   1  14   1   31.24    5.88   0
   2  23  -5    8.25   14.26   0
   5 -11 -15   11.76   12.64   0
   5   0  -3 2241.24   29.38   0
   6   3  -3  200.52   10.73   0
   7  -8 -14    5.89   12.85   0
   7  -4  -9   45.75   12.79   0
   9  -4 -14   40.94   14.40   0
   9  -3 -13   19.06   15.80   0
   9  -2 -12   -3.50   14.91   0
  11  11 -14   25.06   26.51   0
  -9  -4 -12   12.40   11.45   0
  -9   3  -7   19.89   12.72   0
  -9   7  -6   11.45   15.04   0
  -9   8  -6   58.86   14.87   0
  -9   9  -6   74.97   17.63   0
  -7  -7 -11   59.27    8.05   0
  -5  14  -1  272.43   18.29   0
  -4  18  -2   28.77   13.61   0
  -3 -15 -21   51.15   11.48   0
  -3 -14 -18   24.62    8.00   0
  -3  12   1   -1.16    8.26   0
  -2 -11 -11   40.53    5.15   0
  -1   8   2  664.87   13.35   0
  -1   9   2  262.51    9.36   0
   1  20  -2   73.44   11.35   0
   2  22  -4  125.42   16.00   0
   3 -15 -22   50.37   17.47   0
   3  -3  -3   97.20    6.63   0
   4   0  -2   33.80    5.80   0
   5  -3  -5  290.01   12.62   0
   5  10  -1  107.43    6.19   0
   6  -8 -12   -1.21   12.51   0
   6  -1  -5   28.58    8.46   0
   7   0  -6  219.69   13.81   0
   7   2  -5  321.81   15.35   0
   8   0  -8    6.92   10.64   0
   8  12  -6   17.48   10.01   0
   9  11  -8   23.23   12.88   0
   9  14  -9   13.41   15.08   0
  10  12 -11    3.74   19.00   0
 -11  -2 -16   10.72   18.74   0
 -11  -1 -15   -1.68   18.85   0
 -10   0 -11   18.72   14.58   0
  -9  -5 -13   95.36   13.30   0
  -9  -2 -10   80.41   13.42   0
  -9  10  -6   47.61   15.28   0
  -8   3  -5  247.55   16.26   0
  -8   7  -4   37.24   15.21   0
  -8   8  -4  374.13   21.16   0
  -8   9  -4   63.38   13.98   0
  -8  10  -4   62.98   17.40   0
  -7   4  -3   13.68   11.18   0
  -7  13  -3  297.82   21.85   0
  -6   3  -2    6.96    6.85   0
  -6  14  -2   74.67   15.00   0
  -4  21  -4   78.20   17.83   0
  -2 -15 -20  103.13   11.26   0
  -1 -16 -23   42.33   15.88   0
  -1  17   0   35.37   10.70   0
   0 -16 -23   17.95   17.05   0
   0   7   2 1474.99   15.32   0
   0  10   2 1103.97   16.13   0
   0  17   0   -1.34    7.65   0
   1 -14 -17  142.09   14.26   0
   1  -3  -2 3822.93   23.41   0
   2  -7  -6  551.68   14.43   0
   2  -5  -4  275.40    9.43   0
   3 -14 -19  305.08   21.38   0
   3  20  -3   42.28    9.31   0
   4 -13 -18   61.90   15.77   0
   4  10   0  146.53    4.56   0
   5 -13 -20  202.77   20.77   0
   5  -7  -9  234.72   14.47   0
   7 -10 -18   18.54   14.76   0
   7  -9 -16   57.89   14.60   0
   8  -6 -14   17.97   17.09   0
   8   2  -7   87.66   13.49   0
   9   6  -8    0.80   11.73   0
  10   5 -11   -8.71   14.83   0
  11  10 -14    5.31   24.00   0
 -11   0 -14   23.84   17.49   0
 -10  -5 -16  164.50   21.22   0
  -9   6  -6   94.16   15.63   0
  -6   8  -1  161.73   14.21   0
  -6   9  -1  313.61   17.74   0
  -5   8   0   40.28    8.90   0
  -5   9   0    1.77    7.95   0
  -5  10   0   23.15   10.63   0
  -5  20  -4   11.85   17.55   0
  -4  14   0    4.11   10.98   0
  -3  22  -4   57.48   20.20   0
  -3  23  -5   32.00   20.95   0
  -2   3   1  229.88    7.34   0
  -2  20  -2   26.16   14.21   0
  -1   7   2   60.01    5.07   0
  -1  10   2  619.10   14.26   0
   1 -15 -20   13.29   13.21   0
   1  -9  -8  126.69    8.13   0
   2 -16 -25    3.01   21.37   0
   2  -6  -5  419.73   11.94   0
   3  -8  -8  778.87   19.68   0
   4 -14 -21   13.84   15.37   0
   4 -10 -12  459.03   19.78   0
   4  -8  -9  342.19   15.33   0
   4  -3  -4  220.64   10.60   0
   5  -4  -6    3.32    6.76   0
   6   1  -4  179.33   11.16   0
   7  -7 -13   17.49   15.51   0
   7  11  -4  212.55   11.61   0
   9   1 -10   28.97   12.37   0
   9   7  -8   22.26   12.88   0
   9  10  -8    2.82   12.04   0
  10  14 -12   19.22   21.02   0
 -11  -5 -20   30.80   21.49   0
 -11  -3 -17    1.08   20.03   0
 -10   7  -8    2.43   15.76   0
  -9  -1  -9   19.03   11.92   0
  -8  -7 -13   84.61    9.50   0
  -8   6  -4   31.88   12.21   0
  -8  11  -4   36.01   14.95   0
  -7  16  -4   98.97   18.80   0
  -6  -6  -8  686.98   14.71   0
  -6   7  -1   99.62   10.82   0
  -6  10  -1   72.16   12.56   0
  -5   7   0    2.00    6.73   0
  -4   3   0   66.87    6.47   0
  -4  20  -3   43.46   17.15   0
  -2 -16 -24    9.98   15.27   0
  -1  19  -1  131.94   14.53   0
   0  19  -1  340.45   16.69   0
   2 -15 -21   77.82   16.37   0
   2 -14 -18   71.22   13.80   0
   2 -10 -10   41.87    7.89   0
   2  13   1  181.34    6.48   0
   4   7   0  185.72    6.00   0
   5  -9 -12   53.91   13.58   0
   5  -6  -8   14.59    8.34   0
   5  -5  -7  238.37   12.91   0
   7  18  -7   40.27   11.20   0
   8  -5 -13   16.57   15.61   0
   8  -1  -9   59.99   12.49   0
   9   8  -8    4.82   12.32   0
   9   9  -8   36.79   13.72   0
  10   0 -14   -2.13   17.78   0
  10   3 -12   29.44   16.04   0
  10   6 -11   10.67   16.37   0
  10  11 -11   15.40   19.34   0
 -11   1 -13   15.65   15.90   0
 -10   1 -10   20.25   14.43   0
 -10   6  -8   74.09   17.14   0
  -9   5  -6   28.25   12.71   0
  -8  12  -4   10.76   15.54   0
  -7   1  -4  168.50   12.30   0
  -7  14  -3   62.91   16.89   0
  -6  11  -1  235.29   17.51   0
  -5  -3  -4   39.88    5.28   0
  -5  11   0   46.28   12.31   0
  -3  13   1   51.89   10.29   0
  -3  18  -1   46.70   13.13   0
  -3  21  -3   49.01   17.08   0
  -1  15   1   -0.00    7.21   0
   0 -14 -17   10.99   10.08   0
   0  15   1    6.53    6.58   0
   1 -16 -24    8.51   17.89   0
   2  16   0    0.36    5.91   0
   2  18  -1   15.10    8.03   0
   2  21  -3   77.11   12.43   0
   3   3   0 1302.66   14.09   0
   4 -11 -14   96.55   13.79   0
   5   9  -1  294.19    8.66   0
   6 -11 -18   19.58   12.34   0
   6  -9 -14   15.74   12.14   0
   6  -7 -11  201.38   16.14   0
   7  -1  -7  349.65   17.76   0
   8  -7 -16  243.01   21.87   0
   8   6  -6   64.31   12.57   0
   8  11  -6    8.17   10.02   0
   9   0 -11    8.36   13.17   0
 -11  -4 -18   16.64   23.00   0
 -10  -7 -19   27.17   17.69   0
  -9  -6 -14  114.11   13.97   0
  -8   2  -5   29.69   11.52   0
  -8   5  -4   23.39   12.79   0
  -6   6  -1    4.03    7.81   0
  -6  15  -2    0.38   13.30   0
  -5   0  -2   50.87    6.99   0
  -5   6   0    9.44    6.29   0
  -5  15  -1  278.23   17.81   0
  -5  19  -3    7.16   15.47   0
  -4 -15 -23   11.37   11.21   0
  -4   8   1  246.15   12.04   0
  -2 -13 -15   13.54    6.51   0
  -2  17   0   29.28   11.99   0
  -1 -14 -17  108.25    9.84   0
  -1  11   2  460.10   12.94   0
  -1  23  -4   30.00   19.40   0
  -1  24  -5   24.16   21.00   0
   0  11   2  259.74    8.98   0
   0  23  -4   16.47   17.33   0
   0  24  -5   84.64   19.89   0
   1 -13 -15  201.21   14.38   0
   1 -12 -13  195.16   12.55   0
   3 -15 -23   53.55   16.28   0
   3 -13 -17   70.29   14.64   0
   3 -10 -11  356.88   15.65   0
   3  -4  -4  746.83   15.84   0
   4  -7  -8  253.95   12.71   0
   5 -13 -21    6.84   16.27   0
   6 -10 -16   47.16   13.04   0
   6  -2  -6    1.99    7.77   0
   7  -8 -15  133.36   18.49   0
   7  -6 -12  136.17   17.21   0
   7   7  -4  184.44   11.81   0
   8  -4 -12   98.26   15.44   0
   8  -3 -11   90.08   16.17   0
   8  -2 -10    2.67   11.51   0
   9  -4 -15    6.32   13.90   0
  10   7 -11   80.64   16.95   0
  10   8 -11    3.68   15.37   0
  10  10 -11   45.61   18.88   0
 -11   2 -12   26.08   18.05   0
 -10   5  -8    2.69   14.73   0
  -8   0  -6  182.05   14.84   0
  -7  -1  -5   37.69    8.32   0
  -7   3  -3  130.96   12.12   0
  -7   8  -2   81.06   13.92   0
  -7   9  -2  251.87   17.52   0
  -7  10  -2   39.85   14.74   0
  -6  12  -1   48.14   13.47   0
  -5  12   0  585.08   22.29   0
  -4   7   1  100.95    9.36   0
  -4  10   1  338.60   14.78   0
  -3   4   1  189.25    8.32   0
  -2   8   2   77.82    7.07   0
  -2   9   2  179.40    9.54   0
  -1 -15 -20   20.24   11.41   0
   0 -15 -20   -1.16   11.40   0
   1  17   0   30.77    7.26   0
   2 -16 -26   67.77   23.68   0
   3  -7  -7  227.84   11.13   0
   4  -4  -5 1094.16   21.37   0
   5 -11 -16   52.04   14.07   0
   5 -10 -14   71.46   13.25   0
   5   3  -2  426.41   12.31   0
   6  -6 -10  206.88   16.24   0
   6   4  -3   30.41    6.82   0
   7  -9 -17   89.23   18.20   0
   7   3  -5  117.05   11.35   0
   7  10  -4   36.09    7.90   0
   8   1  -8   10.89   12.12   0
   9  -3 -14   40.34   17.07   0
   9  -2 -13    2.73   15.14   0
   9  -1 -12  221.44   19.11   0
   9   4  -9    9.16   12.38   0
   9  13  -9   21.59   15.21   0
  10   4 -12   31.60   17.06   0
  10   9 -11   65.75   18.15   0
 -10  -6 -17   24.96   16.00   0
 -10  -3 -13   27.19   15.67   0
 -10  -2 -12   97.60   17.35   0
  -9   4  -6   11.50   10.48   0
  -8  -9 -16  180.12   12.94   0
  -8  13  -4   19.04   14.95   0
  -7   7  -2  395.26   19.07   0
  -7  11  -2  132.73   17.47   0
  -6  -7  -9   31.06    6.17   0
  -6  -3  -5  160.46    9.19   0
  -6   0  -3  358.09   13.81   0
  -6   2  -2  601.61   18.12   0
  -5   2  -1  365.97   13.02   0
  -4  11   1  436.87   17.46   0
  -4  15   0  151.44   15.44   0
  -4  19  -2   13.86   14.16   0
  -3  20  -2   14.14   15.22   0
  -2 -12 -13   53.30    6.44   0
  -2  10   2   24.00    6.26   0
  -2  19  -1   83.87   13.93   0
  -1  22  -3   36.76   17.33   0
   0 -16 -24   19.98   16.66   0
   0  22  -3   40.70   16.30   0
   2 -13 -16   45.18   12.73   0
   3 -14 -20    7.70   15.71   0
   3  -6  -6  455.24   14.23   0
   3  -5  -5  235.30   10.38   0
   4 -14 -22   86.60   17.68   0
   4 -13 -19   39.05   16.52   0
   4  -6  -7  251.16   12.19   0
   4  -5  -6   33.18    6.63   0
   5  -1  -4   70.24    7.78   0
   6  -3  -7    4.84    7.88   0
   6  13  -3   12.76    6.04   0
   7  -5 -11  136.83   16.64   0
   7  -2  -8   80.20   12.18   0
   7   1  -6   29.87    9.71   0
   7   8  -4    1.29    7.44   0
   7   9  -4  218.63   11.80   0
   7  14  -5   50.15    9.54   0
   8  -6 -15   16.42   17.15   0
   8   7  -6   23.58   10.23   0
   8  10  -6   83.50   11.48   0
   8  14  -7   63.27   11.95   0
  10  13 -12   62.53   20.34   0
 -11  -1 -14   33.52   17.49   0
 -10  -4 -14   39.95   16.27   0
 -10  -1 -11   57.09   16.39   0
 -10   2  -9   87.46   16.46   0
  -9  -9 -19   32.76   14.31   0
  -9  -8 -17   85.97   14.96   0
  -8   4  -4  108.01   14.15   0
  -7  -8 -12   84.98    8.31   0
  -7   6  -2   46.86   12.30   0
  -7  15  -3   14.26   15.88   0
  -6   5  -1  371.42   15.76   0
  -5   5   0   23.74    6.53   0
  -4  -3  -3 2282.15   21.37   0
  -3   1   0  442.05   10.32   0
  -2   7   2   11.17    5.05   0
  -2  23  -4   10.43   17.62   0
  -2  24  -5   63.54   22.72   0
  -1 -16 -24   11.11   15.09   0
   0   6   2 1448.64   14.02   0
   1 -16 -25   74.33   21.29   0
   1  19  -1  142.13   11.66   0
   2 -15 -22   44.07   15.65   0
   3 -11 -13  165.42   14.05   0
   4  -9 -11   69.38   11.97   0
   5  -8 -11   59.96   12.22   0
   6  -8 -13  160.35   16.69   0
   6  -5  -9   64.68   10.22   0
   6  -4  -8  576.70   20.06   0
   7  -4 -10   91.87   14.95   0
   7  -3  -9  401.22   19.83   0
   8   8  -6  173.08   14.70   0
   8   9  -6   73.02   11.18   0
   8  16  -8   13.66   14.39   0
   9  15 -10   -0.68   15.86   0
 -11  -2 -15   12.89   18.91   0
 -11   0 -13   -1.94   16.55   0
  -9   8  -5    6.03   15.11   0
  -9   9  -5   55.91   14.42   0
  -9  10  -5   -2.21   15.96   0
  -8  -4  -9  319.62   16.39   0
  -8  -3  -8   -4.34   10.48   0
  -7  12  -2  120.09   17.61   0
  -6  13  -1   69.66   14.64   0
  -6  16  -2   87.40   16.07   0
  -5  13   0  107.22   14.57   0
  -5  18  -2   45.07   16.07   0
  -4   6   1  820.65   18.85   0
  -4  22  -4  131.69   21.75   0
  -3  14   1  323.43   16.57   0
  -2  11   2  175.17   10.22   0
  -2  22  -3   12.85   17.00   0
  -1 -11 -11  234.83    9.30   0
  -1  12   2  585.10   15.23   0
   0 -13 -15    9.02    8.11   0
   0  -9  -8    1.97    4.10   0
   1 -15 -21   57.04   14.50   0
   1  -8  -7  765.99   15.32   0
   1   9   2  218.19    5.87   0
   3 -15 -24    9.02   17.48   0
   3  17  -1   47.62    5.94   0
   6 -11 -19  108.45   18.71   0
   8  -7 -17   37.60   17.45   0
   9   5  -9   26.58   13.85   0
  10   5 -12    8.85   16.49   0
 -11  -5 -19   11.06   22.23   0
 -11  -3 -16    9.31   19.74   0
 -10   0 -10   -7.24   14.01   0
  -9   3  -6   87.67   14.69   0
  -9   7  -5    1.85   12.34   0
  -8  -5 -10   16.15    9.18   0
  -4   0  -1 2888.13   28.07   0
  -4  12   1  137.81   12.18   0
  -3  -1  -1  534.71   10.14   0
  -1 -13 -15  196.66   10.89   0
  -1  21  -2   35.54   14.85   0
   1 -14 -18   39.33   11.92   0
   1   8   2  652.59    8.60   0
   1  23  -4   54.28   14.90   0
   2 -14 -19  114.28   15.55   0
   2  -9  -9  140.46    9.79   0
   3  -1  -2  182.92    7.48   0
   4   3  -1  454.93   10.84   0
   5   1  -3   51.07    6.60   0
   6   0  -5  150.38   10.54   0
   7  -7 -14   14.11   13.39   0
   8  -5 -14   30.53   15.84   0
   8   0  -9  184.19   16.29   0
   9   1 -11   27.10   13.62   0
  10   3 -13   23.63   16.63   0
 -11   1 -12   28.92   16.85   0
 -10  -5 -15   17.83   17.12   0
 -10   7  -7   46.01   17.21   0
  -9  -7 -15   45.78   13.38   0
  -9  -4 -11   37.88   12.25   0
  -9  -3 -10   68.03   13.20   0
  -9   6  -5   35.04   15.35   0
  -8  -8 -14   91.88   10.89   0
  -8   8  -3   56.98   15.67   0
  -8   9  -3   45.41   14.09   0
  -8  10  -3   72.84   17.72   0
  -7   2  -3  266.06   15.33   0
  -7   5  -2   85.37   12.12   0
  -7  13  -2   15.64   15.16   0
  -5  -2  -3 1248.16   19.48   0
  -4 -13 -17  287.28    8.80   0
  -4  21  -3  146.64   20.25   0
  -3  17   0    1.03   10.94   0
  -2 -16 -25    0.81   15.48   0
  -1  -9  -8  109.27    5.65   0
  -1  18   0  182.44   14.50   0
   0 -12 -13   46.55    7.95   0
   0  21  -2    1.16   11.91   0
   1  15   1    8.94    5.74   0
   3  -9 -10  549.78   17.79   0
   4 -14 -23   16.42   16.48   0
   4  -1  -3  174.78    8.70   0
   6 -10 -17   38.20   13.97   0
   6  -9 -15  196.74   17.30   0
   6   2  -4   97.71    8.50   0
   7  -8 -16   38.64   15.74   0
   7  16  -6   37.21   10.25   0
   9  12  -9   31.05   15.10   0
  10  12 -12   69.73   21.00   0
 -10   6  -7   60.95   16.93   0
  -9  -2  -9   20.88   11.60   0
  -8   1  -5  306.45   17.00   0
  -8   7  -3   76.68   15.90   0
  -8  11  -3   23.71   15.71   0
  -7   0  -4  172.08   12.48   0
  -7  16  -3   51.57   17.72   0
  -6  -2  -4   98.26    8.22   0
  -6   4  -1   35.09    8.50   0
  -6  14  -1   44.45   14.00   0
  -5  20  -3   40.91   17.01   0
  -4  18  -1   68.99   14.57   0
  -3  19  -1   30.93   14.90   0
  -3  23  -4   39.92   22.46   0
  -2 -15 -21   66.80   12.31   0
  -2   6   2  288.88    9.71   0
  -2  12   2   46.49    7.71   0
  -2  21  -2  172.28   18.61   0
  -1 -12 -13  218.91   10.36   0
  -1   2   1   96.63    3.65   0
  -1  16   1  111.33   10.89   0
   0 -16 -25   11.38   19.06   0
   0  18   0  862.57   21.53   0
   1 -16 -26    4.88   20.79   0
   1  -4  -3   85.70    4.36   0
   1  22  -3   41.74   13.54   0
   2  20  -2   23.40    9.53   0
   3 -15 -25   14.97   20.26   0
   3 -14 -21  100.16   18.02   0
   3 -13 -18  184.83   17.76   0
   4 -11 -15  544.47   22.48   0
   4 -10 -13   38.64   10.93   0
   5 -11 -17  269.73   19.59   0
   5  -9 -13  580.40   22.69   0
   5  -7 -10   58.15   10.81   0
   5  -2  -5  524.52   16.12   0
   6  -7 -12  137.24   15.52   0
   6   5  -3   80.87    7.62   0
   7  -9 -18   50.31   15.61   0
   7   0  -7   -1.65   10.39   0
   7   4  -5  186.89   12.44   0
   8  -4 -13   88.88   16.44   0
   8  -1 -10   50.90   13.72   0
   8   2  -8   13.03   11.17   0
   9  -3 -15   65.88   17.61   0
   9   0 -12   24.13   13.96   0
   9   6  -9   10.80   12.18   0
  10   6 -12   51.71   16.28   0
 -11  -4 -17    4.18   19.28   0
 -10   1  -9   27.78   14.04   0
  -9  -5 -12  101.38   12.89   0
  -8  -6 -11  132.53   11.17   0
  -8   3  -4    6.21   10.28   0
  -7  -5  -8  143.57    9.73   0
  -7  -4  -7  455.60   15.05   0
  -5   4   0  121.57    9.11   0
  -5  14   0  102.47   13.61   0
  -4   5   1  411.93   13.41   0
  -4  13   1  306.18   16.84   0
  -3 -13 -16    6.90    6.12   0
  -2  18   0   18.62   11.61   0
   0 -15 -21   99.22   14.85   0
   1 -10 -10   14.12    5.51   0
   1  -7  -6  290.20    9.45   0
   2 -15 -23   82.44   17.58   0
   3   1  -1  534.51   10.55   0
   4 -13 -20   69.12   16.20   0
   5 -10 -15  314.08   19.52   0
   6 -11 -20   18.81   16.34   0
   7  -6 -13   93.25   14.91   0
   8  -6 -16   28.42   17.88   0
   8  -3 -12   49.24   15.49   0
   8  -2 -11  133.79   16.25   0
   9  -2 -14  175.72   19.98   0
   9  -1 -13    4.62   15.13   0
  10   7 -12    2.62   16.46   0
  10  11 -12   29.60   20.78   0
  10  14 -13    2.68   18.43   0
 -11   2 -11   32.50   17.35   0
 -10  -7 -18   38.06   16.88   0
  -9  -1  -8   52.75   12.53   0
  -9   5  -5   -4.22   10.98   0
  -8   6  -3   20.81   11.90   0
  -8  12  -3  147.38   17.45   0
  -7  14  -2   32.85   15.74   0
  -4  20  -2   25.13   16.78   0
  -3 -15 -22   60.04   12.99   0
  -3   8   2    7.84    6.38   0
  -3   9   2  204.25   10.66   0
  -3  10   2   55.87    8.33   0
  -3  22  -3   78.05   19.97   0
  -2 -14 -18   77.52   10.01   0
  -1 -16 -25   46.60   17.13   0
  -1  20  -1   80.44   13.78   0
   0  16   1  145.48   10.46   0
   4  -8 -10   29.05    9.32   0
   4   1  -2  329.35   10.44   0
   5  -6  -9  157.88   13.12   0
   7   2  -6   99.51   11.50   0
   8  13  -7   42.82   10.94   0
   9   7  -9    2.67   12.88   0
   9  11  -9   19.72   13.68   0
  10   4 -13  151.32   19.35   0
  10   8 -12  111.34   19.01   0
  10  10 -12   23.12   20.44   0
 -10   5  -7   22.95   12.56   0
  -9   2  -6   72.55   13.85   0
  -7  -6  -9   79.40    8.42   0
  -7   4  -2  121.46   11.96   0
  -6   1  -2  323.42   13.74   0
  -3   3   1  257.53    9.06   0
  -2   0   0 2221.52   17.28   0
  -2  16   1   35.17   10.34   0
  -1 -15 -21   65.49   13.59   0
  -1   5   2 2034.26   19.21   0
   0 -14 -18  266.21   15.40   0
   1 -15 -22   21.20   14.50   0
   1 -13 -16   21.47   11.34   0
   2 -13 -17   49.36   12.77   0
   3  19  -2   91.87    8.39   0
   5  -3  -6  125.27    9.43   0
   5   4  -2  138.42    7.68   0
   6  -1  -6  574.41   18.19   0
   7  -5 -12   22.24   14.53   0
   9   8  -9   -0.58   12.82   0
   9  10  -9   32.50   13.33   0
   9  14 -10    0.91   15.63   0
  10   9 -12   55.62   18.37   0
 -11  -2 -14   29.05   18.57   0
 -11  -1 -13   14.65   16.35   0
 -10  -6 -16   69.87   18.44   0
 -10  -2 -11    8.86   14.98   0
  -8  13  -3    5.50   14.10   0
  -6   8   0  295.73   16.00   0
  -6   9   0   87.27   12.46   0
  -6  10   0  335.73   17.98   0
  -6  15  -1   47.17   14.48   0
  -5   1  -1  424.88   13.53   0
  -5  19  -2  140.38   19.07   0
  -3   7   2  127.99    9.05   0
  -3  11   2  163.61   10.55   0
  -3  21  -2   29.38   16.49   0
  -2  13   2   70.97    8.80   0
  -2  20  -1   50.22   14.61   0
   0  20  -1  152.39   14.79   0
   1 -16 -27    7.31   21.21   0
   1  -6  -5  524.52   11.44   0
   1  -5  -4  249.85    7.74   0
   2 -14 -20   72.93   15.76   0
   2  -8  -8  559.68   15.46   0
   3 -10 -12  287.27   15.50   0
   5  -5  -8   23.78    7.59   0
   5  -4  -7   39.86    8.23   0
   6 -10 -18  127.41   18.11   0
   6  -8 -14   -0.31   12.33   0
   6  -6 -11   24.33   10.69   0
   6  12  -3   70.47    7.38   0
   7  -7 -15   15.82   15.10   0
   7  -1  -8  535.91   20.18   0
   8  -5 -15   25.28   16.12   0
   9   4 -10   27.59   13.43   0
   9   9  -9   39.02   13.28   0
 -11  -5 -18    6.60   21.05   0
 -11   0 -12   92.11   19.18   0
 -11   3 -10    4.01   17.27   0
 -10  -3 -12   17.13   14.13   0
 -10  -1 -10   18.53   15.22   0
  -9  -6 -13   19.20   12.01   0
  -9   4  -5   24.66   13.32   0
  -8   5  -3  106.73   13.71   0
  -7   9  -1   74.08   14.95   0
  -7  10  -1   24.56   14.40   0
  -6   7   0    8.53    9.25   0
  -6  11   0    0.56   10.98   0
  -5   9   1  310.94   15.62   0
  -5  10   1   97.96   12.94   0
  -5  15   0    3.52   12.22   0
  -4  14   1  307.90   17.08   0
  -1 -14 -18   26.45    8.80   0
   0 -16 -26    4.15   18.58   0
   1  21  -2   35.30   10.86   0
   2 -15 -24   50.82   19.46   0
   2 -10 -11  201.22   11.74   0
   3 -14 -22   88.02   18.47   0
   3 -11 -14   17.99   11.08   0
   3  -8  -9  106.02    9.26   0
   5  -8 -12  126.55   13.57   0
   6  -9 -16  274.71   20.77   0
   7  -8 -17  237.10   20.84   0
   7  -4 -11  223.38   17.96   0
   7  -2  -9  115.76   14.20   0
   7  13  -5   61.92    9.68   0
   8   1  -9   52.52   12.01   0
   8  17  -9    3.42   14.33   0
  10   3 -14   36.72   16.86   0
  10   5 -13   35.14   16.35   0
  10  13 -13   13.57   21.85   0
 -11  -3 -15    5.53   18.95   0
 -10  -4 -13  131.85   17.16   0
 -10   4  -7    4.82   11.97   0
  -9   8  -4  121.77   18.28   0
  -9   9  -4   76.67   15.17   0
  -9  10  -4   67.95   17.40   0
  -8  -7 -12   21.42    8.35   0
  -8   2  -4   46.50   12.08   0
  -7   8  -1   46.81   12.55   0
  -7  11  -1   41.30   14.97   0
  -7  15  -2   41.37   13.89   0
  -6  -1  -3  245.17   11.52   0
  -6   3  -1  579.70   17.82   0
  -5   8   1  673.21   20.16   0
  -5  11   1  283.28   17.26   0
  -4  -2  -2 1151.49   16.27   0
  -4  17   0   51.85   13.29   0
  -3  -4  -3  149.25    4.46   0
  -3  12   2  187.12   12.58   0
  -3  18   0   35.44   12.63   0
  -2   2   1  419.66    8.98   0
  -1  24  -4   53.95   21.60   0
   0  -8  -7    0.12    3.69   0
   1 -14 -19  127.98   14.80   0
   1 -12 -14    4.68    8.82   0
   1   7   2   70.06    3.04   0
   2  14   1  279.08    8.40   0
   4 -13 -21  187.97   19.55   0
   4  -9 -12   44.48   11.67   0
   4  -7  -9   55.40    8.32   0
   4  -2  -4  100.63    7.47   0
   5 -11 -18   52.76   15.19   0
   6  -5 -10   78.43   11.85   0
   6  -2  -7    0.97    7.71   0
   7  -3 -10   62.85   12.59   0
   8   6  -7  104.20   14.12   0
   9  -3 -16  108.29   18.66   0
   9   1 -12  177.52   17.94   0
 -11   1 -11   56.08   16.98   0
 -10   0  -9  363.15   22.27   0
 -10   7  -6   34.47   16.13   0
  -9   7  -4   30.64   15.35   0
  -9  11  -4   48.91   16.24   0
  -8   0  -5   57.66   11.60   0
  -7   1  -3  112.23   11.02   0
  -7   7  -1  203.26   15.29   0
  -6  12   0    7.19   11.44   0
  -5  -1  -2  191.27    9.13   0
  -5   3   0  633.77   17.02   0
  -5   7   1  938.51   22.52   0
  -4   4   1 1441.08   23.24   0
  -4  19  -1   25.92   14.26   0
  -3 -14 -19  297.24   13.01   0
  -2  24  -4   45.78   23.61   0
  -1 -16 -26    6.70   16.74   0
  -1  23  -3   87.97   19.74   0
   1 -16 -28   85.29   23.72   0
   3 -13 -19   10.45   12.74   0
   3  -2  -3   37.51    4.89   0
   5   0  -4   22.02    6.07   0
   6  -4  -9   22.26    9.31   0
   6  -3  -8  229.77   14.00   0
   6   1  -5   29.98    7.14   0
   6   3  -4  251.64   11.51   0
   8  -6 -17   25.12   16.03   0
   8  -4 -14   -1.64   13.52   0
   8   0 -10   83.39   14.14   0
   8  12  -7  118.37   13.82   0
   8  15  -8   42.43   12.49   0
   9  -2 -15    0.55   15.45   0
   9   0 -13   90.79   16.61   0
   9   5 -10   10.14   12.68   0
  10   6 -13   19.35   17.19   0
 -11  -4 -16   20.75   20.66   0
  -9  -8 -16   67.16   13.02   0
  -8   4  -3   19.22   12.02   0
  -7   3  -2   69.67   10.46   0
  -7  12  -1   52.77   14.04   0
  -6   6   0    7.79    7.61   0
  -6  16  -1    2.48   13.89   0
  -5  12   1   51.30   12.80   0
  -5  18  -1   39.93   15.73   0
  -4  22  -3   28.21   18.53   0
  -3   6   2   93.50    7.29   0
  -3  20  -1   24.93   15.21   0
  -2  23  -3   17.54   19.89   0
   0 -16 -27    6.84   22.01   0
   0 -15 -22   74.71   15.91   0
   1 -15 -23   29.16   17.31   0
   1  18   0  158.73   10.23   0
   4 -11 -16  218.13   17.12   0
   4 -10 -14  153.89   14.99   0
   5 -10 -16   28.08   13.12   0
   5  -9 -14   56.79   12.48   0
   5   2  -3 1226.82   21.20   0
   6  -7 -13   30.89   14.01   0
   7  -6 -14   93.46   15.39   0
   7   1  -7  380.60   17.86   0
   8  -3 -13   57.32   16.23   0
   9  -1 -14   -8.23   14.97   0
   9  13 -10   -5.57   16.93   0
  10  12 -13    0.93   21.08   0
 -10  -5 -14   13.37   16.52   0
 -10   6  -6   32.75   16.04   0
  -9  -9 -18   74.66   14.93   0
  -9   3  -5   33.69   13.19   0
  -9   6  -4  179.14   18.79   0
  -8   9  -2  154.83   18.29   0
  -8  10  -2   55.58   16.97   0
  -7  -7 -10  168.47    9.90   0
  -7   6  -1  153.87   14.86   0
  -7  16  -2    4.61   16.15   0
  -6  13   0   22.48   11.92   0
  -3  13   2  458.92   17.81   0
  -1  17   1  181.54   13.05   0
  -1  19   0  140.39   14.48   0
   0 -13 -16   51.02   10.39   0
   0  -3  -2   51.86    2.45   0
   0  24  -4   62.73   17.96   0
   2 -15 -25  112.18   20.89   0
   2  -7  -7  912.61   18.33   0
   2  -3  -3  195.40    7.21   0
   3  -7  -8 1026.54   21.71   0
   4  -6  -8  372.03   14.62   0
   6 -10 -19   15.16   15.29   0
   7   3  -6   99.09   11.73   0
   8  -2 -12   68.41   15.40   0
   8  -1 -11   22.53   11.70   0
   8   7  -7  248.65   16.23   0
  10   4 -14   64.63   17.41   0
  10   7 -13  121.93   19.91   0
 -11   2 -10   24.05   16.27   0
 -10   1  -8   -0.98   14.31   0
  -8   8  -2  120.03   16.06   0
  -8  11  -2   12.15   15.40   0
  -7  -1  -4  184.56   11.73   0
  -7  13  -1    4.16   14.45   0
  -5   6   1  242.87   12.26   0
  -5  20  -2   52.78   17.96   0
  -4  21  -2   26.29   16.99   0
  -2 -15 -22   70.83   12.33   0
  -2  17   1   75.08   12.58   0
  -2  19   0   44.57   13.46   0
  -2  22  -2   52.46   19.80   0
  -1  22  -2   55.72   17.66   0
   0   5   2  252.21    5.60   0
   0  23  -3   20.10   15.87   0
   1  -9  -9  300.87   11.09   0
   2 -14 -21   61.35   15.85   0
   3 -14 -23   13.41   15.04   0
   3   4   0  185.48    5.58   0
   4 -13 -22   11.73   15.40   0
   4  -3  -5  119.63    8.33   0
   4   4  -1 1540.09   18.45   0
   5  -7 -11   51.28   10.27   0
   6  11  -3   52.00    7.30   0
   7  -8 -18   58.82   17.93   0
   7  -7 -16   -1.89   14.98   0
   8  -5 -16   52.59   16.94   0
   8  11  -7   58.64   10.86   0
   9   6 -10   23.04   14.38   0
  10  11 -13   23.74   21.13   0
 -10   5  -6   59.62   16.12   0
  -9  -4 -10   24.10   11.33   0
  -9  -3  -9   30.00   11.80   0
  -8   7  -2  215.03   18.36   0
  -8  12  -2    2.01   15.32   0
  -6   5   0   45.91    9.40   0
  -5  13   1  211.84   15.86   0
  -4   9   2   -2.41    6.90   0
  -4  10   2   27.77    8.29   0
  -1 -16 -27    3.03   16.70   0
  -1 -15 -22   16.57   13.29   0
   0  14   2  435.05   13.24   0
   2 -13 -18   92.21   13.62   0
   3  -9 -11  409.76   16.65   0
   4  -5  -7   16.57    6.11   0
   4  -4  -6  159.11    9.49   0
   5 -12 -22   16.23   16.54   0
   5 -11 -19  138.94   17.79   0
   5   5  -2  256.63    9.56   0
   6  -9 -17   42.65   14.16   0
   6  -8 -15  187.42   17.46   0
   6   8  -3  134.70    9.01   0
   7  -5 -13   76.72   15.83   0
   7  12  -5  307.97   12.86   0
   8   2  -9  257.97   17.18   0
   8   8  -7   44.15   11.92   0
   8  10  -7  141.83   13.41   0
   9  15 -11   12.25   16.60   0
  10   3 -15    0.72   15.98   0
  10   8 -13  102.21   17.67   0
  10   9 -13   24.38   18.96   0
  10  10 -13   25.91   18.75   0
 -11  -2 -13   21.75   17.20   0
 -11  -1 -12   42.51   17.45   0
  -9  -2  -8   19.41   11.18   0
  -8  -4  -8   -3.26    9.45   0
  -8  -3  -7  107.41   12.38   0
  -7   5  -1   23.50   11.77   0
  -7  14  -1   30.07   16.02   0
  -6  14   0   21.65   11.79   0
  -4   1   0  240.96    9.39   0
  -4   8   2  106.08    9.00   0
  -4  11   2   57.31    9.70   0
  -4  18   0   14.29   12.64   0
  -3  23  -3   80.36   21.08   0
   0 -16 -28   15.68   22.66   0
   0 -14 -19    2.63   10.46   0
   0  17   1  293.54   13.32   0
   1 -13 -17   77.14   12.38   0
   2   0  -1 2794.67   20.24   0
   3 -13 -20  296.42   21.14   0
   4  -8 -11  295.36   15.98   0
   6  -6 -12  123.51   15.51   0
   7   0  -8  395.46   17.84   0
   7   7  -5   28.53    8.28   0
   8   9  -7   76.69   12.46   0
   9   7 -10   41.36   14.26   0
   9  12 -10   70.47   16.90   0
  10   5 -14   12.98   15.98   0
 -11   0 -11  128.80   19.36   0
 -11   3  -9  124.71   19.77   0
  -8  -5  -9   59.95    9.41   0
  -8   1  -4   89.00   12.34   0
  -8   3  -3   13.56   10.64   0
  -8   6  -2   89.76   14.40   0
  -8  13  -2   -2.67   15.41   0
  -6   2  -1  279.19   12.92   0
  -3  19   0   50.01   14.97   0
   1 -14 -20   70.97   13.61   0
   2 -15 -26   66.13   21.00   0
   2  -9 -10  102.11    9.16   0
   2  -6  -6  132.38    7.71   0
   2   2   0  642.10    8.18   0
   3  -6  -7  408.59   13.69   0
   3  -3  -4  351.53   10.95   0
   5  -6 -10   92.73   11.98   0
   5  -1  -5  349.59   13.33   0
   6   0  -6    1.17    7.21   0
   7  -4 -12  104.57   16.35   0
   8  -4 -15   15.02   15.86   0
   9  -2 -16  225.84   21.36   0
   9   1 -13    3.08   13.76   0
   9   4 -11   36.96   14.05   0
  -9  -1  -7   10.03   11.37   0
  -9   2  -5   16.33   12.34   0
  -7   2  -2   29.96    9.50   0
  -6   0  -2   51.06    7.27   0
  -5  14   1  273.76   17.57   0
  -4   7   2  142.67    9.77   0
  -4  12   2  157.42   12.55   0
  -4  20  -1  101.53   16.87   0
  -3   5   2  798.89   16.43   0
  -3  17   1   44.83   12.47   0
   2  -5  -5 1521.27   21.08   0
   3 -14 -24   35.88   16.04   0
   3 -10 -13   15.45   10.53   0
   4 -13 -23   48.20   16.71   0
   4   0  -3  503.73   13.14   0
   5 -10 -17  194.78   17.58   0
   5  -8 -13  146.50   14.19   0
   6   4  -4  427.53   14.43   0
   7  -6 -15   87.13   16.51   0
   7  -1  -9   91.36   13.43   0
   8   1 -10   54.55   13.36   0
   9  -1 -15   86.87   17.49   0
   9   0 -14  222.15   19.64   0
 -10   4  -6    5.22   11.68   0
 -10   8  -5   12.76   14.67   0
  -4   3   1  449.37   13.06   0
  -3   0   0    1.90    2.61   0
  -3   2   1  598.30   12.61   0
   3  -5  -6  802.76   17.61   0
   3  -4  -5   43.61    5.86   0
   7  -3 -11  286.31   17.52   0
  -7  15  -1  125.51   15.68   0
  -7  16  -5   15.48   12.70   0
  -6  11   5   92.16   12.19   0
  -6  16 -14   11.20   12.42   0
  -5  13  18   91.45   16.60   0
  -4  12  21    1.35   13.76   0
  -4  13 -20   55.09    6.74   0
  -3  10  22   43.99   13.20   0
  -2  11  26   57.65   15.37   0
  -1   9  26    5.24   12.44   0
   0   2  15  121.27    6.75   0
   0   9  28   28.44   14.17   0
   0  10  29   48.12   14.41   0
   0  11  30   -3.89   16.59   0
   1   0  -8    0.37    2.85   0
   2  11 -30    0.43   14.69   0
   3  -2  -1  651.03   11.97   0
   3  10 -30   19.42   17.15   0
   4  -1 -11   49.23    7.52   0
   4   4  26    9.25    7.54   0
   4   5 -25    1.96   10.61   0
   5  -1 -12   78.94    9.55   0
   5   4 -24   41.56   12.18   0
   6  -2  -8  773.18   20.43   0
   6   6 -27   49.53   16.28   0
   7  -2  10  144.69    8.67   0
   8  -2   9  231.93   11.50   0
   8   0 -15   13.47   14.04   0
   8   2 -20   40.84   14.30   0
   9  -2  -4  322.54   17.65   0
   9   0 -14  190.47   19.17   0
  10  -1  -8    0.81   13.31   0
  11  -1   6   54.23   14.50   0
  12   0   8   55.72   16.87   0
  12   1  13   34.73   17.66   0
  -7  15  -2   48.48   13.68   0
  -6  11   6  395.59   18.94   0
  -6  13  12  304.31   20.48   0
  -6  15 -13   15.49   11.24   0
  -6  17 -15   38.59   14.06   0
  -5   8  -3  383.73   13.04   0
  -5   8   5  298.77   13.93   0
  -5   9  10  318.46   16.54   0
  -5  10  13   40.70   13.17   0
  -5  11  15    5.29   11.98   0
  -4   6   7  226.70   10.90   0
  -4  14 -21   12.77    6.37   0
  -3   4   6  347.82   11.14   0
  -3   7  17  230.01   14.19   0
  -3   8  19  119.99   13.51   0
  -2  10  25   18.73   13.45   0
   0   6  24    1.73    9.11   0
   2   4  24   18.55    7.08   0
   2   5 -23  234.85   13.81   0
   2   8 -27  228.44   15.61   0
   3   8 -28    3.39   13.28   0
   3   9 -29   10.79   16.59   0
   4   1  20   12.98    3.70   0
   4   6  29   67.08   11.50   0
   5  -2  -7   17.53    5.81   0
   5   1 -18   34.34    9.86   0
   5   7 -28   87.20   15.49   0
   6   4 -24   34.02   14.71   0
   9  -2   6   86.54   12.28   0
   9  -1 -10   40.76   14.10   0
  11   0  12  107.26   16.61   0
  -7  15  -3   21.29   13.86   0
  -7  15   5   25.66   11.88   0
  -7  16  -6   26.14   14.27   0
  -7  18  -9    7.00   15.98   0
  -7  19 -10   25.40   19.16   0
  -6  12  10  456.11   22.53   0
  -5   8   6  287.83   15.15   0
  -5   9  -8   91.67    7.98   0
  -5  12  17   88.79   15.94   0
  -4   6  -5  576.54   12.33   0
  -4  11  20    9.87   11.78   0
  -1   2  11  271.22    8.97   0
  -1   3 -12  471.57    6.60   0
  -1   6 -19  309.22    8.37   0
  -1   8  25    9.74   12.13   0
   0   8  27   43.48   13.49   0
   2  -1  -6  165.34    6.57   0
   2   0 -11  733.54   14.76   0
   2  10 -29   71.33   15.67   0
   3  -1  -9   77.10    6.36   0
   3   0 -13    9.04    6.08   0
   3   1 -16  298.85   12.59   0
   3   5 -24   19.07   10.89   0
   5   2 -20    4.48   10.38   0
   5   8 -29   15.63   16.78   0
   6  -2  10  476.34   11.37   0
   6   1 -18  146.40   14.19   0
   7  -2  -7  250.26   15.12   0
   7  -1 -12    2.66   10.53   0
   7   1 -18   11.16   10.57   0
   8  -2  -6  137.93   13.09   0
   8   1  20  108.37    8.40   0
   9  -2  -3   80.87   12.63   0
  10  -1  10   21.44   10.10   0
  11  -1   5    4.91   12.51   0
  12   0   7   11.88   16.11   0
  -7  15   6   67.52   15.15   0
  -7  17  -8   34.92   15.19   0
  -7  20 -11   19.26   20.84   0
  -6  11   7  116.69   14.09   0
  -6  13 -10   15.32    9.41   0
  -6  18 -16   29.80   16.45   0
  -5  13 -16   52.19    8.72   0
  -4   7  12  500.34   17.48   0
  -4   9  17   10.62   11.71   0
  -3   9  21   80.57   13.45   0
  -2   6  19  160.33   13.13   0
  -2   9  24  137.10   15.53   0
  -2  14 -26    4.82    7.01   0
   1   1 -12    5.63    3.42   0
   1   6 -23  193.05   10.88   0
   1   6  26    4.69   10.36   0
   2   2 -17  132.06    8.64   0
   2   2  20   60.57    6.18   0
   2   9 -28   58.58   14.08   0
   2   9  31   28.12   18.05   0
   4  -2  -5   78.50    6.56   0
   4   1 -17   51.67    9.19   0
   5   0 -15 1158.12   25.51   0
   5   2  23   90.28    5.30   0
   6  -1 -12  136.06   12.25   0
   7   2 -20   12.15   12.66   0
   7   3 -22  220.62   18.03   0
   8  -1 -11   18.08   10.99   0
   9  -2  -2  185.47   14.81   0
   9  -2   5   26.63   10.92   0
   9   1  19   26.94    9.26   0
  10  -1  -7  314.81   20.36   0
  11  -1  -1   21.55   14.07   0
  11  -1   4   41.75   13.72   0
  -7  15  -4   20.24   13.57   0
  -7  15   7   29.21   15.50   0
  -6  12  -8  549.10   18.58   0
  -6  13  13   11.03   14.60   0
  -5   8  -4    9.13    5.74   0
  -5   9  11   18.26   10.82   0
  -5  11 -13   92.63    8.15   0
  -4   6   8  353.53   13.38   0
  -4   8  15    0.35    9.58   0
  -4  10  19  231.17   18.01   0
  -3   4  -4  724.13   11.09   0
  -3   4   7  416.47   12.50   0
  -3   5  12   22.35    6.91   0
  -3   6  15  122.86   10.67   0
  -2   3  10  251.81    9.93   0
  -2   4  14  264.06   11.77   0
  -2   6 -16   84.93    3.09   0
  -2   9 -21   83.61    4.75   0
  -1   1   0  622.93    6.44   0
  -1   3  15   82.81    7.23   0
  -1   5 -17  230.83    6.80   0
   0   0   3    0.07    0.73   0
   1   1  15    8.08    3.56   0
   1   2 -15  380.41   10.59   0
   2   8  30    0.44   16.02   0
   2  10  32   31.34   20.34   0
   3   1  19   43.51    5.12   0
   3   5  27   64.61    9.56   0
   4   4 -23  203.24   15.33   0
   4   6 -26   75.81   14.67   0
   5   5 -25   28.81   13.69   0
   6  -2  -7    3.30    7.13   0
   6   2 -20  161.26   14.66   0
   7   0 -15  144.78   14.61   0
   8  -2   8    4.66    7.32   0
   9  -2   4  336.84   17.13   0
   9  -1  12  195.27   12.23   0
   9   0  16  368.10   14.36   0
  11  -1   0    3.75   13.00   0
  11  -1   1   14.16   13.38   0
  11  -1   2   10.62   13.09   0
  11  -1   3   37.11   13.53   0
  12   0   6   10.67   14.37   0
  -7  16  -7   28.29   14.53   0
  -6  11  -5   93.01   10.95   0
  -6  11   8  159.09   15.31   0
  -6  12  11   36.24   12.93   0
  -6  14 -12    5.92   10.03   0
  -5   8   7   80.66   10.22   0
  -5  10 -11   84.73    7.72   0
  -5  10  14   94.21   14.63   0
  -5  11  16   58.63   14.91   0
  -2   5  17  327.65   14.17   0
  -1   4  18   21.40    6.71   0
   0   8 -24   38.78    7.20   0
   1   9  30  108.57   19.47   0
   1  10  31   21.86   19.30   0
   2   4 -21  288.34   13.21   0
   2   5  26  108.95   11.04   0
   3   8  31    4.41   14.62   0
   3   9  32   29.94   16.12   0
   4   0 -14   -4.37    6.39   0
   5  -2  -6  520.48   15.07   0
   5   3  25   52.02    6.71   0
   6   0 -15    1.69    9.32   0
   8   0 -14  155.86   16.27   0
   8   1 -17   31.42   12.66   0
   9  -2  -1   48.98   10.25   0
   9  -1  -9   24.80   12.38   0
   9   0 -13   80.29   14.30   0
   9   1 -16   84.88   15.42   0
  10  -1  -6  157.02   16.41   0
  10  -1   9   25.29   11.97   0
  10   0 -11   20.46   14.39   0
  10   0  14   -0.98   11.57   0
  12   1  12   11.50   17.76   0
  -7  14   0   48.68   12.92   0
  -7  15  -5   32.76   14.08   0
  -7  15   8   88.37   16.79   0
  -7  18 -10   -4.45   17.22   0
  -4  12 -19  409.63    9.13   0
  -4  12  22   35.22   13.66   0
  -1   7  24   75.70   13.26   0
  -1   8 -22   60.32    6.24   0
   0   7  26   19.29   11.34   0
   1  11  32   11.97   20.56   0
   2   1 -14  138.04    8.09   0
   3   0  16    3.81    2.41   0
   4  -2  -4   99.69    7.25   0
   4   2 -19  355.41   16.22   0
   4  11 -31    5.81   21.04   0
   5  -1 -11  342.49   14.10   0
   6   5 -25   10.57   13.28   0
   7  -2  -6  120.32   11.05   0
   7  -2   9  139.26    8.85   0
   7  -1 -11   60.93   12.07   0
   8   0  17  134.47    9.58   0
  10   2  20   78.17   13.66   0
  11   0  11  132.34   16.82   0
  12   0   4    1.58   14.72   0
  12   0   5    3.15   13.23   0
  -7  14  -1   34.78   12.40   0
  -7  14   4  112.26   14.21   0
  -7  14   5   38.20   13.53   0
  -7  17  -9   67.64   17.84   0
  -7  19 -11   11.42   18.40   0
  -5   8   8  649.22   19.98   0
  -5  12  18   56.15   13.23   0
  -4   6   9   36.28    6.85   0
  -4   7  13  216.05   14.23   0
  -4  11  21  139.10   17.04   0
  -3   7  18   88.84   12.52   0
  -3   8  20  136.43   14.08   0
  -1  10  28    1.26   13.74   0
  -1  11  29   70.69   16.59   0
   0   3 -15   32.18    4.31   0
   0  12 -28  295.82   16.49   0
   1   8  29   13.99   13.46   0
   2   7  29   38.59   13.51   0
   3   2 -18   50.74    8.51   0
   3   4 -22  414.07   16.89   0
   3   6 -25   51.33   11.81   0
   4  -1 -10   72.67    7.25   0
   4   7 -27   35.32   14.16   0
   6  -2  -6    3.46    6.77   0
   8  -2  -4   49.17   10.72   0
   8  -2   7  118.30   10.87   0
   8  -1 -10   58.07   12.20   0
   8   2 -19   37.49   12.47   0
  11   1  15   15.60   13.92   0
  12   0   1   -1.67   14.87   0
  12   0   2  135.21   18.44   0
  12   0   3    6.59   15.15   0
  -7  14  -2   29.95   12.37   0
  -6  10   1   92.09   11.65   0
  -6  10   2   94.54   12.08   0
  -6  10   3  199.31   14.42   0
  -6  11   9  107.17   14.00   0
  -6  12  12   12.19   12.38   0
  -6  13  14   71.39   13.93   0
  -5   9  12   56.50   11.23   0
  -4   9  18  194.08   16.04   0
  -3   4   8  366.18   11.96   0
  -2  11  27    2.66   14.13   0
   0   4  21   64.13    9.10   0
   0   5  23   -0.13    9.13   0
   0   6 -21    1.44    5.63   0
   1   0  11  205.84    5.11   0
   1   4  23  147.47   10.12   0
   2   6 -24   52.76   10.67   0
   3   7  30  108.29   15.47   0
   4  -2   7  711.34   10.78   0
   4   8 -28   27.71   15.71   0
   4  10 -30   68.96   20.62   0
   5   1 -17  346.92   16.90   0
   5   6 -26   12.97   13.64   0
   6  -1 -11  163.53   11.52   0
   6   4  27    1.48    6.13   0
   7  -1  14   15.74    6.00   0
   7   1 -17   49.52   12.46   0
   9  -1  -8   40.89   12.09   0
  10  -1  -5   72.27   12.85   0
  11   2  18    1.88   14.91   0
  -7  14  -3   62.76   13.73   0
  -7  14   6  107.73   14.14   0
  -7  15  -6   91.14   14.90   0
  -7  16  -8   31.03   14.43   0
  -6  10   0  372.63   15.71   0
  -6  10   4   11.66   10.45   0
  -6  11  -6  409.56   16.73   0
  -5  10  15  340.99   20.08   0
  -5  11  17  282.36   19.85   0
  -5  12 -15  128.86    9.40   0
  -4   6  -6  104.99    6.21   0
  -4   8  16   31.83   10.70   0
  -2  10  26  124.72   16.54   0
  -1   9  27   45.14   13.97   0
   0   2 -12 1940.72   17.51   0
   0   9 -25   21.92    8.05   0
   1   5 -21  132.87    9.27   0
   2  -1  -5  489.69   10.15   0
   3  -1  -8 1866.71   23.86   0
   4   5  28    8.88    9.31   0
   4   9 -29    3.85   16.11   0
   5  -2  -5  541.48   15.20   0
   5   0 -14   16.36    9.50   0
   5   4 -23   31.71   11.67   0
   6   1 -17  135.78   14.14   0
   6   6 -26    5.77   15.20   0
   7  -2  -5  347.90   15.34   0
   7   0 -14   49.74   13.23   0
   8  -2  -3  190.67   13.66   0
   8  -1  13  190.91   10.33   0
   9   0 -12   27.12   14.46   0
  10  -1   8   13.13   10.86   0
  10   0 -10    0.50   12.45   0
  10   1  17   92.76   13.23   0
  12   1  11   29.08   18.51   0
  -7  14   7  152.60   17.45   0
  -6  10  -1   84.31   10.76   0
  -6  10   5  128.56   13.37   0
  -6  11  10   45.26   14.36   0
  -6  12  -9   47.82    9.85   0
  -6  13 -11   55.80    9.39   0
  -6  16 -15   22.05   12.44   0
  -5   8   9  117.73   11.46   0
  -5   9  -9   20.79    5.94   0
  -4   6  10  664.26   18.68   0
  -4  10  20   12.12   12.26   0
  -4  15 -22    4.69    6.18   0
  -3   5  13  128.80    9.35   0
  -3   9  22  289.24   17.67   0
  -2   3  11  444.24   12.81   0
  -1   2  12   95.67    6.37   0
   0   1  12    4.92    3.02   0
   0   9  29   25.19   14.30   0
   0  10  30   39.27   16.33   0
   0  11 -27   39.04   10.04   0
   0  11  31   -3.69   18.12   0
   1   3  21  273.71   11.01   0
   1   7 -24   75.99    9.06   0
   1   7  28   35.77   12.65   0
   4  -2  -3   53.42    5.60   0
   4   5 -24   62.51   12.54   0
   5  -1  14   33.64    3.87   0
   7   2 -19   63.23   13.32   0
   7   3 -21   46.36   13.63   0
   8  -2  -2   62.09   11.06   0
   8  -2   6  144.09   11.96   0
   8   0 -13    2.96   12.72   0
   8   1 -16  229.36   18.31   0
   9  -1  11   28.75    9.23   0
  10  -1  -4   73.39   13.03   0
  11   0  10   24.74   14.26   0
  12   2  15   -2.00   17.51   0
  -6  10   6  149.73   14.18   0
  -6  12  13    8.53   13.57   0
  -6  13  15   62.01   16.75   0
  -6  15 -14   66.89   12.31   0
  -5   9  13  629.11   22.87   0
  -5  12  19   32.91   15.43   0
  -2   4  15    2.71    6.36   0
  -2   6  20   69.62   10.84   0
  -2   9  25  351.62   20.39   0
  -1   1   5  721.07   10.20   0
  -1   2  -8  101.08    2.24   0
  -1   8  26   40.40   14.20   0
  -1  13 -27   93.79   11.76   0
   0   1  -8  166.94    4.64   0
   0   2  16   31.39    5.36   0
   0   6  25    4.70   10.72   0
   0  10 -26    4.78    7.72   0
   1   5  25   10.12    8.72   0
   3   0 -12  999.84   19.21   0
   3   7 -26  136.27   14.32   0
   4   1 -16  127.24   11.20   0
   5   2 -19   54.18   10.31   0
   5   7 -27   -2.20   13.12   0
   6  -2  -5   16.41    6.57   0
   6   0 -14   36.01   10.26   0
   7  -2  -4  553.86   18.85   0
   7  -2   8   87.94    7.89   0
   7  -1 -10  188.03   14.47   0
   8  -1  -9   69.20   12.05   0
   9  -1  -7   13.94   11.69   0
  10  -1  -3   16.65   12.23   0
  10  -1   7  293.39   17.78   0
  11   0  -6   38.35   13.54   0
  -7  14  -4  120.74   13.96   0
  -7  14   8  104.46   15.15   0
  -7  17 -10   56.39   17.96   0
  -7  18 -11   24.75   17.10   0
  -6  17 -16   19.37   12.93   0
  -4   7  14  805.83   22.61   0
  -3   4  -5   44.70    3.63   0
  -3   4   9  757.97   16.92   0
  -2   5  18  207.63   13.02   0
  -1   1  -1 3448.58   13.28   0
  -1   3  16  159.84    9.18   0
  -1   6  23  190.75   14.78   0
   0   8  28    0.16   13.09   0
   1   0  -7   21.62    2.84   0
   2   0 -10    1.57    3.91   0
   2   6  28  102.59   12.57   0
   3   1 -15   -2.71    5.41   0
   3  11 -30   98.19   19.19   0
   4   0 -13  853.04   19.93   0
   5  -1 -10  645.36   17.90   0
   5   8 -28    9.53   14.54   0
   6   2 -19   53.52   11.29   0
   6   3 -21   17.17   10.16   0
   8  -2  -1  311.82   15.97   0
  10   0  13  167.67   14.43   0
  -7  15  -7   29.25   12.96   0
  -7  19 -12    2.34   17.01   0
  -6  10   7   14.85   10.31   0
  -6  11  -7  115.04   11.35   0
  -6  11  11   35.35   12.48   0
  -5   8  10   42.24   10.04   0
  -4  11  22   10.57   14.04   0
  -3   7  19  127.87   13.75   0
   0   5 -19   -1.65    5.11   0
   1  12 -29    0.40   12.65   0
   2   7 -25  276.42   15.07   0
   2  12 -30   69.79   16.22   0
   3   3  24   28.53    6.42   0
   3   6  29   17.90   11.12   0
   3   8 -27    8.62   12.28   0
   4  -2  -2 1157.20   18.46   0
   4  -1  -9  275.96   11.05   0
   5  -2  -4   19.02    6.03   0
   5   4  27   60.67    8.50   0
   5   6  30   16.32   11.74   0
   5   9 -29   64.77   17.57   0
   6  -1 -10   26.66    7.84   0
   7   5 -24   17.42   14.68   0
   8   2 -18   75.58   13.24   0
   8   3 -20  126.64   16.94   0
   9   0 -11    3.11   13.27   0
   9   2  21   38.97   11.25   0
  10  -1   6  147.63   14.72   0
  11   0  -5  129.83   17.62   0
  11   0   9   34.96   14.48   0
  11   1  14   44.51   15.47   0
  12   1  10    7.07   17.31   0
  -7  13   4   84.69   13.08   0
  -7  13   5   40.68   13.46   0
  -7  14  -5   44.13   13.26   0
  -7  14   9   48.37   13.61   0
  -7  16  -9   21.89   14.95   0
  -6  12  14   37.70   16.05   0
  -6  14 -13  138.51   12.65   0
  -5   7   1  961.10   20.53   0
  -5   7   2   37.75    7.89   0
  -5  10  16   31.21   12.82   0
  -5  11  18   44.78   14.64   0
  -4   6  11  198.23   11.82   0
  -4   8  17  415.44   19.27   0
  -4   9  19   48.71   12.82   0
  -3   8  21  118.57   13.89   0
  -2   8  24   46.54   12.35   0
  -1   4  19   95.96    9.17   0
  -1   9 -23    6.17    6.82   0
   1   8 -25    6.48    8.02   0
   2   2 -16   97.42    8.10   0
   2   5 -22    8.04    9.38   0
   3   5 -23   35.02   10.04   0
   3   9 -28  167.40   18.54   0
   3  10 -29  118.28   18.62   0
   4   7  31   82.09   15.36   0
   5   5 -24   24.78   11.96   0
   6  -2  -4  102.79    8.86   0
   6   5 -24  281.45   19.68   0
   7  -2  -3  264.04   13.32   0
   7   0 -13   24.78   12.20   0
   7   1 -16   95.19   12.99   0
   8  -2   1  321.79   15.61   0
   8  -2   2   54.29   10.33   0
   8  -1  -8   17.96   11.30   0
   8   2  22   47.79    7.78   0
   9  -1  -6  213.94   15.52   0
   9   0  15   -1.03    8.65   0
   9   1 -14   -2.30   15.06   0
  10  -1   5   87.50   13.66   0
  -7  13  -1    9.07   11.17   0
  -7  13   6  112.76   15.43   0
  -6  10   8  297.91   16.64   0
  -5   7   0    0.20    6.24   0
  -5   9  14   43.15   13.78   0
  -4   5   1  427.06   12.26   0
  -3   5  14  244.91   12.30   0
  -3   6  17  178.65   13.39   0
  -1   7  25   32.24   12.93   0
   1   6  27   58.90   11.72   0
   2   3  23  378.02   12.40   0
   3  -1  -7   25.01    5.21   0
   3   4  26   95.05    9.57   0
   4   2 -18  101.36   11.54   0
   4   6 -25   16.66   11.35   0
   5   1 -16   25.25   10.20   0
   7  -1  -9   81.53   12.28   0
   8   0 -12  175.68   16.84   0
   8   1 -15  203.71   17.79   0
   9  -1  10   32.11    9.59   0
  10  -1   4   83.36   14.14   0
  10   0  -8   19.55   14.14   0
  -7  13  -2   27.09   11.63   0
  -7  14  10  118.41   16.29   0
  -6  11  12  219.48   17.29   0
  -5   7   5   32.18    7.59   0
  -5   8  11   73.84   11.28   0
  -5  10 -12   88.85    7.65   0
  -5  12  20   62.86   16.71   0
  -4   5   0  334.66   10.66   0
  -4  10  21   15.30   10.64   0
  -3   4  10    6.44    5.15   0
  -2   2   1  403.92    8.06   0
  -2   3  12  563.44   14.70   0
  -2  10  27  161.09   18.19   0
  -2  13 -25    5.31    6.51   0
  -1   1   6  427.13    8.33   0
  -1  10  29  110.11   17.05   0
   0   7  27   21.70   12.16   0
   1   1 -11  125.73    6.03   0
   1  10  32   58.83   20.16   0
   1  11 -28   12.28   12.21   0
   2  -1  -4 1735.98   17.95   0
   2   4  25   30.62    7.37   0
   2   8 -26   61.45   12.36   0
   2   9  32   -0.03   17.09   0
   2  10  33    9.25   20.02   0
   2  11 -29    1.73   13.73   0
   3   2  22   92.15    6.68   0
   4  -2  -1 1321.13   19.16   0
   5  -2  -3 1225.56   21.43   0
   5   0 -13   41.81   10.09   0
   6   1 -16  244.93   15.32   0
   7  -2  -2   26.89    7.97   0
   9  -1  -5   31.60   12.18   0
  10  -1   2   18.48   11.28   0
  10  -1   3    4.47   11.25   0
  11   0   8  195.92   17.54   0
  12   1   9    8.54   16.96   0
  12   2  14   15.94   16.72   0
  -7  13   7   59.18   12.98   0
  -7  14  -6  113.55   14.23   0
  -7  15  -8   91.15   14.33   0
  -6  10   9    0.13   10.68   0
  -6  12 -10  460.92   16.95   0
  -5   7  -1  940.47   19.57   0
  -5   7   6  174.01   11.65   0
  -4   6  -7  243.09    8.00   0
  -4   7  15  356.65   16.67   0
  -1   9  28   97.56   16.30   0
  -1  12 -26   70.69   10.37   0
   0   0   5    2.41    1.36   0
   1   9 -26    3.18    9.10   0
   1   9  31   46.12   17.64   0
   1  10 -27   15.67   10.85   0
   2   1 -13  497.08   13.03   0
   2   1  18   68.19    4.86   0
   2   8  31   10.26   14.94   0
   2   9 -27   32.25   11.85   0
   2  10 -28   11.99   13.31   0
   3   2 -17   41.81    7.79   0
   5  -1  -9  108.97    9.26   0
   6  -2  -3   36.42    6.89   0
   6   0 -13  116.95   12.10   0
   7   2 -18  131.99   14.37   0
   7   3 -20   93.81   14.44   0
   8  -1  12   95.54    8.53   0
   9   0 -10    6.30   11.96   0
  11   2  17   17.51   14.84   0
  -7  13  -3  314.64   17.83   0
  -7  13   8   46.33   14.88   0
  -7  17 -11    4.77   14.84   0
  -7  18 -12   88.22   17.91   0
  -6  12  15   60.70   15.41   0
  -6  13 -12  289.26   13.61   0
  -5  10  17  203.89   18.47   0
  -4   5  -1  458.47   12.13   0
  -4   5   6   44.04    6.26   0
  -4   6  12  145.44   10.90   0
  -4  11 -18   58.91    5.40   0
  -2   2   0  635.34    9.39   0
  -2   4  16   31.24    7.43   0
  -2   9  26   20.08   12.81   0
  -2  10 -22   79.60    5.87   0
  -1   2  13  755.07   14.97   0
   0   7 -22  414.32   12.66   0
   1   2 -14  871.11   15.05   0
   1   8  30   45.38   16.93   0
   4  -2   0  109.17    6.68   0
   4   3  25   47.14    7.27   0
   4   7 -26   43.59   14.02   0
   5   6 -25   55.82   13.92   0
   6  -1  -9   27.64    7.64   0
   6   6 -25   36.99   14.57   0
   7  -2  -1  221.71   12.46   0
   8  -1  -7  194.30   14.14   0
   8   2 -17  126.63   16.70   0
   9   2 -16  204.74   17.59   0
  10   0  -7  156.28   17.26   0
  10   0  12  241.51   16.12   0
  11   0   7  139.83   16.68   0
  12   1   8   28.02   16.55   0
  -7  16 -10   69.62   16.31   0
  -6  10  10  136.46   15.58   0
  -6  11  -8  167.35   11.38   0
  -6  11  13   15.31   12.19   0
  -5   7  -2   44.54    6.95   0
  -5   7   7  386.32   15.46   0
  -5   8  12  142.93   13.19   0
  -5   9  15   48.57   13.70   0
  -5  11 -14   25.22    6.07   0
  -5  11  19  119.58   15.47   0
  -4   8  18  121.67   14.22   0
  -4   9  20   49.54   13.09   0
  -4  11  23   52.44   15.93   0
  -3  11  26   77.92   16.63   0
  -1  10 -24   21.25    7.33   0
   0   4  22  118.79   11.06   0
   0   5  24    4.61    8.72   0
   0  10  31   10.96   16.48   0
   1   6 -22  108.22    9.25   0
   2   5  27   20.76   10.40   0
   3   0 -11   78.36    6.92   0
   3   6 -24  198.49   14.61   0
   4  -1  -8  491.15   13.97   0
   4   0 -12    7.16    6.45   0
   4  11 -30    5.90   19.23   0
   5  -2  -2  366.37   12.19   0
   5   2 -18   45.63   10.15   0
   5   3 -20   81.57   12.35   0
   6  -2  -2  613.45   17.04   0
   6   2 -18  213.36   14.85   0
   6   3 -20   52.39   12.59   0
   7  -2   0   48.36    9.04   0
   7  -1  -8  528.63   19.80   0
   9  -1  -4   31.95   12.00   0
   9  -1   9    6.85   10.33   0
   9   1 -13    3.10   14.90   0
   9   1  18   76.81   10.63   0
  10   1 -11   53.15   15.60   0
  10   1  16   38.99   11.96   0
  11   0  -1    5.33   13.88   0
  11   0   6   52.23   15.06   0
  11   1  13    7.63   14.99   0
  -8  18  -3   53.66   17.28   0
  -7  13  -4  130.17   14.42   0
  -7  13   9  195.93   18.31   0
  -5   9 -10  336.76   11.14   0
  -4   5   7   13.68    5.44   0
  -3   4  11   57.86    7.47   0
  -3   5  15   88.05   10.40   0
  -3   7  20   67.08   11.57   0
  -3   8  22   30.46   11.89   0
  -2   5  19   17.58    8.10   0
  -1   8  27   42.09   13.34   0
  -1  11 -25    6.42    7.60   0
   0   1  13   45.78    4.63   0
   0   9  30   -2.38   14.98   0
   2   2  21  161.32    8.18   0
   2   7  30   -1.75   13.27   0
   3   8  32   54.07   15.86   0
   4   1 -15  444.63   15.78   0
   4   5 -23   76.02   13.54   0
   4   6  30   15.49   10.92   0
   4   8 -27    4.63   13.17   0
   4   9 -28   91.15   18.43   0
   4  10 -29   57.09   18.65   0
   7  -2   1  210.78   11.91   0
   7  -2   4  611.65   16.71   0
   7  -1  13  116.11    7.86   0
   7   0 -12   58.10   11.55   0
   7   1 -15   -3.35   10.81   0
   8   0 -11   71.93   12.83   0
   8   0  16   25.63    7.98   0
   8   3 -19   48.77   13.90   0
  10   2  19   24.39   13.01   0
  11   0   0   -0.87   13.23   0
  11   0   5  131.18   16.94   0
  12   1   7   27.18   16.96   0
  -8  17   0   14.67   15.39   0
  -7  12   3   46.62   12.58   0
  -7  14  -7  129.04   14.99   0
  -6   9   1  307.16   15.61   0
  -6   9   2  210.66   13.02   0
  -6   9   3  249.40   14.10   0
  -6   9   4  160.16   12.88   0
  -5   7   8  355.29   15.28   0
  -4   5  -2  142.31    7.38   0
  -4  10  22   60.70   14.27   0
  -3   6  18  174.91   13.80   0
  -2   2   6  777.21   13.47   0
  -1   1   7  415.94    8.65   0
  -1   3  17   61.97    7.32   0
  -1   6  24   12.07   11.03   0
  -1   7 -20   22.11    5.27   0
   0   2  17  109.14    7.41   0
   0   6  26    4.17   10.46   0
   1   4  24    6.53    7.21   0
   2   0  -9 3155.09   28.16   0
   2   6 -23   65.97   10.69   0
   3   1 -14   28.16    6.62   0
   3   5  28  106.69   10.51   0
   4   2  23   55.65    5.60   0
   5  -2  -1  381.03   12.40   0
   5   7 -26   58.01   14.50   0
   6  -2  -1  293.54   12.42   0
   6   7 -26   68.44   15.26   0
   7  -2   2   28.92    7.25   0
   7  -2   3  231.09   11.47   0
   7   0  17   71.73    6.60   0
   8  -1  -6   60.00   12.18   0
   8   1 -14   63.81   12.93   0
   9  -1  -3   50.47   12.41   0
   9   0  -9    0.26   11.19   0
   9   3  23    7.03   10.59   0
  10   0  -6   54.08   14.91   0
  11   0   1   -0.14   13.08   0
  11   0   2   42.57   15.36   0
  11   0   3   14.39   13.99   0
  11   0   4   -3.51   14.23   0
  12   1   6   30.98   15.83   0
  12   2  13    4.14   18.05   0
  -8  17  -1   11.64   15.16   0
  -8  18  -4    9.97   18.37   0
  -7  12   4    1.64    9.88   0
  -7  12   5  320.23   18.92   0
  -7  13  10   92.45   16.46   0
  -7  15  -9   35.84   13.28   0
  -6   9   0   89.58   10.26   0
  -6   9   5   26.26    9.79   0
  -6  10  11   14.85   12.15   0
  -6  11  14   49.82   16.32   0
  -6  12  16    2.94   13.56   0
  -6  15 -15   30.11   10.88   0
  -6  16 -16   26.77   11.79   0
  -5   7  -3   87.88    7.69   0
  -5  10  18   59.13   14.70   0
  -4   6  13  179.99   13.39   0
  -4   7  16  224.75   14.75   0
  -2   3  13  233.11   10.55   0
  -2   8  25   59.42   13.45   0
  -2  12 -24   34.39    6.71   0
   0   8  29    2.57   12.69   0
   1   3  22    2.98    6.41   0
   1   5  26   80.35   11.44   0
   1   7  29  104.34   15.38   0
   3  -1  -6  154.92    7.52   0
   4   4  27    0.66    7.64   0
   5  -2   6  522.81   11.66   0
   5   8 -27   15.98   14.89   0
   6  -2   6   -1.92    4.80   0
   9  -1   8   55.33   10.86   0
  10   0  11   20.63   11.11   0
  12   1   5    7.92   14.36   0
  -8  17  -2  109.78   18.55   0
  -8  19  -6   34.16   24.05   0
  -7  12   6   58.17   13.33   0
  -6   9   6  111.23   12.12   0
  -5   7   9  232.78   14.20   0
  -5   8  13  119.64   13.48   0
  -5   9  16  161.21   16.78   0
  -2   2  -1  384.41    7.05   0
  -2  11 -23  101.68    7.10   0
   2  -1  -3  183.71    6.12   0
   3   7 -25    7.22   10.73   0
   3   7  31   76.99   14.76   0
   3  12 -30   22.96   19.15   0
   5  -1  -8  299.42   12.37   0
   5   0 -12  419.59   15.61   0
   5   1 -15  255.08   13.91   0
   5   5 -23   29.70   11.98   0
   5   5  29   83.53   11.46   0
   5   9 -28   40.57   18.12   0
   6  -2   0  503.72   14.97   0
   6  -1  -8   94.60    9.39   0
   6   0 -12   39.31   10.07   0
   6   1 -15   67.95   11.60   0
   7  -1  -7  343.26   16.53   0
   7   2 -17   57.07   13.78   0
   7   4 -21   29.07   13.28   0
   8  -1  11   17.91    7.43   0
   9  -1  -2  179.97   15.23   0
   9   0  14  209.82   12.55   0
   9   2 -15    0.74   14.17   0
  10   1 -10   26.47   14.54   0
  12   1   2   10.14   14.60   0
  12   1   3    5.37   14.33   0
  12   1   4   27.39   14.71   0
  -8  16   2  100.93   18.08   0
  -7  12   7  203.18   16.97   0
  -7  13  -5   36.13   11.33   0
  -7  13  11  119.55   17.44   0
  -6   9  -1  318.89   14.80   0
  -6   9   7  157.97   13.98   0
  -6  10  -6  178.44   11.75   0
  -6  14 -14    2.96    8.76   0
  -5  11  20   66.06   14.33   0
  -3   4  -6  311.23    6.83   0
  -2   2   7  379.45   10.05   0
  -2  10  28    2.80   14.24   0
  -1   7  26  132.75   14.98   0
   0  13 -28   74.72   14.04   0
   1   0  -6  365.96    7.52   0
   1   0  12  237.65    5.81   0
   4   2 -17  181.92   12.55   0
   5  -2   0  436.10   12.52   0
   6  -2   1  280.47   11.73   0
   6  -2   5   20.68    5.13   0
   7   3 -19   69.78   13.69   0
   8  -1  -5  311.39   16.88   0
   8   0 -10   88.30   14.40   0
   8   2 -16  150.16   16.90   0
   8   3  24    7.70    6.92   0
   9  -1   7   13.92   10.58   0
   9   0  -8  108.32   15.32   0
   9   1 -12  179.03   17.07   0
  10   0  -5    4.09    9.98   0
  11   1  12   50.68   16.71   0
  -8  16   1   48.19   16.17   0
  -8  17  -3   36.63   14.88   0
  -8  18  -5   -1.83   17.39   0
  -7  16 -11   62.76   16.13   0
  -7  17 -12   30.39   14.76   0
  -7  18 -13    5.59   15.42   0
  -6  10  12  115.42   13.70   0
  -6  12 -11   43.44    8.30   0
  -6  12  17   19.20   15.36   0
  -6  17 -17   17.64   13.27   0
  -4   5  -3 1406.65   19.12   0
  -4   8  19   24.09   11.11   0
  -4   9  21   20.10   12.36   0
  -3   4  12  155.02    9.58   0
  -2   4  17   36.19    8.11   0
  -1  10  30   14.53   14.48   0
   1   3 -16  155.78    7.88   0
   1   5 -20   87.76    7.92   0
   2   6  29   92.77   14.08   0
   3   5 -22   42.50   11.52   0
   4  -1  -7   72.58    6.70   0
   4   3 -19   64.01   10.94   0
   4   6 -24   61.64   13.36   0
   5  -2   1  375.86   11.78   0
   6  -2   2  602.02   15.65   0
   6  -2   3   30.35    6.47   0
   6  -2   4   84.10    7.31   0
   7   0 -11   15.85   10.06   0
   7   1  20   44.89    6.03   0
   8   4 -20    9.70   13.88   0
   9  -1  -1   20.55    9.89   0
  11   2  16    2.95   14.44   0
  12   2  12    1.42   18.49   0
  -8  16   0  482.80   25.58   0
  -7  12  -2  143.80   14.05   0
  -7  12   8   83.85   13.64   0
  -7  14  -8  130.82   13.80   0
  -6   9  -2  186.02   12.03   0
  -6   9   8  149.49   13.47   0
  -6  11  -9  120.21    9.73   0
  -6  11  15   60.10   15.02   0
  -5   7  -4   47.51    6.53   0
  -5   7  10   50.79    8.60   0
  -5   8  14   -0.15   12.14   0
  -3   5  16   72.77   10.44   0
  -3   7  21   22.56   11.51   0
  -2   7  24  115.18   14.32   0
  -2   9  27   34.58   14.47   0
  -1   1   8  591.78   10.76   0
  -1   2  14  882.41   16.77   0
  -1   9  29    8.73   15.25   0
   0   3 -14  960.04   13.59   0
   0   7  28   37.95   13.19   0
   0   8 -23   42.95    6.97   0
   1   7 -23   91.91    9.26   0
   2   2 -15   85.21    7.32   0
   3   8 -26   97.02   14.36   0
   3  11 -29   10.55   17.12   0
   6   2 -17  159.70   14.84   0
   6   4 -21   -0.74   11.80   0
   7   1 -14   12.26   10.98   0
   8   1 -13  165.53   15.60   0
   8   1  19   16.72    7.54   0
   8   3 -18   30.74   12.89   0
   9  -1   0   84.85   12.31   0
   9  -1   6  199.13   13.72   0
  10   0  -4    1.81   11.96   0
  10   0  10    9.29   11.22   0
  -8  16  -1   42.16   15.82   0
  -8  17  -4   26.90   16.22   0
  -8  19  -7  -17.95   20.10   0
  -7  12   9   78.53   15.95   0
  -7  13  -6  133.31   14.03   0
  -7  13  12   81.57   15.41   0
  -5  10  19   15.63   14.10   0
  -4   6  14    4.58    8.09   0
  -4   7  17   22.17   10.36   0
  -4  10  23   -3.36   13.57   0
  -3   3   3   95.65    6.14   0
  -3  10  26   53.57   15.47   0
  -2   5  20   53.36   10.46   0
   1   6  28  122.49   13.79   0
   1  10  33   21.35   21.82   0
   1  13 -29  109.00   16.55   0
   2   5 -21  209.14   12.46   0
   2   7 -24  121.81   12.38   0
   3   0 -10  204.03    9.62   0
   3   2 -16  554.94   16.16   0
   3   9 -27   17.26   13.63   0
   3  10 -28   36.61   17.06   0
   4   0 -11  219.92   10.65   0
   5   2 -17  180.33   13.11   0
   5   6 -24   90.11   15.39   0
   6  -1  -7  101.22    9.63   0
   6   3 -19   63.90   12.55   0
   6   6 -24    7.28   13.45   0
   7  -1  -6   34.70   10.69   0
   8  -1  -4   89.04   12.44   0
   9  -1   5   36.00   10.51   0
  10   1  -9   48.57   13.43   0
  10   1  15   63.37   12.95   0
  11   1  -5    0.10   14.80   0
  -8  16  -2   79.25   17.27   0
  -8  18  -6   17.42   18.31   0
  -7  12  -3   27.42   10.91   0
  -7  15 -10    5.76   11.88   0
  -6   9   9   37.09   10.74   0
  -6  10  13   49.80   12.62   0
  -5   9  17  173.74   15.81   0
  -4   5  10   78.50    8.66   0
  -3   3   2 2476.69   24.32   0
  -3   6  19  228.10   14.64   0
  -2   2   8  461.34   11.36   0
  -2   3  14  317.69   12.21   0
   0   6 -20  166.04    8.71   0
   1   9  32   37.31   17.12   0
   2   1 -12   22.73    5.44   0
   2   9  33   37.05   18.77   0
   2  12 -29   50.46   16.12   0
   4   1 -14  382.29   14.33   0
   4  12 -30    7.27   21.98   0
   5  -1  -7  112.09    8.32   0
   5   3 -19  421.31   18.08   0
   6   0 -11  157.04   12.71   0
   8  -1  10   61.52    8.45   0
   8   0  -9  186.93   15.89   0
   9  -1   4   38.73   11.05   0
   9   0  -7   45.72   12.64   0
   9   1 -11   26.21   14.27   0
   9   2 -14  178.85   18.93   0
  10   0  -3   31.10   12.59   0
  11   1  11   52.56   16.17   0
  12   2  11   12.70   18.74   0
  -7  12  10   66.46   15.49   0
  -6  10  -7   20.61    7.92   0
  -6  11  16   29.30   14.93   0
  -6  13 -13    8.81    8.28   0
  -5   7  11   26.05    8.65   0
  -5  11  21   80.56   14.87   0
  -3   3   1  259.85    8.28   0
  -1   3  18  423.34   13.85   0
  -1   5  23  124.10   13.00   0
  -1   8  28   40.04   13.83   0
   0   2 -11    2.94    2.56   0
   0   4  23   33.13   10.37   0
   0   5  25    4.27   10.25   0
   0  10  32   40.95   20.78   0
   0  12 -27   56.65   11.89   0
   3  -1  -5 2157.92   23.82   0
   3   6  30   71.14   13.12   0
   4   5  29   43.95   11.68   0
   4   7 -25   41.03   12.66   0
   5   0 -11   35.63    8.18   0
   6  -1  13   82.96    6.11   0
   6   1 -14  155.94   13.96   0
   7  -1  12    4.53    5.90   0
   7   2 -16   29.19   13.41   0
   9   0  13   94.56   11.04   0
  10   0   9  381.81   18.51   0
  11   1  -4   43.63   15.20   0
  -8  15   2  143.94   18.32   0
  -8  15   3   -2.01   14.40   0
  -8  16  -3   21.91   15.79   0
  -8  17  -5   54.67   18.10   0
  -6   9  10   36.35   11.59   0
  -5   8  15  744.71   25.11   0
  -4   8  20   58.71   13.19   0
  -3   4  13   41.23    7.27   0
  -3   9  25   64.81   15.36   0
  -2   8  26   80.34   14.95   0
  -1   6  25  104.00   13.26   0
   0   1  14  816.67   13.92   0
   0   9 -24   30.03    8.52   0
   0   9  31   73.32   18.31   0
   1   2  20  182.42    8.53   0
   1   8  31   15.47   15.33   0
   2  -1  -2   64.25    3.91   0
   2   3 -17  124.14    8.86   0
   2   4  26   69.00    8.92   0
   2   8 -25   58.54   11.25   0
   2   8  32   75.89   16.49   0
   3   1 -13   44.62    6.94   0
   3   3 -18  147.76   11.02   0
   5   1 -14   30.69    9.87   0
   6   7 -25   52.08   15.31   0
   7   0 -10   -9.69   10.07   0
   7   4 -20  158.75   16.50   0
   8  -1  -3  158.95   12.72   0
   8   2 -15   20.23   13.91   0
  10   0  -2    2.56   11.90   0
  10   1  -8   -9.00   13.86   0
  -8  15   1   28.43   15.24   0
  -8  18  -7   46.31   20.84   0
  -8  19  -8   35.25   20.33   0
  -7  11   2  112.22   13.64   0
  -7  11   3   81.86   13.04   0
  -7  11   4  204.98   15.90   0
  -7  11   5   30.28   12.32   0
  -7  12  -4    2.13   10.14   0
  -7  12  11   83.30   16.88   0
  -6  10  14    0.80   12.66   0
  -5   9 -11    8.10    5.83   0
  -5  10 -13   40.80    6.40   0
  -4   5  -4   88.39    5.79   0
  -4   6  15   31.82    9.76   0
  -4   9  22   42.09   13.71   0
  -2   2  -2   51.58    2.88   0
  -1   1   9 1730.73   18.83   0
   0   0   7   -0.71    1.75   0
   1   8 -24    2.74    7.51   0
   1  12 -28   46.88   13.77   0
   2   0  -8  639.91   12.63   0
   2   3  24  375.02   12.65   0
   2  11 -28   57.98   16.33   0
   3   1  20  168.11    6.47   0
   3   6 -23   73.60   11.59   0
   4  -1  -6  546.67   14.14   0
   4   5 -22   72.41   11.77   0
   4   8 -26   23.97   14.26   0
   4  11 -29   13.95   18.05   0
   5   7 -25   11.12   12.60   0
   7  -1  -5   40.86    8.97   0
   7   3 -18   21.05   12.38   0
   8   1 -12   85.81   15.36   0
   9   0  -6  106.66   14.50   0
   9   1  17   71.61    9.87   0
   9   3 -16   88.93   15.89   0
  10   0   8   11.61   11.73   0
  11   1  10   48.55   14.89   0
  12   2  10   65.61   20.59   0
  12   3  15    5.40   18.86   0
  -8  15   0   37.98   15.30   0
  -7  11   6   15.74   12.35   0
  -7  13  -7   48.85   11.96   0
  -7  14  -9   54.89   12.10   0
  -6   9  11   49.14   14.01   0
  -5   7  -5   36.82    5.70   0
  -5   7  12  154.21   13.12   0
  -5   9  18   28.65   13.81   0
  -5  10  20   20.77   13.99   0
  -4   5  11  215.98   12.00   0
  -4   7  18   31.91   10.34   0
  -3   3   0 1312.45   16.62   0
  -3   3   7  720.71   15.53   0
  -3   5  17  113.69   10.82   0
  -2   2   9 1296.27   19.13   0
  -2   4  18    0.87    7.83   0
  -2  10  29   57.26   15.78   0
  -1   6 -18   33.28    4.65   0
   0   6  27    3.95   10.99   0
   0   8  30  125.05   18.54   0
   0  10 -25    8.86    8.20   0
   0  11 -26   56.69    9.85   0
   1   2 -13  701.69   13.32   0
   2   9 -26   25.52   10.92   0
   2  10 -27  160.61   16.65   0
   3   3  25   44.15    7.24   0
   4   9 -27   64.51   15.02   0
   4  10 -28   29.51   16.25   0
   6  -1  -6  538.93   17.02   0
   6   8 -26   59.05   15.89   0
   7   1 -13  121.77   13.51   0
   8  -1  -2  193.70   14.34   0
   8  -1   9   52.08    8.50   0
   8   0  -8    5.20   11.72   0
   8   0  15   17.52    6.58   0
   8   3 -17  119.33   16.70   0
   8   4 -19  126.88   17.08   0
   9   1 -10   28.19   13.97   0
  10   2  18   20.50   12.18   0
  11   2  15    7.85   14.18   0
  -8  15  -1   27.70   14.46   0
  -8  16  -4  215.15   20.11   0
  -8  17  -6   50.99   17.52   0
  -7  11   7   24.09   12.69   0
  -7  16 -12   16.24   14.31   0
  -7  17 -13   56.18   15.50   0
  -6  11 -10   49.85    8.72   0
  -6  11  17   40.85   15.06   0
  -5   6   2   10.00    6.75   0
  -5   6   3  717.94   18.09   0
  -5   6   4  149.33    9.90   0
  -5   6   5  205.65   11.56   0
  -3   7  22  131.41   14.94   0
  -1   2  15  380.80   11.97   0
  -1   7  27  116.94   15.66   0
   0   1  -7   19.06    2.07   0
   0   3  21  225.18   11.03   0
   0   5 -18   39.46    5.67   0
   1   4  25  619.51   18.34   0
   1   7  30  251.12   19.48   0
   3   4  27   26.58    8.33   0
   3  13 -30    2.13   20.00   0
   4   2 -16   88.57   10.87   0
   5  -1  -6   70.29    7.24   0
   5  -1  13  154.57    5.61   0
   5   8 -26   32.79   14.02   0
   5  10 -28    6.82   16.97   0
   6   2 -16   49.49   11.78   0
   9   2 -13    2.61   15.22   0
   9   2  20   27.01   10.98   0
  10   0   7  167.15   15.35   0
  10   1  -7  307.51   20.16   0
  10   2 -11   15.65   13.31   0
  11   1   9  116.82   16.54   0
  -7  11   8   80.18   14.87   0
  -7  12  -5  311.51   16.93   0
  -7  12  12   69.42   14.37   0
  -7  18 -14   19.26   15.28   0
  -6  10  15   72.60   15.15   0
  -5   6   1  242.19   11.29   0
  -5   6   6  192.03   11.48   0
  -5   8  16  159.90   16.61   0
  -3   4  14  524.97   16.62   0
  -3   6  20    2.12    9.37   0
  -3  10  27   43.59   15.40   0
  -2   3  15  572.50   15.93   0
  -2   7  25  245.88   17.12   0
  -2   9  28   59.36   15.00   0
  -1  10  31   28.70   17.98   0
  -1  14 -27   16.17   12.09   0
   1   9 -25  118.56   12.05   0
   1  11 -27   44.33   12.58   0
   2   5  28    7.33    9.41   0
   2   7  31   68.26   14.94   0
   4   0 -10  128.98    8.76   0
   5   9 -27   18.04   13.57   0
   6   0 -10  271.17   13.69   0
   6   4 -20    8.71   11.72   0
   7  -1  -4  184.27   13.21   0
   8  -1  -1   99.99   11.93   0
   9   0  -5   88.82   13.97   0
  10   0   6   53.01   12.88   0
  10   1  14   48.18   12.40   0
  12   2   9    7.57   17.18   0
  -8  15  -2  189.32   18.23   0
  -8  18  -8   12.14   19.77   0
  -8  19  -9    4.43   21.69   0
  -7  15 -11   25.73   12.38   0
  -6   8   3  135.41   11.89   0
  -6   9  12    7.59   11.62   0
  -6  12 -12   13.64    7.34   0
  -5   6   7   51.42    8.95   0
  -5   7  13  202.34   15.23   0
  -4   5  12  255.56   12.84   0
  -3   3   8 1546.61   22.77   0
  -1   8 -21   94.09    7.21   0
  -1   9  30  128.86   17.34   0
   1   3  23  152.05    9.81   0
   1   5  27  153.09   12.65   0
   1   6 -21   14.73    6.79   0
   1  10 -26   27.16   11.08   0
   2   1  19  300.90    8.54   0
   2   6 -22  179.59   12.86   0
   3  -1  -4 1770.60   21.06   0
   4   3 -18   15.90    9.70   0
   5   2 -16   31.54    9.52   0
   5   4 -20    9.15   10.52   0
   6   3 -18   18.28   10.16   0
   7  -1  11   68.81    7.36   0
   7   0  -9   -0.64    9.42   0
   8  -1   8   27.04    9.10   0
   9   0  12   27.93    9.75   0
  10   0   2    4.85   11.42   0
  10   0   3   37.45   12.84   0
  10   0   5    0.65   11.80   0
  11   1   8  151.76   17.09   0
  11   3  18    1.55   15.25   0
  12   2   8   39.31   18.33   0
  -8  16  -5   50.85   15.34   0
  -7  11   9  178.43   16.21   0
  -7  12  13   97.53   17.48   0
  -6   8   6  116.84   11.89   0
  -6  10  -8  283.04   12.57   0
  -6  15 -16   33.69   10.25   0
  -5   6   0   12.28    6.19   0
  -4   6  16  147.29   12.86   0
  -4   8  21   29.49   11.42   0
  -3   3  -1  250.19    7.56   0
  -2   2  10 1107.38   18.26   0
  -2   8 -19   57.93    4.66   0
   0   7  29    4.74   13.22   0
   3   0  -9  277.22   10.22   0
   3   7 -24  128.50   13.40   0
   4   1 -13  217.86   11.68   0
   4   6 -23    9.95   10.82   0
   5   0 -10  278.92   12.72   0
   5   3 -18   26.84   10.70   0
   6  -1  -5   24.06    6.96   0
   6   1 -13   98.63   11.40   0
   6   6 -23    6.89   13.05   0
   7   2 -15   73.64   12.64   0
   7   5 -21   32.40   13.65   0
   8  -1   0   18.93    9.66   0
   8   0  -7   24.77   11.43   0
   8   1 -11   22.67   12.38   0
   8   2 -14   54.19   13.00   0
   9   1  -9   21.56   13.72   0
   9   3 -15   62.10   15.57   0
  10   0   4    6.90   11.00   0
  10   1  -6  144.98   17.25   0
  11   1   0    1.25   13.62   0
  12   3  14   48.34   20.34   0
  -8  14   1   17.95   15.54   0
  -8  14   2   31.10   14.45   0
  -8  15  -3   12.82   14.66   0
  -8  17  -7   67.02   18.92   0
  -7  11  10  172.61   17.83   0
  -7  13  -8   50.22   11.91   0
  -6   8   7   63.53   11.31   0
  -6  11  18   14.79   13.23   0
  -6  14 -15    8.56    8.66   0
  -6  16 -17   21.20   12.51   0
  -5   6   8   10.28    7.37   0
  -5   8  -9  131.11    7.77   0
  -5   9  19  188.13   16.38   0
  -5  10  21   58.47   15.17   0
  -4   7  19   62.17   11.82   0
  -4   9  23   11.85   11.12   0
  -3   9  26   95.10   16.15   0
  -2   8  27  221.23   19.04   0
  -1   1  10  682.12   12.53   0
   1   0  -5  729.37   10.00   0
   2  -1  -1 1861.39   16.37   0
   2   2  22  265.55    9.94   0
   3   2 -15   77.65    8.17   0
   3   5 -21   91.55   11.18   0
   3  12 -29  115.36   20.26   0
   4  -1  -5  212.30    9.28   0
   5   6 -23  158.17   15.50   0
   6   0  17   21.39    4.87   0
   7  -1  -3  126.38   11.49   0
   7   1 -12    0.85   11.94   0
   8  -1   1   81.05   11.29   0
   8  -1   7  192.73   12.16   0
   9   0  -4  173.20   15.75   0
  10   2 -10    3.63   12.95   0
  11   1   1   24.92   13.88   0
  11   1   7   63.31   15.54   0
  11   2  14   28.67   15.39   0
  12   2   7   -3.33   17.29   0
  -8  14   7   57.43   16.70   0
  -7  14 -10  152.91   14.32   0
  -6   8   0  311.39   13.63   0
  -6   8   8  129.93   13.00   0
  -6   9  13   32.80   12.21   0
  -6  10  16   73.22   14.07   0
  -5   8  17  239.60   18.53   0
  -4  10 -17  201.72    5.74   0
  -3   3   9   16.75    5.01   0
  -3   5  18  521.74   18.64   0
  -1   5  24   72.16   12.36   0
  -1   8  29   15.11   14.38   0
   0   0   8 1816.36   14.58   0
   2   2 -14   79.96    6.94   0
   3   2  23   72.35    6.83   0
   3   5  29   32.98   10.13   0
   5  -1  -5  334.64   12.40   0
   5   1 -13  149.64   11.40   0
   7   0  16    5.83    5.71   0
   7   3 -17   60.42   12.64   0
   7   4 -19   32.76   11.91   0
   8  -1   2  203.83   13.33   0
   8   3 -16   44.49   14.24   0
   9   2 -12   -9.93   13.63   0
  11   1   2    8.03   13.55   0
  11   1   5   10.93   14.36   0
  11   1   6   43.75   15.14   0
  12   2   3   -3.63   15.25   0
  12   2   4   22.97   16.30   0
  12   2   5   25.63   15.46   0
  12   2   6   27.24   14.59   0
  -8  14   0    7.74   13.47   0
  -8  16  -6   32.44   16.20   0
  -7  11  -3   90.19   12.91   0
  -7  11  11   35.64   14.76   0
  -7  12  -6   43.08   11.19   0
  -7  12  14   36.54   15.34   0
  -5   6  -1  259.12   10.97   0
  -5   6   9  131.39   10.68   0
  -5   7  14  185.74   14.35   0
  -4   5  -5  616.27   12.11   0
  -4   5  13  404.32   15.91   0
  -2   4  19  214.49   12.92   0
  -1   3 -11  683.57    7.55   0
  -1   6  26    3.65   11.64   0
   0   7 -21   26.05    6.31   0
   0  10  33    8.26   21.05   0
   1   0  13  747.77   10.29   0
   1   6  29   13.58   11.65   0
   1   9  33   37.48   20.80   0
   2   1 -11  675.56   14.30   0
   2   6  30    1.88   12.51   0
   3   7  32   28.15   14.62   0
   3   8 -25   59.03   12.41   0
   3  11 -28   19.63   17.03   0
   4   6  31  207.16   16.50   0
   6  -1  12  145.43    7.37   0
   6   7 -24  201.34   18.46   0
   7   0  -8  430.22   18.36   0
   8   4 -18   39.00   12.44   0
   9   0  11    2.66    9.13   0
  10   1  -5   80.03   14.78   0
  10   1  13  186.55   15.09   0
  11   1   3   44.37   13.94   0
  11   1   4   53.00   14.36   0
  -8  14  -1   16.66   14.38   0
  -8  15  -4    9.48   13.46   0
  -8  18  -9   56.66   21.17   0
  -6   8  -1  166.39   11.69   0
  -6   8   9  170.64   13.78   0
  -4   4   3   41.74    6.56   0
  -4   6  17  221.39   15.56   0
  -3   4  -7  419.57    7.30   0
  -3   4  15   49.26    7.97   0
  -3   6  21   52.57   11.95   0
   0   1  15   73.61    5.87   0
   0   4  24   47.34   10.08   0
   0   5  26   31.16   10.87   0
   0   9  32   98.46   21.49   0
   2  13 -29   47.00   16.74   0
   3   1 -12  539.21   14.55   0
   3   3 -17  138.39   10.02   0
   3   9 -26   88.38   14.73   0
   3  10 -27   43.53   16.32   0
   4   7 -24   64.31   12.58   0
   6  -1  -4  188.79   10.82   0
   6   0  -9    3.51    6.89   0
   6   2 -15   24.16   11.06   0
   7  -1  -2   59.43    9.58   0
   7  -1  10  216.25   10.16   0
   8   0  -6  146.19   14.33   0
   8   0  14  171.13   10.17   0
   9   0  -3    0.41    9.83   0
   9   1  -8   48.08   14.02   0
  10   2  -9   81.31   16.14   0
  12   3  13    7.66   20.47   0
  -8  17  -8   41.63   19.63   0
  -8  19 -10   16.86   21.23   0
  -7  10   5   93.02   13.64   0
  -6   9  14   18.80   12.54   0
  -6  10  17   55.99   15.45   0
  -6  13 -14   91.20    9.90   0
  -5   6  10  115.73   11.65   0
  -5   9  20    1.58   13.63   0
  -4   4   2  480.11   13.13   0
  -4   8  22   47.90   13.58   0
  -3   3  10  210.70    9.97   0
  -3   8  25   49.68   13.56   0
  -2   2  11  678.77   14.92   0
  -2   3  16    3.04    5.84   0
  -2   6  24   42.49   12.20   0
  -1   2  16  526.34   14.04   0
   1   3 -15   97.73    6.46   0
   1   5 -19  210.75    9.89   0
   1   8  32   23.92   17.71   0
   2   0  -7  395.00    9.92   0
   2   5 -20   44.00    8.66   0
   2   7 -23  350.04   16.36   0
   4  12 -29   63.36   21.17   0
   5   3  26   26.55    5.91   0
   5   7 -24   -2.66   12.15   0
   6   8 -25   -0.85   14.07   0
   8   1 -10   40.80   12.39   0
   8   2 -13   32.16   13.61   0
   9   1  16  118.82   11.08   0
   9   3 -14   45.22   15.10   0
  10   2  17   19.12   12.99   0
  11   2  -5   63.05   16.51   0
  -8  14  -2   30.57   15.10   0
  -7  10   6  120.73   14.71   0
  -7  11  12   27.84   12.38   0
  -7  16 -13   11.82   13.49   0
  -7  17 -14   26.72   15.57   0
  -6   8  -2   13.75    8.74   0
  -6   8  10   -0.73   10.71   0
  -6   9  -6  134.63    9.81   0
  -5   6  -2   10.64    5.66   0
  -5  10  22   13.68   14.12   0
  -4   7  20   93.87   13.92   0
  -3   3  -2 2472.57   21.06   0
  -2   7  26   16.49   12.19   0
  -2   9  29    9.30   15.58   0
  -1   7  28   57.64   15.05   0
  -1  13 -26  144.60   13.56   0
   0   6  28  179.48   15.38   0
   3  -1  -3   22.27    4.00   0
   4  -1  -4  146.15    7.81   0
   4   0  -9  426.66   13.42   0
   4   1  21   30.92    3.75   0
   4   2 -15   15.17    8.64   0
   4   8 -25   17.39   13.53   0
   5   0  -9   36.89    6.75   0
   6   1 -12  141.40   12.54   0
   6   3 -17   68.76   12.40   0
   6   4 -19   19.31   11.40   0
   7   2 -14  119.95   15.34   0
   8   1  18   11.76    8.09   0
   9   0  -2   49.41   12.03   0
  10   1  -4   76.75   14.40   0
  11   2  13   34.16   16.65   0
  -8  15  -5   99.99   16.06   0
  -8  16  -7   21.14   17.28   0
  -7  10   1   19.99   11.04   0
  -7  10   7   48.15   12.11   0
  -7  11  -4  219.67   14.63   0
  -7  13  -9  207.22   14.44   0
  -7  15 -12   55.95   13.54   0
  -6  11 -11   27.33    7.84   0
  -5   7  15    8.06   10.22   0
  -5   8  18  108.91   14.66   0
  -4   4   1 1482.38   21.44   0
  -4   5  14  278.17   14.39   0
  -3   5  19   21.91   10.83   0
  -1   1  11  121.48    6.34   0
   0   3  22  141.53   10.30   0
   0   8  31    0.36   16.86   0
   1   2  21   59.64    6.94   0
   1   7 -22    9.61    7.21   0
   2   3 -16    1.05    5.33   0
   2   8  33   18.48   16.75   0
   3   6 -22  273.27   15.46   0
   4  11 -28   19.99   18.03   0
   5  -1  -4   51.79    6.81   0
   5   2 -15 1049.18   24.81   0
   5   4  28    1.96    7.35   0
   5   8 -25   50.96   14.04   0
   7   1 -11   58.34   11.85   0
   7   5 -20  155.45   16.40   0
   9   0  10   10.28   10.18   0
   9   2 -11    4.21   12.50   0
  10   1  12   20.08   11.70   0
  10   3  20    6.16   12.82   0
  11   3  17   -0.26   15.95   0
  -8  13   6    7.88   13.45   0
  -8  13   7   26.95   15.41   0
  -7  10   8   46.60   11.25   0
  -7  11  13   13.20   14.48   0
  -7  12  -7  191.72   14.19   0
  -6   8  11   58.19   12.58   0
  -6   9  15  177.62   16.56   0
  -6  10  -9    4.30    6.90   0
  -5   6  11  117.65   10.51   0
  -3   3  11  189.74   10.35   0
  -3   9  27   13.67   14.94   0
  -2   2  -3 1618.08   12.26   0
  -1   9 -22   20.45    6.36   0
  -1   9  31   58.32   18.63   0
   1   1  -9 1720.52   18.02   0
   2  -1   0  276.95    6.26   0
   2  12 -28   48.56   17.02   0
   3   0  -8  125.68    7.69   0
   4   3 -17  572.67   19.16   0
   4   3  26    8.64    6.46   0
   4   4 -19  709.80   21.79   0
   4   9 -26   24.75   14.59   0
   4  10 -27    8.05   15.61   0
   5   4 -19   57.32   11.81   0
   5   9 -26   33.40   15.38   0
   5  10 -27  115.15   18.17   0
   6  -1  -3  247.22   11.66   0
   7  -1   9   81.85    8.34   0
   7   0  -7   -2.34    8.99   0
   8   0  -5   57.69   11.21   0
   8   3 -15   61.64   14.70   0
   8   5 -19   33.61   14.67   0
   9   0  -1   40.25   11.57   0
   9   1  -7   13.14   13.39   0
  10   2  -8   15.07   14.21   0
  11   2  -4   14.61   13.32   0
  12   3  12   33.75   18.61   0
  -8  13   1    2.47   12.73   0
  -8  13   8    8.70   14.79   0
  -8  14  -3    2.18   12.98   0
  -7  10   9   28.95   13.99   0
  -6  10  18  113.71   17.27   0
  -4   6  18   93.78   13.00   0
  -3   4  16  615.07   18.68   0
  -2   2  12   18.02    5.75   0
  -2   8  28   28.01   15.21   0
   0   0   9    2.35    2.39   0
   1   7  31  141.47   19.14   0
   2   4  27   89.23   10.29   0
   2   8 -24   54.55   11.16   0
   3   0  17  202.33    4.45   0
   3   6  31   29.92   12.76   0
   4   1 -12   60.58    7.70   0
   4   4  28  139.32   10.60   0
   5   1 -12   67.30    8.82   0
   5   3 -17  396.03   17.70   0
   6   0  -8  154.59   10.91   0
   6   2  23   94.84    4.76   0
   7  -1   0  624.10   18.51   0
   7   3 -16  168.82   15.79   0
   7   4 -18   -1.15   11.93   0
   8   1  -9   63.34   13.50   0
   8   2  21  140.98   10.04   0
   8   4 -17   21.60   14.17   0
   9   0   9    5.98    9.82   0
   9   3  22   62.80   12.32   0
  10   1  -3    5.35   11.02   0
  11   2  12   35.52   17.34   0
  -8  17  -9   17.35   18.08   0
  -8  18 -10   12.06   19.62   0
  -7  14 -11  102.67   13.09   0
  -6   8  12    4.12   12.24   0
  -5   7  16   19.22   12.21   0
  -5   9 -12   60.59    6.61   0
  -5   9  21   20.35   14.19   0
  -4   4   0  114.02    7.34   0
  -4   4   9    9.03    5.38   0
  -2   4  20   21.52    8.99   0
   1   4  26    5.24    8.86   0
   1  13 -28   86.29   15.82   0
   2   3  25  214.18   10.84   0
   9   0   0    0.87   10.26   0
   9   3 -13   23.09   15.76   0
  12   3  11   38.57   20.49   0
  -8  13   0   76.49   15.12   0
  -8  13   9   12.82   13.36   0
  -8  15  -6    5.66   13.21   0
  -7  10  10   15.68   13.02   0
  -7  11  -5   42.18   11.24   0
  -7  11  14   51.62   13.76   0
  -6   9  16  248.94   19.37   0
  -6  12 -13    3.15    6.50   0
  -5   6  -3  763.61   16.49   0
  -5   6  12   32.75    9.99   0
  -5   8  19   39.36   14.17   0
  -5  10  23   57.40   16.79   0
  -4   5  15 1305.36   28.09   0
  -4   8  23   33.05   13.61   0
  -2   3  17  123.38    9.59   0
  -1   5  25    4.39   11.26   0
  -1   8  30   36.71   15.04   0
  -1  12 -25   95.31   10.74   0
   0   3 -13  389.29    8.80   0
   0   7  30    4.69   14.10   0
   0   8 -22    2.55    6.23   0
   0  13 -27  141.37   14.51   0
   1   2 -12   93.19    5.98   0
   1   5  28   54.98   10.89   0
   2   7  32   20.05   15.03   0
   2   9 -25  391.34   17.96   0
   2  11 -27   10.32   13.59   0
   3  13 -29    8.73   19.38   0
   4   6 -22   56.88   11.88   0
   5  -1  -3   76.92    8.04   0
   5   6 -22   70.26   13.66   0
   6  -1  -2  302.18   12.54   0
   6  -1  11  142.24    7.33   0
   6   2 -14   46.03   11.55   0
   7  -1   1  332.91   14.09   0
   8   0  -4   69.19   12.12   0
   8   0  13    5.25    7.14   0
   8   2 -12   61.35   13.36   0
   9   0   8  113.02   12.65   0
   9   2 -10   88.71   15.47   0
   9   2  19   17.02   10.08   0
  10   1  -2   20.41   12.75   0
  10   1  11   61.47   12.27   0
  -8  13  -1    3.24   14.10   0
  -8  14  -4   80.34   15.19   0
  -8  16  -8    6.20   18.14   0
  -7  10  11   37.63   14.52   0
  -6   9  -7  123.02    9.53   0
  -5  14 -19  141.76    9.15   0
  -4   5  -6   28.05    4.54   0
  -4   7  21   23.58   10.70   0
  -3   3  12  379.81   13.26   0
  -3   8  26   90.37   16.25   0
  -1   6  27   53.00   13.72   0
   1   3  24   46.15    8.14   0
   1   8 -23  111.60    9.93   0
   2   5  29   55.39   12.41   0
   2  10 -26  142.85   14.98   0
   3  -1  -2  203.64    7.42   0
   3   7 -23  109.85   12.88   0
   4  -1  -3  166.83    8.11   0
   6   1 -11  147.12   12.98   0
   6   5 -20   39.20   12.32   0
   6   7 -23   10.41   13.52   0
   7   0  -6  215.83   14.56   0
   7   1 -10  196.05   15.02   0
   7   2 -13  196.59   16.29   0
   9   1  -6  196.79   15.21   0
   9   1  15  109.94   11.21   0
   9   4 -15   -0.29   14.20   0
  10   2  -7   68.32   14.19   0
  10   2  16   92.73   13.63   0
  11   2  11   45.49   17.00   0
  -7  11  15  139.38   19.16   0
  -6   8  13  130.61   14.44   0
  -6  10  19    8.79   14.62   0
  -5   8 -10   41.86    6.25   0
  -3   5  20  574.11   20.79   0
  -2   6  25    4.22   11.38   0
  -1   1  12    3.41    3.78   0
  -1   2  17  264.46   11.02   0
  -1   4  23  132.24   12.03   0
  -1  10 -23  338.80   12.08   0
   0   6 -19  109.15    7.55   0
   2   6 -21  153.22   12.36   0
   4   0  -8  186.14    9.29   0
   5   0  -8   84.58    8.04   0
   7  -1   2   69.75    8.49   0
   9   0   7   50.55   10.71   0
  10   1  10   19.04   12.30   0
  11   3  16   13.71   15.75   0
  12   3  10   -6.09   18.32   0
  -7  12  -8   68.09   11.73   0
  -7  13 -10   85.95   11.81   0
  -6   7   3  407.71   16.30   0
  -6   7   4  201.81   12.50   0
  -6   7   5   14.28    8.43   0
  -6   7   6  187.58   12.80   0
  -5   6  13  784.91   22.94   0
  -5   7  17  195.26   16.29   0
  -4   4  -1 1506.14   20.39   0
  -4   6  19  223.44   16.15   0
  -3   4  17   66.61    9.74   0
  -2   2  13   71.13    7.25   0
  -2   7  27   47.87   14.28   0
  -2   9  30   25.73   15.98   0
  -1  11 -24   29.58    8.15   0
   0   1  16 1354.91   18.96   0
   0   4  25   15.49   10.40   0
   0   5  27    5.72   10.88   0
   1  12 -27  163.85   15.94   0
   2  -1   1 1816.35   14.60   0
   3  -1  11  228.70    3.23   0
   3   1 -11  210.20    9.60   0
   4   5  30   45.38   12.25   0
   4  13 -29    6.23   19.26   0
   5   2 -14  161.45   13.08   0
   5   7 -23   29.57   14.01   0
   6  -1  -1  760.23   18.50   0
   6   0  -7   -2.13    7.53   0
   6   3 -16    7.61    9.90   0
   6   4 -18   40.74   12.00   0
   6   8 -24    1.34   13.74   0
   7  -1   3   88.49    9.17   0
   7  -1   4  178.96   11.07   0
   7   0  15  145.74    8.52   0
   8   0  -3  222.99   15.15   0
   8   1  -8   22.98   11.23   0
   8   3 -14   35.81   14.51   0
   9   0   5   85.89   11.93   0
   9   0   6  119.00   12.34   0
  10   3 -10   64.33   15.12   0
  12   3   9    5.53   17.35   0
  -8  12   5   25.38   13.22   0
  -8  13  -2    2.50   12.43   0
  -8  14  -5   34.60   14.54   0
  -8  15  -7   59.57   15.54   0
  -7  10  12   55.33   13.97   0
  -6   7   2   62.64    9.82   0
  -6   7   7  125.79   12.14   0
  -6   9  17   62.67   14.19   0
  -5   9  22   18.70   14.24   0
  -4   5  16   95.02   12.34   0
  -3   3  -3   93.07    4.70   0
  -3   9  28  144.07   18.56   0
  -1   7  29  122.49   16.92   0
   0   2 -10   13.17    2.96   0
   0   9  33   81.24   21.95   0
   1   6  30   -2.67   13.34   0
   1   9  34   31.83   21.03   0
   2   1 -10  263.25    9.34   0
   2   2 -13   71.77    6.14   0
   2  14 -29   39.50   18.33   0
   3   3 -16  160.22   10.31   0
   3   4  28    0.71    8.09   0
   3  12 -28   17.11   16.67   0
   4   2 -14   27.33    7.60   0
   4   7 -23   12.05   11.03   0
   5   5  30   63.05   11.37   0
   6   9 -25   43.42   15.97   0
   7   3 -15  127.51   15.37   0
   7   5 -19    5.23   12.35   0
   8   4 -16    5.02   13.71   0
   8   5 -18    3.37   13.60   0
   9   1  -5   40.07   12.74   0
   9   2  -9   18.06   13.71   0
  10   2  -6   18.80   14.21   0
  11   2  10    3.92   14.88   0
  12   4  15   20.86   20.94   0
  -8  12   6   16.07   11.30   0
  -8  12   7  106.01   16.22   0
  -8  17 -10   54.43   19.83   0
  -7  11  -6   22.15   10.42   0
  -7  11  16    2.15   16.32   0
  -7  16 -14   31.59   14.04   0
  -6   7   8  189.33   13.92   0
  -6   8  14    5.19   11.46   0
  -5   6  -4  159.17    8.55   0
  -5   8  20   63.29   15.06   0
  -5  15 -20    2.96    7.49   0
  -3   3  13  194.41   10.97   0
  -1   7 -19  395.32    9.96   0
   0   0  10  375.31    7.79   0
   0   9 -23   18.97    7.21   0
   0  12 -26    8.33    9.66   0
   1   0  -4   48.31    3.00   0
   1   0  14  149.15    5.51   0
   1   6 -20   83.51    8.29   0
   1   9 -24   26.20    9.02   0
   1  11 -26    1.33   11.54   0
   2   0  -6  924.09   14.12   0
   3   3  26   39.81    8.17   0
   3   4 -18  239.24   13.13   0
   3   8 -24  144.98   13.82   0
   4   2  24   27.08    5.68   0
   5  -1  -2  179.98    9.34   0
   5   1 -11  350.59   14.36   0
   7   1  19   48.24    6.90   0
   7   4 -17   33.26   13.68   0
   8   0  12  163.47   10.65   0
   8   2 -11  103.83   13.99   0
   9   3 -12   82.49   15.68   0
  10   1   9   39.52   12.30   0
  11   2   0   -0.65   14.03   0
  12   3   8   46.86   18.85   0
  -8  12   8   -2.80   13.84   0
  -8  13  -3   -1.82   13.31   0
  -8  18 -11   38.24   18.44   0
  -7   9   6   37.66   12.60   0
  -7  10  -3   26.27   10.61   0
  -7  10  13   23.35   13.57   0
  -7  15 -13   21.18   12.06   0
  -7  17 -15   38.82   15.77   0
  -6   7   1   93.31    9.38   0
  -6   7   9   31.83   10.13   0
  -6  10 -10  148.95    9.90   0
  -6  10  20  115.46   17.89   0
  -6  14 -16    1.04    8.86   0
  -5   5   4   18.97    6.18   0
  -5   5   5   41.28    7.27   0
  -5   6  14  119.98   13.23   0
  -4   7  22   54.40   13.37   0
  -3   7  25    1.68   12.33   0
  -2   8  29  164.78   18.83   0
  -1   9  32   40.57   19.12   0
   0   6  29   44.31   12.64   0
   0   8  32   84.64   20.79   0
   1   8  33    6.41   17.63   0
   1  10 -25   68.08   11.25   0
   2   1  20   31.19    5.22   0
   2   2  23  204.22    9.62   0
   2   6  31   47.00   14.93   0
   3   0  -7  186.87    8.29   0
   3   9 -25   56.00   13.83   0
   3  11 -27   45.11   16.42   0
   4  -1  -2  337.78   10.57   0
   4   1 -11   45.98    6.81   0
   4  12 -28   32.87   18.85   0
   5   3 -16   29.40   10.68   0
   5   4 -18  128.14   13.03   0
   5   8 -24   20.72   13.39   0
   6  -1   0  263.46   11.68   0
   7   0  -5  347.87   15.55   0
   8   0  -2  215.33   14.99   0
  10   1   8    9.96   11.66   0
  10   3  19    4.46   13.71   0
  11   2   1   59.34   15.11   0
  11   2   9   -2.97   13.69   0
  12   3   4   10.43   16.06   0
  12   3   5   27.97   16.23   0
  12   3   6   81.80   17.19   0
  12   3   7   80.75   16.50   0
  -8  12   1  121.16   15.56   0
  -8  12   9   41.72   15.04   0
  -8  16  -9   24.03   16.65   0
  -7   9   3   -1.83    9.68   0
  -7   9   7    3.08   10.57   0
  -7   9   8  231.77   17.42   0
  -5   5   3  224.13   11.02   0
  -4   4  12  271.13   13.32   0
  -2   3  18   14.55    7.16   0
  -2  14 -25  126.19   11.25   0
   0   3  23   56.49    8.52   0
   0  10 -24   -3.28    8.19   0
   0  11 -25    1.86    8.68   0
   3  -1  -1  511.73   10.61   0
   3  10 -26   31.50   13.68   0
   4   3 -16  306.67   14.62   0
   4   4 -18   25.38    9.87   0
   4   8 -24   16.32   12.43   0
   5   9 -25   -5.00   14.36   0
   5  11 -27   18.46   17.44   0
   6   2 -13  147.05   13.52   0
   7   1  -9   93.01   11.62   0
   7   2 -12  107.24   14.46   0
   8   1  -7  214.12   15.78   0
   8   1  17   32.55    8.63   0
   9   1  -4   28.84   12.55   0
   9   1  14   -5.77    9.16   0
   9   4 -14   23.65   15.26   0
  10   1   3   13.08   11.52   0
  10   1   7  359.03   19.53   0
  10   2  -5   -4.81   13.48   0
  10   2  15   19.41   13.26   0
  10   3  -9    6.12   13.04   0
  11   2   2    9.31   13.65   0
  11   2   8   89.32   16.36   0
  -8  12  10   11.95   14.89   0
  -8  14  -6   54.59   14.49   0
  -7   9   9   24.82   13.58   0
  -7  10  14  160.44   18.76   0
  -7  14 -12   45.26   12.19   0
  -6   7   0   10.13    7.72   0
  -6   7  10   51.28   11.21   0
  -6   8  15  181.48   16.22   0
  -6   9  18   99.28   15.29   0
  -6  11 -12  241.64   11.25   0
  -5   5   2  249.47   11.79   0
  -5   7  18   33.61   11.80   0
  -4   4  -2  511.70   11.99   0
  -4   9  26   24.75   15.58   0
  -3   8  27   10.75   14.23   0
  -1   1  13  374.78   10.72   0
   1   2  22   91.42    8.16   0
   2   7 -22   20.99    9.49   0
   3   5  30   32.43   11.27   0
   4   9 -25   25.41   13.88   0
   4  11 -27   63.40   17.70   0
   5   0  -7  271.20   11.71   0
   5   0  17  173.46    4.98   0
   5  10 -26   40.47   15.21   0
   6   1 -10   30.82    7.96   0
   7   2  22   21.22    6.31   0
  10   1   4   79.29   13.43   0
  10   1   5   76.03   13.26   0
  10   1   6  160.96   14.88   0
  11   2   3   15.81   13.77   0
  11   2   7  127.60   17.47   0
  11   3  15   13.49   15.40   0
  12   4  14    9.04   20.89   0
  -8  12   0   44.87   12.95   0
  -8  15  -8   28.13   16.95   0
  -7  10  -4   37.97   11.14   0
  -6   7  11  193.80   16.19   0
  -6   9  -8  148.12   10.07   0
  -6  13 -15   67.37    9.21   0
  -5   6  15  386.59   18.82   0
  -5   9  23   12.13   15.04   0
  -4   5  17  542.53   19.81   0
  -4   6  20  112.85   13.05   0
  -3   3  14    1.31    6.59   0
  -3   4  18  227.74   13.37   0
  -3   5  21   94.04   12.16   0
  -2   2  14   68.32    6.89   0
  -2   6  26   36.17   13.21   0
  -1   5  26   70.35   13.20   0
  -1   8  31   16.32   17.16   0
   2   3 -15  533.27   14.27   0
   2  13 -28   33.47   16.22   0
   3   1  21   48.17    5.22   0
   3   6 -21   69.01   10.68   0
   4   0  -7  118.47    7.78   0
   4  10 -26   72.68   15.78   0
   5  -1  -1  431.64   12.98   0
   6  -1   1  757.10   17.65   0
   6   0  -6   -0.38    6.85   0
   6   1  20   -1.27    4.12   0
   6   5 -19   13.19   11.45   0
   7   6 -20   35.62   13.78   0
   8   0  -1   -5.13   10.00   0
   8   3 -13   62.75   13.69   0
   8   6 -19   29.49   13.86   0
   9   2  -8   16.16   11.81   0
   9   3 -11   -3.49   14.05   0
  11   2   4   18.15   13.84   0
  11   2   5   67.53   15.31   0
  11   2   6   25.09   14.14   0
  -8  12  11   30.18   14.58   0
  -8  13  -4   26.26   12.70   0
  -7   9  10  220.19   17.08   0
  -7  11  -7   29.81   11.08   0
  -7  12  -9   80.58   11.18   0
  -5   5   1  759.73   17.86   0
  -5   8  21  195.44   16.59   0
  -2   5  24   34.84   11.56   0
  -2   9 -20   16.32    4.59   0
  -1   2  18   22.57    6.43   0
  -1   6  28   98.54   15.44   0
   0   7  31   -7.93   17.35   0
   1   3 -14  271.37    9.09   0
   1   7  32   60.43   16.67   0
   2  -1   2   73.47    3.22   0
   2   4 -17   33.63    7.33   0
   3  14 -29   -4.85   20.40   0
   6   3 -15    5.69   11.23   0
   7   0  -4  162.20   12.11   0
   8   0  11   70.68    8.65   0
   8   2 -10    4.47   10.91   0
   8   5 -17   94.69   16.37   0
   9   1  -3   33.13   12.75   0
  10   2  -4    4.72   12.52   0
  11   3  -4   17.56   16.03   0
  -8  12  -1  133.32   15.02   0
  -7   9   0   51.60   11.01   0
  -7  10  15   33.49   16.68   0
  -6   7  -1   83.44    9.19   0
  -6   8  16   55.63   13.70   0
  -6   9  19   97.12   16.97   0
  -5   5  10   19.09    7.43   0
  -4   4  13  337.38   14.70   0
  -3   9  29    1.33   15.53   0
  -2   7  28    4.95   14.38   0
  -2   9  31   32.02   17.38   0
  -1   4  24    6.05    9.34   0
   1   1  19  280.07    9.51   0
   1   4  27  147.59   11.96   0
   3   2 -13   14.44    6.18   0
   4  -1  -1  245.54    9.07   0
   5   2 -13   74.70   11.25   0
   6  -1   2  319.37   12.20   0
   6   0  16   -0.14    4.88   0
   6   4 -17    8.81   10.99   0
   7   3 -14  116.20   13.91   0
   7   5 -18   62.61   13.60   0
   8   0   0  452.28   18.33   0
   8   4 -15    4.97   12.50   0
   9   2  18   87.96   10.90   0
  10   3  -8   14.48   13.15   0
  12   4  13   67.73   22.93   0
  -8  17 -11   13.30   17.23   0
  -7   9  11   47.01   13.31   0
  -6   7  12  118.76   14.13   0
  -5   6  -5  205.74    9.17   0
  -5   7  19  217.27   17.43   0
   0   0  11   -0.14    2.84   0
   0   1  -6   -0.42    1.53   0
   0   1  17  101.27    6.95   0
   1   5  29  160.09   14.26   0
   1  14 -28   91.69   17.05   0
   3   2  24  371.93   10.88   0
   5  -1   0   24.63    5.79   0
   5   1 -10  602.06   18.06   0
   6   8 -23   52.84   14.97   0
   7   0  14   45.44    7.21   0
   7   1  -8  514.42   19.18   0
   7   4 -16    4.34   12.53   0
   8   1  -6   54.37   11.42   0
   9   1  13   11.25    9.21   0
   9   4 -13   16.61   15.70   0
  10   2  14   45.46   14.07   0
  11   3  14   17.06   17.03   0
  -9  16  -2   25.35   17.53   0
  -9  17  -4   34.93   19.80   0
  -8  11   5   79.97   14.67   0
  -8  11   6   -4.95   12.52   0
  -8  12  -2   10.67   12.80   0
  -8  14  -7   58.79   14.08   0
  -8  16 -10   32.55   17.36   0
  -7   9  12   15.64   14.30   0
  -5   5   0   16.41    6.14   0
  -5   5  11  254.49   14.26   0
  -5   6  16   56.23   11.81   0
  -3   7  26  171.55   17.24   0
  -2   3  19  209.95   12.72   0
   1   1  -8  600.51   10.51   0
   1   3  25   20.98    8.09   0
   1   4 -16  486.36   12.59   0
   1   7 -21  164.20   10.45   0
   2   4  28  191.47   12.41   0
   2   8 -23  195.79   13.76   0
   2  12 -27  106.08   16.64   0
   3  -1   0  444.94    9.67   0
   3   1 -10 1128.24   19.64   0
   5   5 -19  135.01   13.96   0
   5   7 -22   69.66   14.24   0
   6  -1   3  269.75   11.11   0
   7   2 -11   61.86   13.47   0
   8   0   1    5.82    9.59   0
   9   1  -2  182.94   15.72   0
   9   2  -7   17.29   12.08   0
  10   2  -3   38.13   13.38   0
  11   3  -3   11.94   14.87   0
  11   4  18   27.06   16.91   0
  -9  15   1    4.82   15.01   0
  -8  11   4   39.15   13.40   0
  -8  11   7   59.80   13.07   0
  -8  11   8   37.00   14.96   0
  -8  13  -5   33.86   12.75   0
  -7  10  -5  102.08   12.93   0
  -7  10  16    1.61   13.87   0
  -6   7  -2   51.88    8.25   0
  -6   7  13   21.64   11.76   0
  -6   8  17   16.87   14.53   0
  -6  12 -14   44.37    8.96   0
  -4   4  14   37.56    9.83   0
  -4   5  -7   10.13    3.80   0
  -4   5  18    2.96    9.77   0
  -4   6  21   20.77   11.41   0
  -3   3  15  412.18   15.04   0
  -3   4  19   53.70   10.78   0
  -3  15 -24   14.40    7.25   0
  -2   2  15   85.84    8.19   0
  -2   7 -17  259.77    6.15   0
  -1   1  14  216.14    9.09   0
  -1   7  30  220.47   19.25   0
   0   4  26    0.06    9.66   0
   0   5  28  182.15   14.56   0
   0   7 -20  218.54    9.93   0
   0   9  34  140.00   25.50   0
   2   7  33   18.46   15.35   0
   3   7 -22  129.83   12.37   0
   3  13 -28   59.01   19.56   0
   4   1 -10   73.30    8.09   0
   5   0  -6  121.74    8.57   0
   6  -1   4  173.91    9.27   0
   6   0  -5  151.37   10.13   0
   6   1  -9   43.34    7.97   0
   6   2 -12   17.51   10.37   0
   6   9 -24   74.03   16.02   0
   7   0  -3   34.19    8.81   0
   8   3 -12   46.72   14.49   0
   9   3 -10   48.06   15.02   0
   9   3  21   36.94   12.50   0
  12   4  12   21.87   19.94   0
  -9  15   0  200.70   21.58   0
  -8  11   9   26.74   14.78   0
  -8  15  -9   25.01   16.46   0
  -5   8  22   20.05   11.24   0
  -5   9  24   50.96   14.82   0
  -4   4  -3   27.04    4.41   0
  -3   3  -4  341.89    7.56   0
  -3   8  28    2.67   14.16   0
  -2   8  30    5.06   14.17   0
   0   2  21   60.74    7.51   0
   2   3  26  360.54   13.04   0
   2   5  30  106.89   13.57   0
   2   9 -24  122.24   13.58   0
   2  11 -26   60.25   15.36   0
   3   0  -6 2035.03   23.81   0
   3   6  32   11.46   14.17   0
   4   7 -22   47.60   12.21   0
   4  13 -28    6.70   21.93   0
   5   3 -15   52.84    9.69   0
   5   4 -17   47.12   11.10   0
   6   6 -20   93.08   13.78   0
   8   0   2  248.20   14.40   0
   8   2  -9  239.81   17.58   0
   8   3  23   55.65    9.16   0
  10   3  -7   37.30   13.01   0
  10   3  18   30.70   13.62   0
  10   4 -10    7.49   14.64   0
  -9  16  -3   14.60   16.73   0
  -9  17  -5   98.22   22.06   0
  -8  11  10   12.14   14.20   0
  -8  12  -3  154.57   15.70   0
  -7   9  13   32.33   12.92   0
  -6   9  20    5.45   13.03   0
  -5   5  12   22.05    8.47   0
  -5   7  20    6.75   12.84   0
  -3   2   5  448.31   11.74   0
  -3   9 -18   29.14    2.87   0
  -1   3  22    3.95    8.51   0
  -1   6 -17  224.76    7.35   0
  -1   9  33   50.98   22.49   0
   0   6  30  412.78   22.84   0
   1   6  31   25.83   14.36   0
   2  -1   3  142.41    3.88   0
   2   0  -5  387.62    9.07   0
   2   1  -9   60.96    5.73   0
   2   2 -12   18.46    5.25   0
   2   6 -20   57.40    9.99   0
   2  10 -25   10.33   10.84   0
   3   3 -15  382.27   13.48   0
   3   4 -17   65.70    9.01   0
   4  -1   0  270.04    9.16   0
   5  -1   1  427.46   12.23   0
   5   8 -23   40.02   13.48   0
   7   6 -19    5.76   12.65   0
   8   1  -5  259.50   15.96   0
   8   2  20   35.23    8.69   0
   9   1  -1   21.41   11.34   0
   9   1  12  211.49   13.95   0
  10   2  -2   18.98   12.91   0
  11   3  13   15.10   16.43   0
  12   4  11   11.12   19.42   0
  -9  15  -1   10.91   16.07   0
  -7  10  17   25.85   14.11   0
  -7  11  -8   74.22   11.12   0
  -7  15 -14   13.55   12.64   0
  -7  16 -15   22.72   14.65   0
  -6   7  14  292.75   18.07   0
  -5   5  -1  734.31   16.74   0
  -5   6  17  138.59   13.94   0
  -5   8 -11   78.46    6.64   0
  -3   2   4  897.22   15.59   0
  -2   2  -4 1711.84   11.55   0
  -2   5  25   61.58   13.14   0
  -2   6  27  184.33   17.81   0
  -2  13 -24   59.57    8.95   0
  -1   4 -13  949.74   10.48   0
   0   3  24  226.86   12.80   0
   0   8  33   10.28   18.15   0
   0  14 -27   56.91   14.95   0
   1   2 -11  269.06    8.22   0
   1  13 -27   77.63   15.39   0
   3   8 -23   17.61   11.20   0
   3  12 -27   73.25   18.93   0
   4   0  -6    1.45    4.38   0
   4   3 -15 1011.01   22.88   0
   4   4 -17  386.66   16.87   0
   7   0  -2    4.22    8.50   0
   7   1  -7  364.12   16.90   0
   7   3 -13   90.88   14.06   0
   8   0   3  216.82   13.73   0
   8   1  16  228.10   11.42   0
   8   4 -14    3.86   11.99   0
   8   5 -16   39.86   14.98   0
  10   2  13   59.58   12.92   0
  10   4  21   44.36   14.11   0
  -9  14   3   21.16   15.88   0
  -8  11  11    5.28   13.42   0
  -8  13  -6    3.35   12.68   0
  -7   8   5   74.42   12.81   0
  -7   8   6  185.46   15.65   0
  -7   9  14   42.84   13.79   0
  -7  12 -10   74.44   10.96   0
  -6   8  18  141.83   17.19   0
  -6  10 -11   30.28    7.05   0
  -5   5  13  113.84   12.91   0
  -4   4  15   14.44    8.61   0
  -4   5  19   42.57   12.22   0
  -4   8  26   17.07   14.93   0
  -1   5  27  163.49   15.64   0
  -1   8 -20  130.65    7.71   0
  -1  14 -26  122.11   14.28   0
   1   0  15  541.89    9.88   0
   1   8  34   31.40   20.86   0
   4   8 -23   42.82   13.18   0
   4  12 -27    8.21   16.73   0
   5   9 -24   51.27   14.84   0
   5  10 -25   17.74   15.09   0
   5  11 -26    1.89   15.51   0
   6   0  -4    2.84    7.27   0
   6   3 -14  338.79   17.01   0
   6   5 -18   20.03   11.03   0
   9   1   0   95.88   13.04   0
   9   4 -12    5.81   12.93   0
  10   2  -1  153.69   16.37   0
  10   3  -6   66.34   15.45   0
  11   3  12    9.86   17.72   0
  12   4  10   48.63   18.79   0
  -9  14   2   66.76   16.85   0
  -9  15  -2   19.40   16.14   0
  -9  16  -4   12.08   18.39   0
  -9  18  -7   18.61   22.53   0
  -8  11   0    3.73   11.50   0
  -8  11  12   33.07   15.68   0
  -8  14  -8   32.56   13.94   0
  -7   8   4    9.48   10.78   0
  -7   8   7  193.78   14.98   0
  -7   8   8    7.43   12.00   0
  -7  14 -13   42.95   11.62   0
  -6   6   6  142.08   11.99   0
  -6   7  -3  372.06   13.87   0
  -6   9  -9   35.26    6.87   0
  -4   6  22   59.29   12.85   0
  -4   9 -16  165.24    4.87   0
  -3   2   3   35.88    4.39   0
  -3   3  16  149.44   10.40   0
  -3   6  25   60.96   13.59   0
  -2   7  29   45.36   15.80   0
  -1   4  25  628.07   21.51   0
  -1   6  29    9.31   13.29   0
  -1   8  32   19.18   17.43   0
   0   0  12 1410.21   15.99   0
   1   8 -22   50.33    8.68   0
   3  -1   1  533.19   10.24   0
   3   9 -24   83.87   13.38   0
   3  11 -26  101.48   17.29   0
   5  -1   2  182.56    8.78   0
   5   2 -12   79.61   10.02   0
   6   4 -16    4.69   10.05   0
   7   0  13   25.88    6.65   0
   7   2 -10  150.31   14.22   0
   7   4 -15   29.46   13.36   0
   7   5 -17    1.87   10.35   0
   8   1  -4   93.95   13.09   0
   9   1  11   15.65   10.70   0
   9   2  17    9.97    9.69   0
   9   3  -9   12.49   14.19   0
   9   5 -14  109.42   17.52   0
  11   4  17   -0.16   16.40   0
  12   4   9   71.39   19.64   0
  -9  14   1   96.59   18.67   0
  -9  17  -6    0.06   20.45   0
  -8  12  -4   26.02   12.54   0
  -7   8   3  228.10   15.48   0
  -7   8   9   11.16   12.31   0
  -7   9  15   93.94   17.74   0
  -7  10  -6  110.69   12.05   0
  -6   7  15  127.93   14.94   0
  -6   9  21   98.01   16.01   0
  -5   8  23   44.59   12.57   0
  -4   3   5  114.53    7.77   0
  -4   3   6  192.20    9.50   0
  -4   3   7   68.27    6.84   0
  -3   4  20   77.54   11.77   0
  -3   7  27   27.32   14.60   0
  -2   2  16   89.60    7.99   0
   2  14 -28   13.06   16.81   0
   3  10 -25   16.05   12.40   0
   4  -1   1  243.68    8.59   0
   4   9 -24   44.85   14.58   0
   4  10 -25   41.17   15.15   0
   4  11 -26    9.52   14.23   0
   5   0  -5   66.77    7.05   0
   5   1  -9  128.74    9.33   0
   6   1  -8   91.42    9.34   0
   7   0  -1   10.54    8.81   0
   7   7 -20   32.24   13.99   0
   8   2  -8    8.70   11.27   0
   8   3 -11   82.45   15.93   0
   9   1   1   23.20   11.22   0
  10   2  12  100.03   13.82   0
  10   4  -9   55.48   14.61   0
  12   4   8   35.21   18.61   0
  -8  11  -1   11.17   11.76   0
  -8  16 -11   11.38   14.88   0
  -8  17 -12   33.93   15.93   0
  -7   8   2   79.41   11.98   0
  -7   8  10   80.48   14.87   0
  -6   6   9   38.63   10.34   0
  -5   5  14  129.78   13.51   0
  -5   6  -6  193.14    8.78   0
  -5   6  18   18.97   11.19   0
  -5   7  21   64.86   14.14   0
  -4   3   4  193.17    9.07   0
  -2   1   4 1764.51   18.27   0
  -2  10 -21  298.15    8.93   0
  -1   1  15    3.54    4.58   0
   0   7  32  144.03   21.07   0
   1   2  23  240.81   10.86   0
   1  12 -26   75.20   13.76   0
   2   6  32    2.36   14.25   0
   5  -1   3   62.97    6.03   0
   6   2 -11   75.05   10.59   0
   6   8 -22   79.67   15.52   0
   9   2  -5   12.20   11.35   0
  11   3   1   13.27   14.20   0
  11   3  11   85.85   16.86   0
  12   4   6   22.78   15.69   0
  12   4   7   23.35   15.21   0
  12   5  15   12.98   22.01   0
  -9  14   0   25.52   16.85   0
  -9  15  -3  107.33   18.05   0
  -9  16  -5   11.53   19.62   0
  -8  15 -10   75.79   16.74   0
  -7  13 -12   69.37   11.84   0
  -6   6   2  287.52   13.69   0
  -6   6  10  228.51   14.94   0
  -6   8  19   46.03   13.29   0
  -6  11 -13   18.95    7.09   0
  -5   5  -2  237.14   10.19   0
  -4   4  16   27.07    9.26   0
  -3   2   2  164.74    6.97   0
  -3   8  29   16.00   14.73   0
   0   8 -21   -2.65    6.03   0
   1   6 -19  302.11   11.97   0
   1   7  33   29.02   17.85   0
   1   9 -23    9.49    8.81   0
   2  -1   4 1785.27   11.69   0
   2   2  24   36.89    7.00   0
   3   2 -12  713.89   16.92   0
   4   2 -12  428.35   14.91   0
   4   4  29   35.93    9.58   0
   7   1  -6   36.19    9.30   0
   7   1  18    9.98    6.34   0
   8   6 -17   37.98   14.77   0
   9   1  10   31.46   11.30   0
  10   2  11   30.39   12.46   0
  10   3  -5   14.13   12.91   0
  10   3  17   28.46   13.84   0
  11   3   2   26.91   15.22   0
  -8  10   5    8.95   12.32   0
  -8  10   6   59.30   13.79   0
  -8  10   7  138.59   16.18   0
  -7   8   1   52.96   11.58   0
  -7   8  11    7.59   12.33   0
  -7   9  16   51.40   17.07   0
  -6   6  11   23.99   12.40   0
  -6   7  16  331.31   19.43   0
  -6   8  -7   71.55    7.80   0
  -4   3   3 2331.06   27.45   0
  -4   5  20   17.77   11.31   0
  -2   8  31   10.40   16.60   0
  -2  12 -23    3.31    7.18   0
  -1   7  31  138.28   19.29   0
   0  13 -26   18.89   11.83   0
   1   4  28   13.52   11.22   0
   1  11 -25   15.43   11.18   0
   2   1  21   17.76    5.31   0
   2   3 -14  321.88   11.35   0
   2   7 -21   18.33    9.75   0
   3   1  -9   88.69    7.02   0
   3   4  29    4.32    8.75   0
   4   1  -9  275.38   11.48   0
   5  -1   4   62.23    5.72   0
   5   3 -14  202.17   13.90   0
   5   5 -18   80.81   12.14   0
   6   0  -3  360.70   13.68   0
   6   6 -19   88.21   13.79   0
   6   9 -23    7.76   14.21   0
   8   1  -3  183.56   14.47   0
   8   4 -13   91.66   14.38   0
   9   4 -11   34.72   14.09   0
  11   3  10    8.35   14.47   0
  -9  14  -1   98.52   18.49   0
  -9  18  -8    0.81   23.06   0
  -8  10   4   54.43   13.23   0
  -8  10   8   85.39   13.60   0
  -8  10   9  149.50   17.80   0
  -8  11  -2    2.40   12.29   0
  -8  12  -5   15.72   12.14   0
  -8  13  -7   31.82   12.30   0
  -7   8  12   77.90   15.64   0
  -5   5  15    5.85   11.06   0
  -4   3  10  193.04   10.45   0
  -4   4  -4  186.10    7.18   0
  -4   8  27    8.55   15.66   0
  -3   3  17  131.70   11.08   0
  -2   1   3  136.39    5.44   0
  -2  11 -22   73.54    7.43   0
  -1   3  23  152.07   12.39   0
   0   3 -12  814.08   11.85   0
   0   4  27   30.56   11.21   0
   0   5  29   60.69   13.19   0
   0   6 -18  505.07   12.69   0
   1   1  20   38.49    5.78   0
   1  10 -24   16.20    8.85   0
   2   4 -16   36.99    6.57   0
   3  -1   2  259.81    7.14   0
   3   0  -5  298.80    9.59   0
   3   3  27   54.38    8.73   0
   3  14 -28   12.71   20.59   0
   4  -1   2  330.56    9.43   0
   4   0  -5  921.27   17.80   0
   4   3  27   40.44    7.86   0
   5   4 -16  170.69   13.91   0
   6  10 -24    8.62   14.35   0
   7   0   0   -0.58    7.07   0
   7   3 -12   -1.38   10.85   0
   7   6 -18   35.36   13.22   0
   8   1  15  212.94   11.27   0
   8   5 -15   18.14   12.94   0
   9   1   9   24.17    9.99   0
   9   2  -4  336.99   19.24   0
   9   3  -8   18.67   13.07   0
  10   2  10   -2.79   11.52   0
  10   4  -8    7.36   12.98   0
  11   3   3   21.29   14.40   0
  11   3   9  129.74   17.40   0
  11   4  16   24.20   17.06   0
  -9  13   3   21.50   14.63   0
  -9  13   4    6.74   14.50   0
  -9  17  -7    2.01   19.03   0
  -8  10   3   88.98   14.73   0
  -8  10  10   12.28   14.61   0
  -8  14  -9   44.24   15.29   0
  -7   9  -4  215.49   13.64   0
  -7  11  -9  191.90   13.12   0
  -6   6   1    5.10    6.04   0
  -6   6  12  101.24   13.69   0
  -5   6  19  138.39   14.46   0
  -5   8  24   17.04   15.48   0
  -4   3   2   35.88    5.98   0
  -2   2  17  128.42    9.48   0
  -2   5  26  129.47   14.89   0
  -2   6  28  105.65   16.90   0
  -1  13 -25   55.04   11.21   0
   0   2  22    1.49    6.76   0
   1   5  30   90.84   13.57   0
   2  13 -27   25.59   16.46   0
   5  -1   5  371.81   10.52   0
   5  -1   6   68.26    5.83   0
   6   0  15   -2.75    4.93   0
   6   3 -13    2.00   10.47   0
   7   2  -9  129.20   13.25   0
   8   2  -7  105.84   13.00   0
   9   1   5   30.15   10.76   0
   9   1   6  189.66   15.66   0
   9   1   7   25.92   11.68   0
   9   1   8   46.66   10.66   0
   9   5 -13   91.85   15.40   0
  10   2   3   32.92   12.49   0
  10   3  -4   85.51   15.05   0
  11   3   4   17.65   14.16   0
  11   3   5   34.31   15.50   0
  11   3   6   19.30   15.44   0
  11   3   7   46.45   15.85   0
  11   3   8   47.46   15.78   0
  12   5  14   56.36   23.83   0
  -9  15  -4   12.35   17.35   0
  -8  10  11  158.19   18.47   0
  -7   8   0   25.42    9.85   0
  -7   8  13    5.05   14.26   0
  -7   9  17  101.31   17.19   0
  -7  10  -7   61.86   11.33   0
  -6   7  17    9.65   12.21   0
  -5   7  22   68.66   14.62   0
  -4   3  11  141.61   10.10   0
  -4   4  17  384.81   17.81   0
  -3   4  21    9.10   10.56   0
  -3   6  26   95.44   14.89   0
   1   3  26   21.28    7.50   0
   3   5  31   26.31   12.51   0
   3   7 -21   36.41   11.29   0
   4   3 -14  230.50   12.73   0
   4   5 -18    9.20    8.32   0
   4   5  31   17.85   12.19   0
   4   7 -21   23.50   11.09   0
   5   0  -4   21.03    6.11   0
   5   8 -22   16.17   13.44   0
   6   1  -7  113.29    9.68   0
   6   5 -17   39.43   12.36   0
   7   0   1   15.54    7.83   0
   7   4 -14   15.27   12.69   0
   7   5 -16   17.54   12.94   0
   8   3 -10   -0.29   11.23   0
   9   2  16  258.21   15.48   0
   9   3  20   96.65   13.01   0
   9   4  23   18.70   12.56   0
  10   2   4    3.27   11.81   0
  10   2   9   69.19   13.60   0
  11   4  -3   24.36   15.75   0
  -9  13   2   99.11   17.18   0
  -9  14  -2   63.05   17.50   0
  -9  16  -6    5.04   18.69   0
  -7  12 -11  119.28   11.78   0
  -6   6   0   20.40    7.52   0
  -5   4   5  331.14   13.56   0
  -5   4   6    9.24    6.02   0
  -3   2   1  633.37   11.89   0
  -3   2  12  692.90   17.08   0
  -3   7  28  203.38   18.70   0
  -2   7  30   -2.78   14.75   0
  -1   1  16   41.80    6.11   0
  -1   5  28   38.17   12.74   0
  -1   9 -21  128.47    7.92   0
   0   0  13   -3.57    3.30   0
   0   3  25   15.98    9.31   0
   0   6  31  250.61   20.76   0
   0   8  34   -4.52   20.87   0
   0   9 -22  176.96   10.42   0
   0  12 -25    1.44    9.82   0
   1   3 -13    1.46    3.67   0
   2  -1   5  457.98    5.49   0
   2   8 -22  157.66   13.26   0
   3   3 -14    2.59    6.27   0
   4   4 -16   28.52    9.43   0
   5   1  -8  296.51   12.52   0
   5   2 -11   33.92    8.31   0
   5  12 -26    1.20   16.96   0
   6   0  -2   40.90    7.96   0
   6   4 -15   33.17   10.74   0
   7   1  -5   35.62    9.21   0
   8   1  -2  181.14   13.78   0
   8   7 -18    4.28   13.18   0
  10   2   5    1.50   11.51   0
  10   2   6   36.73   13.88   0
  10   2   7   65.79   14.40   0
  10   2   8   14.13   11.60   0
  10   4  20    7.42   14.38   0
  -9  13   1   65.04   16.16   0
  -8  10  12   45.94   16.23   0
  -8  11  -3   15.03   11.14   0
  -7   8  14    4.17   14.97   0
  -6   6  13  106.09   13.44   0
  -5   4   9  134.52   10.44   0
  -5   5  -3  222.18    9.48   0
  -5   5  16  134.20   13.17   0
  -4   5  21  323.04   18.10   0
  -2   4  24   20.43   10.52   0
  -1   4  26   -1.81   10.75   0
  -1   8  33    1.06   20.03   0
   1   6  32  126.81   17.87   0
   2   0  -4   69.45    4.36   0
   2   4  29   52.41   10.28   0
   2  12 -26   11.04   16.01   0
   3   4 -16  641.00   17.64   0
   3  13 -27   37.51   18.73   0
   4  -1   3  192.98    7.30   0
   4  13 -27   -3.57   18.85   0
   5   6 -19  138.88   14.66   0
   5   9 -23   10.71   13.17   0
   5  11 -25   31.39   16.08   0
   6   2 -10  449.32   17.09   0
   7   7 -19   16.42   12.89   0
   8   4  25   14.79    9.97   0
   9   2  -3   67.56   12.23   0
   9   3  -7   33.44   13.82   0
   9   4 -10   33.37   13.05   0
  10   3  -3    5.54   12.73   0
  10   3  16  119.55   15.40   0
  10   4  -7   -0.45   14.45   0
  11   4  15   13.78   19.46   0
  12   5  13   35.35   20.53   0
  -8  16 -12   77.32   16.72   0
  -7   9  18   23.57   15.47   0
  -6   7  18   56.43   14.98   0
  -5   4   4  399.00   13.94   0
  -5   6  20   20.93   12.51   0
  -4   3   1  443.23   12.01   0
  -3   3  18  147.07   11.63   0
  -3   8  30   98.98   18.51   0
  -2   1   2   71.40    4.00   0
  -1   6  30    2.75   13.54   0
   0  11 -24   92.91   10.73   0
   2   1  -8  232.60    8.09   0
   4   8 -22   66.36   13.37   0
   5  10 -24   20.13   14.07   0
   7   0   2    3.10    6.92   0
   8   2  -6  133.74   14.44   0
   8   4 -12   86.95   14.53   0
   8   6 -16   41.28   14.86   0
  -9  13   0  129.63   17.40   0
  -9  14  -3   11.74   14.99   0
  -9  15  -5   30.32   17.92   0
  -9  17  -8    8.20   21.54   0
  -8  10  13   54.11   14.89   0
  -8  12  -6   20.55   11.61   0
  -8  13  -8   -0.63   11.21   0
  -8  17 -13   25.02   16.34   0
  -7   9  -5  200.32   13.30   0
  -6   6  14  157.86   15.28   0
  -6   8  21   31.22   13.02   0
  -6   9 -10   29.73    6.91   0
  -5   4   3  223.53   11.20   0
  -5   4  10   49.56    8.22   0
  -4   4  18   29.00   11.24   0
  -4   7  26   48.37   15.40   0
  -3   2  13    6.38    6.86   0
  -1  12 -24   12.89    8.83   0
   0   2  -9   91.89    4.00   0
   0  10 -23   25.64    7.62   0
   1   1  -7  435.28    8.67   0
   1   4 -15  111.15    7.15   0
   1  14 -27   25.39   14.83   0
   2   2 -11  659.71   14.22   0
   2   3  27   -2.26    8.38   0
   2   5  31    8.33   12.20   0
   2   9 -23   89.69   12.50   0
   2  15 -28   21.29   19.09   0
   3  -1   3   23.36    3.15   0
   3   8 -22   25.72   11.62   0
   4  12 -26   32.92   17.10   0
   7   3 -11  306.74   18.21   0
   8   1  -1   71.70   11.26   0
   8   1  14   74.99    9.18   0
   8   2  19   44.18    9.26   0
   8   5 -14   21.94   14.54   0
   9   5 -12   94.00   18.16   0
  12   5  12   54.07   22.72   0
  -8  10  14  202.09   20.52   0
  -8  15 -11   59.44   15.47   0
  -7   8  15  111.64   16.07   0
  -7  14 -14   48.55   11.51   0
  -7  15 -15    4.74   12.04   0
  -6   6  -1    2.12    6.53   0
  -5   4  11   78.10   10.62   0
  -5   5  17  185.74   15.57   0
  -5   7  23   34.99   13.99   0
  -4   5  -8  247.00    7.16   0
  -3   3  -5   20.72    2.88   0
  -2   2  18   30.79    7.41   0
  -2   8  32   90.14   19.87   0
  -1  10 -22   12.33    6.51   0
   0   4 -14   19.65    4.09   0
   0  15 -27   30.05   16.47   0
   1   7 -20   16.40    6.87   0
   2  10 -24   33.08   11.32   0
   2  11 -25   98.05   13.73   0
   3  12 -26    3.78   15.97   0
   4  -1   4  134.28    6.11   0
   4   0  -4   17.44    4.95   0
   4   1  -8  519.16   14.78   0
   4   9 -23   13.39   13.44   0
   5   0  -3 2233.05   29.27   0
   7   0   3   31.21    7.55   0
   7   1  -4  172.63   13.30   0
   7   2  -8   79.46   11.78   0
   8   3  -9   41.33   12.62   0
   9   2  -2  161.66   14.71   0
   9   6 -14   96.47   16.22   0
  10   3  -2  121.97   16.04   0
  -9  16  -7   26.41   18.59   0
  -8  11  -4   46.46   11.86   0
  -7   7   6   -5.83    9.90   0
  -7   7   7  172.61   14.00   0
  -7   7   8  151.73   15.02   0
  -7  16 -16   15.72   13.11   0
  -6   8  -8  121.02    8.96   0
  -6  10 -12  103.16    8.39   0
  -2   1  12   22.04    4.99   0
  -1   7  32   52.11   19.11   0
  -1  11 -23   44.80    8.44   0
   0   7  33   33.09   17.59   0
   3   9 -23   76.99   13.12   0
   4   2 -11  316.30   12.60   0
   4  10 -24   49.45   14.87   0
   4  11 -25   12.33   14.03   0
   5   3 -13  268.78   14.15   0
   5   4  29   25.65    7.16   0
   5   5 -17  176.57   14.30   0
   6   0  -1   14.44    6.18   0
   6   1  -6  573.07   17.70   0
   6   3 -12  417.49   18.53   0
   6   6 -18   14.90   10.11   0
   6   9 -22   38.66   14.99   0
   7   6 -17   19.67   11.15   0
   9   2  15    9.74   10.23   0
   9   3  -6   69.22   14.91   0
  10   3  15   -2.38   14.73   0
  10   4  -6    9.53   12.58   0
  10   5  -9   22.29   13.64   0
  11   4  14   -3.40   17.69   0
  12   5  11   24.82   21.37   0
  -9  13  -1   72.00   16.41   0
  -8  10  -1  288.82   17.89   0
  -8  14 -10    7.64   13.67   0
  -7   7   9  177.55   15.11   0
  -7   8  16   29.96   15.49   0
  -6   6  15   26.22   12.73   0
  -6   7  19    9.80   14.09   0
  -5   4   2  148.07    9.12   0
  -5   4  12  122.93   12.17   0
  -3   2   0  125.95    5.61   0
  -3   6  27   11.29   13.56   0
  -2   5  27   37.15   13.38   0
  -2   6 -15   35.47    2.99   0
  -2   6  29  108.29   17.36   0
  -1   3  24   63.44   10.50   0
   1   2  24   51.43    7.91   0
   3   0  -4   31.80    4.46   0
   3   1  -8 1891.24   24.24   0
   3   2 -11  485.30   14.15   0
   3  10 -24  238.65   17.36   0
   3  11 -25  101.97   15.13   0
   3  15 -28   38.56   20.65   0
   4  -1   5  172.01    6.65   0
   5   4 -15  485.44   19.00   0
   6  10 -23   49.06   18.04   0
   7   0   4  165.09   10.67   0
   7   4 -13  227.59   16.67   0
   7   5 -15  151.65   16.44   0
   8   1   0   14.87    9.78   0
   9   4  -9    7.07   12.55   0
  12   5  10    9.69   18.93   0
  -9  12   3  146.50   18.43   0
  -9  14  -4   26.31   15.28   0
  -9  15  -6   15.77   19.04   0
  -8   9   5  163.38   15.95   0
  -8   9   6   51.27   13.45   0
  -8   9   7   77.60   12.76   0
  -8   9   8   33.70   14.04   0
  -8   9   9   18.36   14.47   0
  -7   7  10  172.36   15.42   0
  -7  10  -8   49.85    9.74   0
  -7  11 -10  153.96   12.61   0
  -7  13 -13   64.24   10.54   0
  -6   8  22   98.05   17.31   0
  -5   6  21  101.94   13.31   0
  -4   3   0   82.82    6.09   0
  -4   3  14  230.61   12.78   0
  -4   5  22   77.15   13.33   0
  -3   2  14  764.18   18.67   0
  -3   3  19   36.83   10.34   0
  -3   5  25   14.40   12.10   0
  -3   7  29    2.08   14.43   0
  -1   1  17  246.38   10.11   0
   0   0  14  900.66   14.08   0
   1   2 -10    2.50    3.24   0
   3  -1   4 1746.21   15.91   0
   3   0  18   62.69    3.44   0
   3   1  22  315.78    8.41   0
   3   2  25   31.36    7.08   0
   5   1  -7  101.49    8.25   0
   6   0  14   35.58    6.10   0
   6   2  -9   69.58   10.45   0
   6   4 -14    2.89   10.76   0
   6   5 -16    6.09   11.39   0
   7   0   5  340.38   13.37   0
   8   2  -5   24.26   11.09   0
   8   7 -17   31.03   13.34   0
   9   2  -1   60.66   11.32   0
  10   3  -1    7.72   12.83   0
  12   5   9   -3.80   17.58   0
  -9  12   2   60.38   15.88   0
  -9  13  -2  108.68   18.20   0
  -8   9   4   81.34   13.68   0
  -8   9  10  102.54   16.44   0
  -8  12  -7  101.48   14.36   0
  -7   7   3  216.69   14.83   0
  -7   7  11   47.96   13.31   0
  -6   6  16   17.24   13.76   0
  -5   4  13  226.11   15.05   0
  -5   5  -4   22.08    4.95   0
  -5   5  18   93.87   13.80   0
  -4   4  -5 1080.95   15.30   0
  -4   4  19  732.63   23.01   0
  -2   1  13  479.37   13.52   0
  -2   4  25   33.93   12.14   0
   0   2  23    7.93    7.33   0
   0   4  28  303.84   16.26   0
   0   5  30   -0.07   14.28   0
   1   7  34   13.22   16.16   0
   1  13 -26  151.17   16.69   0
   2   6  33    3.40   14.86   0
   4  -1   6  495.61    9.90   0
   5   2 -10   23.91    7.62   0
   7   1  17   34.69    6.58   0
   8   1   1   85.42   11.94   0
   8   1  13  189.12   11.48   0
   8   4 -11  195.61   16.78   0
  10   4  -5   35.07   14.57   0
  10   4  19   14.47   14.53   0
  11   4   1   23.98   15.11   0
  11   4  13   58.33   18.13   0
  11   5  18    8.80   16.93   0
  -9  17  -9   22.31   21.57   0
  -8   9   3   52.79   12.83   0
  -8   9  11  111.00   17.06   0
  -8  10  -2   47.88   13.44   0
  -7   7  12  162.02   16.78   0
  -7   8  17  237.73   19.98   0
  -6   6  -2  271.70   12.20   0
  -5   4   1  196.71    9.84   0
  -4   7  27   32.65   15.48   0
  -2   1   1 1767.63   16.02   0
  -2   7  31   64.88   16.26   0
  -2  15 -25  116.41   12.79   0
  -1   7 -18  150.78    7.35   0
   0   7 -19  104.34    8.12   0
   1   1  21  253.65    9.95   0
   1   4  29   41.26   10.99   0
   2   3 -13  207.31    9.45   0
   2  14 -27   79.34   18.70   0
   4   3 -13  492.40   16.17   0
   4   5 -17  558.55   19.35   0
   4  14 -27   12.92   20.84   0
   5   8 -21  175.39   16.15   0
   6   0   0   10.36    5.53   0
   6   7 -19   12.01   12.09   0
   7   1  -3  102.56   10.70   0
   7   2  -7  279.48   16.25   0
   7   2  21  116.45    8.34   0
   7   7 -18    3.82   12.45   0
   8   3  -8    5.44   12.27   0
   8   3  22   43.98    9.90   0
   8   5 -13   14.33   14.08   0
   8   6 -15   11.97   12.42   0
   9   2   0   20.62   11.71   0
   9   2  14  208.02   14.21   0
   9   3  -5   30.68   12.97   0
   9   3  19   10.87   10.45   0
   9   5 -11   21.81   14.66   0
   9   6 -13   16.07   15.16   0
  10   3  14   36.07   14.49   0
  10   5  -8    8.14   14.79   0
  -9  12   1   18.84   14.65   0
  -9  16  -8    9.59   19.14   0
  -8   9  12  217.53   19.72   0
  -8  11  -5   77.46   13.20   0
  -8  13  -9    9.64   11.81   0
  -7   7   2  394.91   16.82   0
  -7   9  -6   55.62   10.43   0
  -6   5   5   20.98    8.07   0
  -6   5   9   81.60   10.70   0
  -6   7  20   21.65   12.36   0
  -5   8 -12  125.58    7.14   0
  -4   3  15 1050.11   24.63   0
  -3  14 -23   15.27    6.83   0
  -2   2  19   77.54    9.38   0
  -1   0   6  362.98    7.67   0
  -1   4  27  149.38   14.77   0
  -1  15 -26   58.40   13.63   0
   0   6  32   53.69   18.20   0
   1   5  31   25.50   14.61   0
   1   8 -21   93.42    9.03   0
   5   0  -2   48.13    6.37   0
   5   0  16   11.09    4.13   0
   7   3 -10   76.77   12.26   0
   7   3  24   20.15    6.93   0
  11   4   2    4.75   14.19   0
  11   4  12    2.43   17.81   0
  -9  14  -5   27.68   15.27   0
  -7   7  13   13.77   12.88   0
  -6   5   4  290.20   13.64   0
  -6   5  10   67.80   11.58   0
  -6   6  17   18.12   14.11   0
  -5   4  14  176.02   13.33   0
  -5   6  22   98.76   15.05   0
  -5   7 -10   53.47    5.69   0
  -3   2  15   86.83    8.53   0
  -1   6  31   28.58   16.39   0
  -1   8  34   19.27   21.69   0
   0   3  26  447.29   17.22   0
   0   8  35    2.08   22.01   0
   1   3  27  102.98   10.48   0
   2   2  25   60.48    7.52   0
   2   4 -15    8.16    5.54   0
   2   7 -20  152.76   11.75   0
   3  -1   5 2122.60   16.63   0
   3   3 -13  195.04   10.53   0
   3   5 -17  110.14   10.25   0
   3  14 -27    7.36   18.26   0
   4   0  -3  503.08   12.93   0
   4   4 -15   20.04    8.11   0
   5   6 -18   33.43   11.46   0
   5   9 -22   13.45   14.01   0
   5  12 -25   49.20   17.13   0
   6   1  -5   28.41    7.69   0
   8   1   2  198.92   14.28   0
   8   1  12   79.85    9.78   0
   8   2  -4   36.15   11.95   0
   9   4  -8   15.55   12.51   0
  11   4   3    7.87   14.97   0
  12   6  15   19.03   23.79   0
  -9  12   0    4.66   14.00   0
  -9  13  -3   19.57   15.50   0
  -8   9  13   62.38   16.93   0
  -7   7   1  228.19   14.95   0
  -7   8  18   87.06   16.89   0
  -7  12 -12   64.15   10.19   0
  -6   5  11  126.46   13.14   0
  -5   5  19  122.49   13.74   0
  -3   3  20  455.07   18.76   0
  -2   1  14  152.61    9.14   0
   0  14 -26   -6.22   12.27   0
   1  12 -25  122.69   14.82   0
   2   1  22  347.23   10.29   0
   3   7 -20   59.33   10.81   0
   4   2  25    5.49    5.00   0
   5  10 -23   61.51   15.61   0
   5  11 -24    6.77   14.88   0
   6   0   1   14.71    6.60   0
   7   6 -16   11.29   13.65   0
   7   8 -19    1.17   12.82   0
   9   2   1   47.73   12.37   0
  10   3  13   42.35   14.27   0
  10   4  -4  208.87   18.85   0
  11   4  11   33.69   17.20   0
  -9  11   7   54.88   15.61   0
  -9  11   8   20.77   15.73   0
  -9  15  -7   -5.77   16.71   0
  -8  10  -3   93.76   14.10   0
  -8  15 -12   75.55   15.92   0
  -8  16 -13   13.28   15.16   0
  -7   7  14    5.05   13.45   0
  -6   5   3   77.58    8.73   0
  -6   5  12  318.95   17.75   0
  -6  11 -14   49.83    8.00   0
  -5   4   0  123.80    8.06   0
  -4   3  -1  435.01   11.13   0
  -4   4  20   14.21   10.21   0
  -3   6  28    3.09   13.83   0
  -2   3  23  369.60   17.86   0
  -1   0   5  716.50    9.91   0
  -1   3 -10  184.94    4.09   0
   1   9 -22   36.36    9.21   0
   2   0  -3  885.62   12.57   0
   3   4 -15   58.01    8.03   0
   4   1  -7  103.65    7.42   0
   4  13 -26   40.18   17.95   0
   5   3 -12   25.79    8.51   0
   6   1  19   44.58    5.46   0
   6   3 -11   95.08   11.38   0
   6   6 -17   26.63   12.38   0
   7   1  -2   83.76   10.86   0
   7   4 -12  122.79   14.24   0
   7   5 -14    4.61   12.58   0
   8   1   3  185.43   13.76   0
   8   2  18   74.49    9.22   0
   8   4 -10   41.46   14.41   0
   9   2  13    6.51    9.53   0
   9   3  -4   88.26   14.26   0
   9   4  22   86.99   14.41   0
  10   5  -7    8.79   15.09   0
  11   4   4   12.64   14.19   0
  11   4  10    8.04   14.73   0
  11   5  17   22.48   16.81   0
  -8   9  14   -0.35   13.13   0
  -6   6  -3   31.16    7.15   0
  -6   7  21   18.27   12.66   0
  -5   4  15  526.63   19.90   0
  -4   3  16  324.23   15.50   0
  -3   2  -1  646.86   11.34   0
  -3   5  26   43.07   13.15   0
  -3   7  30   92.34   18.67   0
  -2   5  28    6.53   12.47   0
  -2   6  30    5.58   14.46   0
  -1   1  18  650.19   15.83   0
  -1   2  22  101.80   11.04   0
  -1   3  25   19.70   11.18   0
   0   0  15   -2.27    3.71   0
   1   6  33   19.69   16.17   0
   1  11 -24   17.16   10.82   0
   2  13 -26   99.24   18.41   0
   3  -1   6  176.54    5.07   0
   3   4  30   34.25   11.71   0
   4   2 -10  248.50   11.27   0
   4   8 -21   25.82   11.26   0
   5   1  -6   62.57    7.12   0
   5   3  27   10.09    4.26   0
   5   5 -16  115.40   13.13   0
   6   0  13  123.91    7.39   0
   6   2  -8  678.23   19.68   0
   8   3  -7  123.80   15.01   0
   8   7 -16  241.02   18.64   0
   9   5 -10   17.09   13.06   0
  10   4  18  232.04   18.94   0
  11   4   5  179.47   18.68   0
  11   4   6   -1.50   15.31   0
  11   4   8   24.87   15.57   0
  11   4   9   10.88   15.14   0
  12   6  14   12.96   21.86   0
  -9  12  -1   23.10   14.58   0
  -8  11  -6    5.05   10.78   0
  -8  12  -8    3.50   11.06   0
  -8  14 -11    7.57   13.70   0
  -7   7   0    5.72    9.87   0
  -7   7  15    5.02   13.95   0
  -7   8  19   13.42   15.27   0
  -6   5   2   54.22    8.74   0
  -6   5  13    8.66   12.28   0
  -6   6  18   19.21   12.37   0
  -4   6  26   94.26   16.05   0
  -4   7  28   20.86   15.19   0
  -3   2  16  538.60   16.64   0
  -1   2  -7  941.02    5.56   0
  -1   7  33   37.19   19.32   0
   0   7  34  167.82   25.06   0
   1  10 -23  307.89   15.14   0
   1  15 -27   21.16   15.82   0
   2   0  18   91.47    4.78   0
   2   8 -21  135.43   12.91   0
   3   0  -3  497.29   11.34   0
   3  13 -26   24.47   16.61   0
   4  12 -25   18.50   14.22   0
   5   0  -1   63.22    7.25   0
   5   4 -14  150.46   12.09   0
   6   4 -13  157.67   14.54   0
   6   5 -15   27.08   11.89   0
   6   9 -21   90.70   16.32   0
   7   2  -6  104.19   11.32   0
   8   2  -3  185.58   15.27   0
   8   5 -12   61.28   15.25   0
   8   6 -14   10.67   13.94   0
   9   4  -7    5.46   13.77   0
   9   6 -12   12.39   15.86   0
  10   3   3    9.35   12.63   0
  10   3  12   14.25   12.79   0
  10   4  -3   51.95   14.21   0
  11   4   7   60.72   15.69   0
  -9  13  -4    4.44   15.17   0
  -9  14  -6    3.61   16.34   0
  -9  17 -10   32.45   21.53   0
  -8   9  15   39.13   14.98   0
  -7  10  -9   37.92    8.84   0
  -5   5  20  118.74   15.13   0
  -5   6  23  167.74   17.17   0
  -2   4  26   60.42   12.72   0
  -2   8 -18  114.37    5.84   0
   2   2 -10 1138.27   17.99   0
   2   4  30   11.51   10.23   0
   3   8 -21  112.11   12.90   0
   4   1  22    5.54    2.73   0
   4   6 -18   89.83   11.99   0
   4   9 -22   49.71   12.54   0
   5   2  -9  319.44   13.20   0
   6   0   2   49.01    6.68   0
   6   1  -4  162.76   10.46   0
   6  10 -22   39.21   15.12   0
   7   3  -9  380.81   18.07   0
   9   2  12    4.50   10.06   0
  12   6  13    7.29   23.80   0
  -9  11   2  138.18   18.19   0
  -9  16  -9   26.03   19.27   0
  -7   7  16    2.98   14.15   0
  -7   9  -7    6.67    8.74   0
  -6   5  14  235.08   17.71   0
  -6   8  -9  168.27    9.72   0
  -6   9 -11   78.57    7.80   0
  -5   4  16  183.47   15.13   0
  -5   5  -5   41.27    5.67   0
  -4   4  21   47.96   11.99   0
  -2   1  15  286.33   11.30   0
  -2   7  32    8.07   17.26   0
   0   8 -20  268.52   11.17   0
   2  12 -25   22.19   14.93   0
   3   1  -7   23.39    4.79   0
   3   2 -10  137.92    8.77   0
   3   3  28   68.01    9.16   0
   3   5  32   34.23   13.60   0
   3  12 -25   10.51   14.76   0
   4  10 -23    7.10   12.48   0
   4  11 -24   42.56   14.09   0
   7   1  -1  331.92   15.35   0
   7   1  16   95.82    8.41   0
   7   7 -17    0.99   13.45   0
   8   1   7  210.12   13.68   0
   8   1   8   24.48   10.25   0
   8   8 -17   -2.81   14.61   0
   9   3  -3   35.63   12.73   0
   9   3  18  350.05   16.85   0
  10   3   4  100.93   14.44   0
  10   3  11    2.84   12.44   0
  10   5  -6   50.83   16.10   0
  11   5  16    2.20   18.02   0
  -9  12  -2   60.00   16.65   0
  -8   8   7   51.43   13.38   0
  -8   8   8   44.48   13.55   0
  -8   8   9   46.83   14.71   0
  -8  10  -4   53.34   12.41   0
  -6   5   1  375.39   14.49   0
  -6   6  19   99.32   15.94   0
  -6   7  22   45.64   13.84   0
  -5   4  -1  166.37    9.27   0
  -5  13 -19   82.39    5.89   0
  -4   3  17  547.70   19.04   0
  -3   3  21   72.92   12.71   0
  -1   0   4   44.08    2.88   0
  -1   5  30   71.32   16.03   0
   0   2  24   18.27    7.81   0
   0   4  29   23.59   11.32   0
   0   5  31   41.38   16.66   0
   0  13 -25   -0.58   11.34   0
   1   3 -12  473.36   11.04   0
   2   3  28   15.63    8.75   0
   2   5  32    6.26   12.94   0
   2   9 -22   76.03   12.16   0
   3   9 -22  280.89   17.28   0
   4   0  -2   38.48    5.82   0
   6   7 -18   57.96   13.23   0
   9   2  11   14.52   11.08   0
  10   3   5    6.96   12.21   0
  10   3   6   78.00   14.95   0
  10   3  10   73.98   14.57   0
  10   5  21   17.70   17.11   0
  12   6  12   52.88   22.39   0
  -9  11   1   -0.76   15.27   0
  -9  15  -8    3.08   18.10   0
  -8   8   5   22.31   12.25   0
  -8   8   6  152.35   15.08   0
  -8   8  10   31.38   14.97   0
  -8  13 -10   36.15   12.43   0
  -7   6   7  484.30   20.72   0
  -7   6   8  134.05   14.81   0
  -7   6   9   69.53   13.66   0
  -7   7  -1  191.52   13.47   0
  -7  11 -11   40.10    8.34   0
  -3   2  17   32.63    9.42   0
  -1   4  28   21.96   11.59   0
  -1  14 -25  101.08   13.48   0
   1   2  25  324.70   12.72   0
   2  10 -23   53.84   11.55   0
   2  11 -24  108.73   13.64   0
   2  15 -27   62.87   19.74   0
   3  10 -23  102.43   13.90   0
   3  11 -24   20.16   13.65   0
   3  15 -27   11.44   21.22   0
   4   3 -12   82.78    9.02   0
   6   0   3  376.10   13.05   0
   7   4 -11  194.72   16.74   0
   8   2  -2   39.96   11.71   0
   8   3  -6   29.69   11.91   0
   8   4  -9  309.61   19.47   0
   9   2  10   67.73   11.97   0
   9   5  -9   17.41   14.76   0
  10   3   7   36.86   12.81   0
  10   3   8   20.19   13.19   0
  10   3   9   18.61   11.66   0
  10   4  -2   46.52   13.01   0
  -8   8  11   89.62   14.37   0
  -7   6   6  233.50   15.89   0
  -7   6  10  102.66   13.95   0
  -7   7  17   10.48   14.49   0
  -7  14 -15    8.90   11.12   0
  -6   5  15   47.71   12.38   0
  -5   4  17   50.25   11.27   0
  -5   5  21   64.06   13.96   0
  -5  12 -18   61.45    5.93   0
  -4   2   7  657.93   16.24   0
  -4   2   8  160.66    9.24   0
  -4   3  -2   27.16    4.64   0
  -3   6  29   24.79   16.05   0
  -2   1   0  267.62    6.15   0
  -2   3  24  387.68   18.73   0
  -1   0  12  239.37    8.36   0
  -1   6  32  132.02   21.11   0
   0   1  -5    1.57    1.37   0
   4   4  30   19.76   10.30   0
   4   5 -16   87.89   10.35   0
   6   3 -10  120.94   11.66   0
   7   2  -5  324.35   15.55   0
   7   5 -13   79.14   14.55   0
   7   6 -15   57.80   13.56   0
   7   8 -18   70.13   14.96   0
   8   7 -15  119.46   17.32   0
   9   2   6   67.96   12.20   0
   9   2   7   26.49   12.12   0
   9   2   8   30.59   11.26   0
   9   2   9   21.84   11.75   0
   9   3  -2  114.54   14.50   0
   9   4  -6   -1.80   12.18   0
   9   7 -13    5.96   15.55   0
  10   4  17   30.56   14.62   0
  -9  13  -5   39.94   14.92   0
  -8   8   4  337.44   18.30   0
  -8   8  12   36.57   13.53   0
  -7   6   5  288.90   16.08   0
  -7   6  11  209.18   16.34   0
  -7   8  -5   70.47   11.03   0
  -7  15 -16   20.80   12.30   0
  -6   6  -4  367.34   13.23   0
  -4   2   6  310.00   11.39   0
  -4   2   9   98.99    8.10   0
  -4   6  27   16.96   15.77   0
  -4   7  29    7.99   16.92   0
  -3   5  27   63.94   14.46   0
  -2   1  16  257.33   11.50   0
  -2  14 -24  167.17   12.82   0
   0   3  27   -1.56    9.92   0
   0   6  33   67.09   19.06   0
   1   1  22   10.39    6.11   0
   1   4 -14  744.93   14.58   0
   1   4  30    1.70   12.08   0
   1   7 -19  368.48   13.29   0
   1  14 -26  155.43   18.01   0
   4   4 -14   30.99    8.15   0
   4  14 -26   11.17   18.02   0
   5   0   0   -1.64    4.60   0
   5   1  -5  358.15   12.94   0
   5   3 -11  439.61   16.63   0
   5   6 -17  139.70   13.44   0
   5  12 -24    2.62   15.39   0
   6   0   4   10.48    5.72   0
   6   2  -7   11.19    6.86   0
   6   8 -19   46.49   13.97   0
   7   1   0  636.03   18.96   0
   8   2  17  167.62   11.79   0
   8   5 -11   33.91   14.18   0
   9   6 -11   11.02   14.53   0
  10   4  -1   57.54   14.33   0
  10   5  -5  112.66   17.71   0
  10   6  -8   69.91   16.76   0
  11   5  15   12.89   17.73   0
  -9  10   6   50.51   15.22   0
  -9  10   7   27.18   14.37   0
  -9  10   8    6.83   15.37   0
  -9  10   9   10.15   15.17   0
  -9  10  10   41.33   15.86   0
  -9  11   0  368.06   21.50   0
  -9  12  -3  133.97   17.00   0
  -9  14  -7   -2.86   16.55   0
  -8   8   3   74.33   13.39   0
  -8   8  13   19.21   14.72   0
  -8  11  -7   58.53   12.42   0
  -7   6  12  128.65   16.32   0
  -7  13 -14   15.78    9.43   0
  -6   5   0   55.74    8.24   0
  -6   5  16    5.23   13.00   0
  -6   6  20   87.91   14.51   0
  -6   7  23   16.66   16.01   0
  -6  10 -13   71.54    7.68   0
  -5   3   7  174.75   10.26   0
  -5   3   8   85.65    8.33   0
  -5   3   9  102.91    9.56   0
  -4   3  18   12.97    9.35   0
  -4   4  -6  159.70    6.42   0
  -4   4  22   50.35   12.85   0
  -3   7  31   50.39   16.41   0
  -2   5  29   59.59   15.22   0
  -1   2  23  242.88   14.22   0
  -1   8 -19   63.19    6.43   0
   0   0  16  163.00    7.36   0
   0   1  21  313.65   11.67   0
   0   3 -11   21.12    3.35   0
   0   9 -21   18.50    7.04   0
   0  12 -24  125.15   11.56   0
   1   1  -6  429.38    8.27   0
   5   9 -21   29.67   12.77   0
   6   1  -3  242.56   11.82   0
   6   6 -16   33.59   11.29   0
   7   3  -8  212.79   14.66   0
   8   6 -13   14.50   13.32   0
  11   5   1   49.35   15.61   0
  -8   9  -2  145.14   14.02   0
  -8  10  -5    9.86   10.97   0
  -8  12  -9   26.90   11.37   0
  -7   7  18    2.81   13.01   0
  -5   3   6  143.60    9.83   0
  -5   4  18  124.91   14.32   0
  -4   2   5   99.78    7.30   0
  -3   2  18   41.69    9.91   0
  -3   4  25   53.92   14.64   0
  -2   4  27   73.66   13.84   0
  -2   6  31   38.20   16.76   0
  -1   3  26   24.55   10.63   0
  -1   6 -16  644.52   11.08   0
   1   5  32   29.72   14.25   0
   3   3 -12  370.92   13.03   0
   3   5 -16   72.18    8.74   0
   4   2  -9  117.69    9.16   0
   5   5 -15    3.05   10.19   0
   5  10 -22   12.29   13.14   0
   5  11 -23   16.43   14.16   0
   6   0   5  147.83    9.22   0
   6   4 -12  165.71   13.63   0
   6   5 -14  260.90   16.91   0
   7   9 -19   34.65   14.45   0
   8   2  -1  316.93   16.67   0
   8   3  21   41.15   10.06   0
   9   3  17   13.59   11.27   0
  11   5  14   -0.42   18.70   0
  -8   8   2  140.86   14.54   0
  -8   8  14   89.20   14.73   0
  -7   6   3   56.77   10.01   0
  -7   6  13   98.24   14.56   0
  -5   3   5  280.48   12.21   0
  -5   4  -2  134.96    8.23   0
  -3   1   8 1872.70   24.55   0
  -3  13 -22   62.85    7.01   0
  -1   0  13  749.58   14.33   0
  -1   7  34   15.50   21.89   0
   0  10 -22   19.32    7.46   0
   0  11 -23   12.68    8.61   0
   1   3  28   11.44    9.21   0
   2   3 -12  521.73   13.11   0
   2   5 -16   79.88    7.76   0
   2  14 -26    9.39   18.47   0
   3  14 -26   45.56   19.91   0
   5   2  -8  190.03   10.64   0
   5   4 -13  228.55   13.58   0
   7   1   1  311.43   14.59   0
   8   3  -5  262.39   16.34   0
   8   8 -16   17.85   14.77   0
   9   3  -1    4.00   10.26   0
   9   4  -5   35.28   13.68   0
   9   4  21    2.19   12.65   0
   9   5  -8   10.34   14.10   0
  10   4  16   24.15   16.20   0
  11   5   2    5.92   14.73   0
  -9  11  -1   -1.83   13.41   0
  -9  16 -10   30.59   17.22   0
  -8  15 -13    5.04   13.34   0
  -8  16 -14   41.24   16.94   0
  -7   6  14  123.94   16.87   0
  -6   5  17   28.14   12.55   0
  -6   6  21   72.48   15.95   0
  -5   5  22   24.87   11.70   0
  -4   2   4   88.13    6.84   0
  -3   1   7   20.55    5.00   0
  -3   2  -2  185.95    6.31   0
  -2   7  33   22.43   21.00   0
   2   7 -19   26.04    9.84   0
   3   0  -2    4.37    3.36   0
   3   4 -14  539.89   15.96   0
   4  13 -25    5.53   16.77   0
   6   0   6    1.50    5.36   0
   6  10 -21   48.69   15.12   0
   6  11 -22   30.90   15.59   0
   7   2  -4  587.30   20.39   0
   7   7 -16    0.86   12.01   0
   8   4  -8   -0.30   11.38   0
   8   4  24   79.29   12.28   0
  10   5  -4   90.88   16.35   0
  10   6  -7   27.22   15.94   0
  11   5   3   71.98   16.82   0
  -9  12  -4   90.67   16.50   0
  -9  13  -6   34.75   15.23   0
  -9  15  -9   23.44   18.18   0
  -8   8  15   27.41   14.66   0
  -8  14 -12   43.08   13.94   0
  -7   6   2   42.06   10.87   0
  -7   7  19    5.07   13.46   0
  -7   9  -8  232.41   12.75   0
  -7  12 -13  126.75   11.38   0
  -5   3   4   46.26    6.98   0
  -4   3  19   43.08   11.48   0
  -3   1   6  184.17    8.22   0
  -3   3  -6  213.70    5.45   0
  -2   1  17   20.15    6.71   0
  -1   0   3  996.66   10.31   0
  -1  13 -24   18.92    9.64   0
   0  15 -26    2.82   13.92   0
   1   2  -9  456.54    9.79   0
   1  13 -25   63.20   14.91   0
   2   0  -2 9820.84   39.56   0
   2   4 -14  262.59   10.67   0
   4   0  -1 2862.52   28.47   0
   4   3  28   20.22    7.13   0
   5   0   1   57.98    6.17   0
   5   0  15 1159.51   13.51   0
   5   7 -18   39.53   11.75   0
   6   0   7    1.73    5.34   0
   6   7 -17    9.68   11.85   0
   7   2  20   28.88    7.88   0
   7   4 -10   79.72   12.78   0
   8   2   0  717.97   22.86   0
   9   6 -10   22.83   16.21   0
   9   7 -12  113.46   18.26   0
  10   5  20   86.48   17.30   0
  11   5  13    6.08   17.42   0
  -8   9  -3   50.68   12.71   0
  -7   6  15   75.84   15.98   0
  -7  10 -10   22.05    7.96   0
  -6   4   9   27.06    9.08   0
  -6   4  10 1397.04   29.73   0
  -6   5  -1  370.15   13.45   0
  -5   4  19   37.28   13.07   0
  -5  11 -17  260.52    7.66   0
  -4   6  28   17.26   16.55   0
  -3   5  28   90.89   17.27   0
  -3   6  30   62.87   16.81   0
  -3  10 -19    9.08    3.71   0
   0   7  35   -3.48   20.72   0
   1   6  34  114.59   18.63   0
   1   8 -20  144.67   10.25   0
   2   2  26   94.87    8.52   0
   3   1  -6  178.87    8.04   0
   3  16 -27   65.21   24.40   0
   4   6 -17  228.29   14.89   0
   4   9 -21   25.35   13.18   0
   4  12 -24   -2.92   15.01   0
   6   1  -2  299.18   12.76   0
   6   2  -6    5.48    7.14   0
   6   3  -9   43.44    8.56   0
   7   5 -12   20.58   13.33   0
   7   6 -14  109.20   15.75   0
   8   2  16  163.30   10.97   0
   8   5 -10   21.61   14.64   0
   8   7 -14   69.08   15.72   0
   9   3   0  938.41   27.22   0
  11   5   4   20.01   14.88   0
  11   5  12    9.70   17.79   0
  11   6  18    8.16   19.24   0
  -9  14  -8    9.37   18.03   0
  -8   8  16   22.35   14.10   0
  -6   4  11   78.98   12.30   0
  -6   5  18   12.99   13.71   0
  -5   5  -6  327.19   10.29   0
  -4   2   3   37.92    5.47   0
  -3   1   5 2029.50   23.60   0
  -3   2  19  294.19   14.99   0
  -2   3  25  254.58   15.92   0
  -1   0  14  148.70    7.55   0
  -1   4  29   42.48   13.10   0
  -1   5  31   25.67   16.42   0
   0   2  25    0.30    8.04   0
   2   1  23  467.01   12.01   0
   2  16 -27   35.60   20.75   0
   3   2  26  233.48   10.04   0
   3  13 -25   40.13   16.48   0
   4  10 -22   43.95   14.55   0
   4  11 -23   42.10   14.87   0
   5   1  -4   59.68    7.02   0
   7   1   2   62.55    8.52   0
   7   3  -7  155.95   13.27   0
   7   8 -17  237.58   19.52   0
   8   6 -12    8.66   14.33   0
   9   3  16  127.87   14.14   0
   9   4  -4  141.33   15.92   0
  10   4  15  129.91   17.23   0
  11   5   5    2.40   14.80   0
  -9  11  -2  129.95   16.13   0
  -8  13 -11   31.47   12.31   0
  -7   6   1  188.48   13.93   0
  -7   6  16    3.39   14.36   0
  -7   7  20   40.95   16.24   0
  -7   8  -6  202.85   13.41   0
  -6   4   5   43.86    8.94   0
  -6   4  12  172.50   15.20   0
  -6   6  22  225.74   19.82   0
  -5   3   3  452.56   14.15   0
  -5   5  23   28.52   13.43   0
  -4   5  26   92.06   15.79   0
  -1   9 -20   85.13    7.65   0
   0   4 -13  457.31    9.78   0
   0   4  30  497.60   21.30   0
   0   5  32  104.44   17.43   0
   2   1  -6  120.61    5.75   0
   2  13 -25   15.18   16.11   0
   3   2  -9  600.19   14.65   0
   3   8 -20  110.10   12.25   0
   4   3 -11  141.10   10.16   0
   8   2   1  275.08   15.96   0
   8   3  -4    8.32   10.31   0
   9   5  -7   15.40   12.90   0
  10   5  -3   35.62   15.10   0
  10   6  -6   44.32   15.83   0
  11   5   6   61.77   16.21   0
  11   5  10    4.73   14.84   0
  11   5  11   36.60   16.88   0
 -10  14  -2   46.10   18.33   0
 -10  15  -4    7.66   19.10   0
  -9  10   1    7.77   12.60   0
  -8   7   8    4.56   12.51   0
  -8   7   9   83.91   15.41   0
  -8  10  -6   73.01   12.43   0
  -8  11  -8   42.76   11.54   0
  -6   8 -10    6.14    6.45   0
  -6  14 -18   28.50    8.07   0
  -4   3  -3 2338.19   23.32   0
  -4   3  20   59.91   12.44   0
  -3   4  26   94.14   14.36   0
  -2   5  30   91.92   16.28   0
  -2  13 -23  151.29   10.99   0
  -1   2  24   63.26   11.15   0
  -1   6  33   18.98   19.72   0
   1  12 -24   10.89   10.81   0
   2   8 -20  176.94   13.34   0
   4   1  -5  166.05    8.77   0
   4   5 -15 1327.60   27.31   0
   5   0   2   45.14    6.34   0
   5   3 -10   63.52    8.96   0
   5   6 -16   78.21   12.46   0
   5  13 -24   38.42   16.79   0
   6   6 -15   45.42   12.72   0
   6   8 -18  143.50   15.80   0
   7   2  -3  202.72   14.23   0
   8   4  -7   60.76   13.01   0
   9   3   1    9.02   11.47   0
  11   5   7   75.40   16.51   0
  11   5   8   17.49   15.92   0
  11   5   9   32.59   16.50   0
  -9  12  -5    1.81   13.62   0
  -8   7   6   18.71   12.45   0
  -8   7   7  211.86   16.54   0
  -8   7  10   84.26   14.30   0
  -8   7  11  133.89   17.11   0
  -6   4   4  447.30   16.30   0
  -6   4  13  149.81   14.29   0
  -6   5  19    0.18   14.24   0
  -5   3  15   60.31   12.19   0
  -5   4  20   12.00   11.79   0
  -5   7 -11   41.06    5.53   0
  -3   1   4 1739.10   21.28   0
  -2   1  18   83.93    8.67   0
  -2   4  28  176.89   17.44   0
  -2   6  32    4.46   16.77   0
  -2   9 -19  178.11    7.56   0
  -1   3  27  100.22   13.05   0
  -1   4 -12  279.18    5.94   0
  -1  12 -23   92.44    9.61   0
   0   1  22  745.99   17.54   0
   0   3  28  138.26   12.85   0
   1   2  26   20.60    7.51   0
   1   9 -21  143.20   11.71   0
   2   0  19   19.90    4.20   0
   2   2  -9 1303.01   18.71   0
   2   4  31   30.91   11.95   0
   3   1  23  117.21    6.38   0
   3  12 -24   94.66   15.61   0
   4   4 -13  326.37   13.98   0
   6   1  18  147.33    7.59   0
   6   4 -11   80.89   11.64   0
   6   5 -13    0.51   11.30   0
   7   1   3  122.92    9.56   0
   7   9 -18   35.59   14.68   0
   8   8 -15   17.37   15.17   0
   9   6  -9    2.06   14.44   0
  10   4  14   36.97   16.49   0
 -10  13   0   12.51   15.31   0
 -10  16  -6   21.70   24.29   0
  -9   9   7   43.35   14.98   0
  -9   9   8   40.48   13.36   0
  -9   9   9   40.56   13.63   0
  -9   9  10   93.74   17.36   0
  -9   9  11   26.64   15.94   0
  -9  13  -7   26.07   16.29   0
  -8   7   5  101.16   14.43   0
  -8   7  12   20.64   15.03   0
  -7   6  17   17.92   13.30   0
  -7  11 -12   28.04    8.87   0
  -6   5  -2   56.89    7.62   0
  -6   7  -8  212.20   10.25   0
  -5   3   2  406.76   13.68   0
  -5   4  -3  253.06    9.73   0
  -4   2   2 1135.75   19.05   0
   0   2  -8 1987.19   15.10   0
   0   6  34   13.98   18.78   0
   0   7 -18   82.63    7.16   0
   1  10 -22   18.30    9.45   0
   1  11 -23   40.71   10.41   0
   2  12 -24   29.58   13.84   0
   3   6 -17  164.31   12.06   0
   3   9 -21   69.10   11.48   0
   3  11 -23   81.02   14.78   0
   4   0   0  942.32   16.51   0
   5   2  -7   18.98    6.15   0
   5  12 -23   13.84   15.49   0
   6   1  -1  789.62   19.20   0
   7   4  -9   49.03   12.77   0
   7   7 -15    8.68   13.30   0
   8   2   2   54.51   11.66   0
   8   2  15   23.04    8.36   0
   9   3   2   93.63   13.95   0
   9   3  15   66.58   12.76   0
   9   4  -3   98.06   14.49   0
   9   7 -11   17.62   16.31   0
  10   5  -2  118.50   16.22   0
  10   5  19   17.06   16.24   0
  11   6  17    8.33   18.98   0
  -9   9   6   41.64   13.25   0
  -9  10   0   -6.66   12.19   0
  -9  11  -3   15.12   13.04   0
  -9  16 -11    6.05   16.88   0
  -8   7  13   87.41   16.89   0
  -8   9  -4   63.60   11.74   0
  -8  12 -10   27.68   11.39   0
  -7   6   0   28.60    9.80   0
  -6   4  14   -1.09   10.78   0
  -6   6  23   18.62   15.44   0
  -4   8 -15    1.91    2.72   0
  -3   2  20   17.99    9.98   0
  -3  12 -21   60.12    6.52   0
  -1   0  15  546.89   13.22   0
  -1  10 -21   68.17    7.52   0
  -1  11 -22  220.83   11.45   0
   0  14 -25   80.97   14.08   0
   1   1  23   26.06    6.73   0
   1  15 -26   33.60   15.50   0
   2   5  33   29.01   15.54   0
   2   9 -21   70.75   11.89   0
   3  10 -22   54.58   11.74   0
   3  15 -26   10.18   17.52   0
   4   2  -8  156.73    9.01   0
   4  14 -25   14.02   17.50   0
   5   4 -12   96.16   10.76   0
   5   5 -14  104.93   11.58   0
   5  10 -21   50.73   14.26   0
   5  11 -22    8.65   13.66   0
   6   2  -5   25.33    8.24   0
   7   1   4  183.52   11.20   0
   8   3  -3   42.48   11.86   0
   8   5  -9   72.29   14.76   0
   9   4  20   78.43   13.55   0
  10   4   4  179.86   16.78   0
  10   4  13  137.37   17.26   0
 -10  14  -3   26.81   19.07   0
  -9   9   5   39.70   14.06   0
  -9  15 -10    3.78   15.64   0
  -8   7   4   39.47   12.70   0
  -7   5   8  135.81   14.72   0
  -7   5   9  593.78   22.51   0
  -7   5  10  133.94   15.57   0
  -7   6  18   24.74   15.23   0
  -6   4   3   24.89    7.22   0
  -6   9 -12    6.47    6.27   0
  -5   3  16   29.56   11.24   0
  -4   6  29   74.27   17.26   0
  -3   5  29   25.03   15.88   0
  -2   1  -1 1786.51   14.50   0
  -1   7  35   19.46   23.36   0
   1   4  31  182.27   15.82   0
   2   3  29   41.52    9.51   0
   2  10 -22   80.50   12.24   0
   2  11 -23  106.90   13.49   0
   2  15 -26   66.63   19.34   0
   3   0  -1  684.59   12.49   0
   3   4  31   90.67   13.13   0
   5   1  -3   58.67    7.64   0
   6   3  -8  246.53   14.08   0
   6  11 -21   21.23   15.33   0
   7   3  -6  108.69   12.06   0
   7   4  26   81.82    9.16   0
   7   5 -11  111.46   15.15   0
   7   6 -13   82.41   15.21   0
   8   3  20  156.21   12.22   0
   8   7 -13   66.00   13.71   0
   9   5  -6   43.46   13.33   0
  10   4   5   26.00   13.85   0
  10   6  -5   14.75   12.54   0
 -10  12   2   20.29   17.63   0
 -10  13  -1    1.59   16.28   0
 -10  15  -5   16.15   20.79   0
  -8   7  14  103.61   15.89   0
  -7   5   7   73.18   11.94   0
  -7   5  11  104.37   15.01   0
  -6   4  15   35.18   12.03   0
  -6   5  20   26.48   13.18   0
  -5   4  21   99.94   14.41   0
  -4   3  21  540.75   21.02   0
  -4   5  27   34.76   14.87   0
  -3   3  24   20.26   11.62   0
  -3   6  31   25.21   15.13   0
  -3  11 -20  216.34    7.11   0
  -2   2  23  199.55   14.20   0
  -2   3  26  382.03   18.99   0
   1   5  33    4.50   15.63   0
   5   0   3 2160.22   25.68   0
   5   7 -17  173.93   14.91   0
   6   7 -16  357.08   19.31   0
   7   1   5   37.30    7.79   0
   7   2  -2   32.43    8.92   0
   8   2   3  169.13   13.69   0
   8   4  -6   83.93   14.59   0
   8   6 -11  117.28   15.87   0
  10   4  12   21.88   13.87   0
  10   5  -1   22.46   13.79   0
  11   6  16    6.47   19.40   0
  -9  10  -1   19.29   13.83   0
  -9  14  -9   25.19   17.22   0
  -8   7   3   54.80   12.66   0
  -7   5  12   17.45   11.99   0
  -7   9  -9   17.95    8.14   0
  -6  15 -19    7.51    8.46   0
  -5   6  27   44.23   17.50   0
  -3   1   3   20.96    4.12   0
  -3   1  15   -2.35    6.99   0
  -3   4  27   43.48   15.08   0
  -2   1  19  331.48   14.30   0
  -2  12 -22   25.99    7.80   0
  -1  15 -25   30.33   13.13   0
   1   0  19    7.97    4.54   0
   1   3 -11  675.84   12.89   0
   1   3  29  140.20   13.27   0
   3   5 -15   87.20    8.97   0
   4  13 -24   25.77   14.89   0
   7   8 -16   19.75   14.25   0
   8   2  14   58.84    9.11   0
   9   3  14   38.92   10.67   0
   9   4  -2  142.94   15.68   0
   9   5  23   -4.78   13.77   0
  10   4   6    4.60   12.09   0
  10   4   7    1.91   13.30   0
  10   4  11   83.29   15.39   0
  11   6   2    3.84   15.32   0
  -9  11  -4   37.37   14.54   0
  -9  12  -6    1.67   12.60   0
  -8  10  -7  119.23   13.44   0
  -7   5  13   62.46   14.97   0
  -7   6  -1  158.67   12.62   0
  -7   6  19    3.09   14.97   0
  -7   8  -7  197.72   11.92   0
  -6   4   2  492.31   15.95   0
  -6   4  16    4.60   11.42   0
  -5   3   1  995.63   19.41   0
  -5   3  17  380.30   18.04   0
  -1   4  30    0.99   13.63   0
  -1   5  32   49.30   19.08   0
   1   5 -15  664.28   14.66   0
   3   4 -13   44.79    7.55   0
   3  14 -25   23.15   19.28   0
   5   0  14    7.99    4.24   0
   6   1   0  261.95   11.80   0
   7   3  23   52.08    8.65   0
   8   3  -2   39.62   11.89   0
   9   6  -8    4.97   12.80   0
   9   7 -10   59.16   17.47   0
  10   4   8    7.66   13.76   0
  10   4   9   58.35   15.11   0
  10   4  10    2.23   13.69   0
 -10  12   1   52.31   16.24   0
 -10  13  -2   40.67   17.68   0
 -10  14  -4   62.94   19.99   0
 -10  16  -7   -1.48   23.29   0
  -8   7   2  197.91   15.59   0
  -8   7  16  260.90   21.53   0
  -8  11  -9   30.51   10.93   0
  -8  14 -13   11.10   12.92   0
  -8  15 -14   43.78   14.15   0
  -6   5  21   93.49   16.44   0
  -6   6  24    1.51   15.54   0
  -4   2   1 1247.67   19.17   0
  -4   2  17  164.46   12.67   0
  -4   4  25   20.43   12.62   0
  -2   5  31    4.97   15.54   0
  -2  10 -20  229.45    8.66   0
  -1   0  16  447.68   12.43   0
  -1   2  25  346.91   16.54   0
   0   2  26    3.61    8.94   0
   0  16 -26    2.40   15.03   0
   2   3 -11  431.71   12.26   0
   3   1  -5 2115.25   24.10   0
   3   3  29    8.12    8.54   0
   4   6 -16  157.41   13.19   0
   5   3  -9  101.27    9.98   0
   6   2  22  115.83    6.84   0
   6   4 -10 1350.69   29.29   0
   6   6 -14  152.55   15.06   0
   7   1  11   55.83    8.13   0
   8   8 -14   94.03   17.11   0
   9   3  13   22.34   11.50   0
   9   5  -5    4.12   13.58   0
  10   5   0    9.20   13.01   0
  10   5  18   38.84   15.24   0
  10   6  -4   70.87   14.71   0
  11   6   3    4.53   15.00   0
  11   6  15   32.05   20.42   0
  -9  13  -8    3.62   16.43   0
  -8   9  -5  162.44   13.89   0
  -7   5   4  135.50   12.18   0
  -7   5  14    6.25   12.26   0
  -7  10 -11   33.50    7.96   0
  -6   4  17   -2.32   12.44   0
  -6   5  -3   91.64    8.41   0
  -5   4  22  191.06   16.99   0
  -5  10 -16   33.20    4.73   0
  -3   2  -3   31.84    3.56   0
  -2   4  29   45.11   14.85   0
  -2   6  33    0.20   20.45   0
  -2  11 -21   62.83    7.60   0
   0   4  31   -0.71   14.89   0
   0  13 -24    0.74   11.06   0
   1   4 -13  980.52   16.42   0
   1   7 -18  153.14    9.99   0
   1  14 -25   81.08   16.33   0
   2   5 -15   83.48    7.89   0
   4   0   1 2939.96   27.57   0
   4   1  -4  140.36    8.01   0
   4   3 -10  159.08   10.42   0
   4   9 -20   58.58   12.25   0
   4  12 -23   99.92   15.96   0
   5   0   4   24.64    5.06   0
   5   2  -6  517.99   15.83   0
   5   8 -18  102.64   13.99   0
   6   5 -12  311.11   17.58   0
   6   8 -17   16.44   12.17   0
   7   1  10  230.82   11.60   0
   7   2  -1  228.45   13.90   0
   7   2  19   63.85    8.99   0
   7   3  -5  109.20   13.04   0
   7   4  -8   72.66   12.23   0
   7   9 -17   80.08   16.41   0
   8   2  13   34.87    8.78   0
   8   5  -8   45.82   14.13   0
 -10  15  -6   41.23   22.71   0
  -9  10  -2   22.62   13.68   0
  -8   7  17   38.01   17.53   0
  -8  13 -12   71.92   13.50   0
  -7   5  15  129.40   17.04   0
  -7   6  20   43.68   16.31   0
  -5   3  18   19.72   12.13   0
  -4   4  -7  961.60   13.21   0
  -4   6  30    0.47   16.16   0
  -3   1  16  300.96   13.07   0
  -2   0   7  392.52    9.93   0
  -1   3  28    3.01   10.72   0
  -1   6  34  111.89   22.43   0
   0   1  23   -1.09    6.94   0
   0   5  33   60.66   16.62   0
   0   8 -19   25.47    6.47   0
   2  14 -25   97.14   19.60   0
   3   0  19  128.35    4.07   0
   3   2  -8  316.04   11.19   0
   3  16 -26   86.75   24.63   0
   4  10 -21   21.96   11.99   0
   4  11 -22   10.40   12.88   0
   5   6 -15  327.82   16.45   0
   6   2  -4   84.22    8.80   0
   7   7 -14   24.05   11.56   0
   8   4  -5    7.26   11.83   0
   8   7 -12   31.04   15.03   0
   9   3   6   69.62   12.40   0
   9   3  12   83.04   12.94   0
   9   4  -1  100.78   14.32   0
   9   4  19   22.24   12.18   0
  11   6   4   -0.48   15.09   0
  11   6  14    6.53   19.93   0
 -10  11   4  104.45   18.17   0
 -10  12   0  135.14   18.64   0
  -8   7   1   15.05   10.97   0
  -7   5   3  217.28   14.55   0
  -7  13 -15   73.20   10.25   0
  -6   4   1   37.29    7.07   0
  -5   4  -4  390.11   11.58   0
  -4   2  18  120.23   12.71   0
  -4   5  28    7.21   14.38   0
  -3   3  25   46.34   12.64   0
  -1   7 -17   57.36    5.58   0
   2   0  -1 2905.11   20.75   0
   2   4 -13  360.67   11.94   0
   3  13 -24   28.60   14.48   0
   4   5 -14  303.34   14.26   0
   4  15 -25   -1.41   17.22   0
   5   1  -2  181.77    9.68   0
   5  13 -23   12.86   14.86   0
   6   1   1  773.48   18.80   0
   6   3  -7   -3.46    7.29   0
   7   5 -10  134.25   15.44   0
   7   6 -12  141.94   15.93   0
   7  10 -18   32.43   15.64   0
   8   2  12   67.74   10.53   0
   8   3  -1  126.76   13.85   0
   8   4  23   35.70   12.76   0
   8   6 -10   -3.92   12.35   0
   8   9 -15   40.56   15.60   0
   9   3   7   39.39   11.37   0
   9   3  11    4.51   11.20   0
  10   6  -3   81.40   16.59   0
  10   7  -6   40.49   14.69   0
  11   6   5   96.03   18.59   0
 -10  11   3   50.26   17.30   0
 -10  13  -3   16.99   17.08   0
  -9   8   8    1.91   14.14   0
  -9   8   9    8.10   14.39   0
  -9   8  10    3.41   14.40   0
  -9   8  11   67.76   16.73   0
  -9   9   1   29.27   13.22   0
  -7   5  16   19.37   14.24   0
  -7   6  -2   32.51    9.00   0
  -6   4  18   41.50   13.62   0
  -6   5  22   84.57   15.90   0
  -5   3   0  639.77   15.75   0
  -4   3  -4  196.25    7.41   0
  -4  15 -22    8.63    6.21   0
  -3   1   2  238.14    7.96   0
  -3   5  30   16.20   14.46   0
  -3   6  32    4.04   18.32   0
  -2   0   6  919.39   14.35   0
  -2   2  24   32.18   11.62   0
  -2   3  27   -2.90   11.61   0
  -1   1  22   11.09    7.82   0
   0   3  29    4.28   11.20   0
   2   2  27  126.84   10.10   0
   4   2  -7  674.05   16.30   0
   4   4 -12  259.97   12.09   0
   5   0   5   69.36    6.32   0
   5   4 -11   93.16    9.79   0
   5   5 -13  127.08   11.80   0
   6   9 -18  119.89   15.66   0
   9   3   8   14.87   10.87   0
   9   3   9   25.77   11.61   0
   9   3  10   65.44   12.58   0
   9   6  -7   67.57   14.13   0
   9   8 -11   60.52   17.73   0
  10   5  17   17.63   15.79   0
  11   6  13   58.10   18.75   0
 -10  14  -5    8.50   19.05   0
  -9   8   7    2.62   13.23   0
  -9   8  12   55.52   16.77   0
  -9  11  -5   22.22   14.25   0
  -9  15 -11    4.52   16.14   0
  -8   6   8   19.79   12.54   0
  -8   6   9   61.84   14.81   0
  -8   6  10   -1.61   13.53   0
  -8   8  -3   81.85   12.36   0
  -7   6  21    5.92   14.86   0
  -7  12 -14   32.94    8.91   0
  -5   3  19  469.51   20.96   0
  -5   4  23   13.52   12.78   0
  -3   1  17  560.92   17.69   0
  -3   4  28    5.76   14.60   0
  -1   0  17  701.19   15.66   0
   0  12 -23    0.83    9.50   0
   1   2  27   14.16    7.47   0
   1  16 -26   14.12   15.44   0
   2  16 -26   49.32   21.11   0
   5  10 -20   13.12   12.22   0
   5  11 -21   86.67   16.54   0
   5  12 -22   32.47   14.87   0
   6   1  17  148.30    8.08   0
   6  12 -21    1.03   14.70   0
   8   2   8    9.45    9.64   0
   8   2   9  231.84   14.39   0
   8   2  10    5.23    9.74   0
   8   2  11  137.97   11.85   0
   8   3  19   52.80   10.20   0
   9   4   0   13.04   12.25   0
   9   5  -4  117.77   15.18   0
   9   7  -9    4.28   14.53   0
  10   6  21   61.17   18.67   0
  11   6   6   20.04   15.05   0
  11   6  12   20.30   17.93   0
 -10  12  -1   65.01   16.04   0
  -9   8   6   53.44   14.66   0
  -9  12  -7   21.23   13.45   0
  -8   6   7  115.12   14.96   0
  -8   6  11  138.82   16.14   0
  -8   6  12   14.76   14.78   0
  -8  12 -11   37.01   11.20   0
  -7   5   2   61.91   10.95   0
  -7   5  17    4.14   14.35   0
  -5   2   9  346.63   14.38   0
  -5   2  10   34.28    7.99   0
  -5   5  26   66.29   16.14   0
  -4   4  26   14.30   13.56   0
   0   6  35   -3.01   18.38   0
   0   9 -20  294.95   12.06   0
   1   1  -5  717.54   10.06   0
   1  13 -24   16.73   12.45   0
   2   1  -5  446.58    9.88   0
   2   1  24  203.71    8.83   0
   2  13 -24   48.00   15.46   0
   3   0   0   -0.57    3.07   0
   3   6 -16  650.72   19.11   0
   3  12 -23   44.18   14.58   0
   4   7 -17   33.31   11.59   0
   6  11 -20   18.59   14.56   0
   7   2   0   48.05    9.17   0
   7   8 -15  117.06   16.90   0
  11   6   7   65.41   16.31   0
  11   6   8    4.97   14.79   0
  11   6   9   10.60   16.28   0
  11   6  10    4.48   15.34   0
  11   6  11   -5.45   17.32   0
 -10  11   2   47.19   16.05   0
 -10  16  -8   -0.53   22.20   0
  -9   8   5   15.69   13.05   0
  -9   9   0  230.69   17.75   0
  -9  10  -3   -2.56   11.48   0
  -9  14 -10   15.25   15.26   0
  -8   6   6   65.97   13.89   0
  -8   6  13   27.51   15.46   0
  -6   4   0  311.01   13.26   0
  -6   4  19    0.72   12.70   0
  -5   2   8  187.85   11.00   0
  -5   2  11   24.64    7.88   0
  -4   2   0  110.98    6.72   0
  -4   2  19  355.45   17.92   0
  -2  15 -24   56.46   13.21   0
  -1  14 -24    2.97   10.76   0
   1   1  24  173.65    9.72   0
   1   8 -19   76.30    8.84   0
   2   8 -19   54.96   10.33   0
   3   9 -20   14.05   10.31   0
   3  11 -22   87.01   13.99   0
   4  14 -24    1.10   15.75   0
   5   0   6  131.41    7.45   0
   5   7 -16   22.66   11.43   0
   7   3  -4  307.70   15.44   0
   7   4  -7  427.85   18.87   0
   8   3   0    1.30   10.68   0
   8   4  -4   75.89   13.09   0
   8   5  -7  111.92   14.28   0
   8   8 -13   10.95   13.17   0
  10   6  -2   93.35   16.64   0
  10   7  -5   99.91   17.48   0
  11   7  18    5.80   21.12   0
 -10  15  -7   56.45   23.11   0
  -8   6   5   45.28   12.50   0
  -8   6  14    6.19   14.96   0
  -8   9  -6   76.47   12.30   0
  -8  10  -8   65.48   11.59   0
  -6   3   8  251.77   13.94   0
  -6   3   9   28.79    9.28   0
  -6   3  10  119.22   11.10   0
  -6   3  11   93.48   10.95   0
  -6   5  23   42.94   15.14   0
  -6   7  -9   37.07    6.53   0
  -5   2   7   14.72    6.02   0
  -5   2  12   91.26   10.05   0
  -2   5  32   12.27   18.54   0
  -2   7 -16   22.33    4.00   0
  -1   2  26   34.40   10.91   0
  -1   4  31  148.60   19.02   0
   0  10 -21   48.51    8.40   0
   0  11 -22    4.67    7.62   0
   1   2  -8  101.67    5.22   0
   2   2  -8  485.12   11.43   0
   3  10 -21   56.85   11.92   0
   3  15 -25   18.27   18.53   0
   4   0   2   30.50    4.66   0
   5   1  20   42.94    4.15   0
   6   1   2  311.30   12.33   0
   6   2  -3   23.37    7.11   0
   6   4  -9   30.34    8.87   0
   9   4   1  104.36   14.24   0
   9   4  18   68.74   13.62   0
   9   5  22   10.77   13.40   0
   9   6  -6   83.70   15.85   0
  10   5  16  191.00   20.51   0
 -10  11   1   -1.57   14.87   0
 -10  13  -4   40.32   18.80   0
  -9   8   4  107.42   15.96   0
  -9  13  -9   29.51   16.21   0
  -7   5  18   60.99   14.60   0
  -7   8  -8   11.50    7.82   0
  -6   3   7    5.67    7.50   0
  -6   3  12  425.30   18.62   0
  -6   5  -4  324.81   12.20   0
  -6   8 -11   62.49    7.08   0
  -5   2   6  518.90   16.10   0
  -5   2  13   82.21   10.73   0
  -5   3  20  103.28   14.12   0
  -4   5  29   39.76   17.21   0
  -3   1  18    4.83    8.04   0
  -3   3  26   48.86   14.04   0
  -2   4  30   -3.05   13.71   0
  -1   5  33   12.23   18.48   0
   0  15 -25    5.39   13.94   0
   1   0  20   16.35    5.17   0
   1   4  32  100.55   15.20   0
   1  12 -23  101.69   13.22   0
   2   0  20   99.67    5.80   0
   2   4  32   30.27   13.00   0
   2  12 -23    0.76   11.75   0
   3   3 -10  207.89   10.12   0
   4   1  -3  187.53    9.04   0
   5   2  -5  441.09   14.29   0
   5   3  -8   79.62    8.24   0
   6   5 -11  116.30   13.41   0
   6   6 -13  122.15   13.14   0
   7   7 -13   18.35   13.51   0
   7   9 -16   44.85   15.08   0
   8   6  -9   57.61   13.04   0
   8   7 -11  155.99   15.96   0
   9   5  -3   21.55   12.00   0
 -10  12  -2   27.66   15.07   0
  -8   6   4   25.88   12.40   0
  -8   6  15   14.57   14.26   0
  -7   5   1   41.22    9.02   0
  -7  11 -13   13.54    8.62   0
  -6   3   6  743.11   20.93   0
  -6   3  13    0.51   10.58   0
  -6   4  20   24.56   13.18   0
  -4   1   8  531.78   14.98   0
  -4   1   9  288.60   11.83   0
  -2   6  34   38.01   21.82   0
   0   2  27    0.85    8.99   0
   1   5  34   15.75   16.00   0
   2   6 -16   88.67    8.93   0
   2   9 -20    8.30   10.45   0
   3   5 -14  254.82   12.15   0
   4   2  26  100.98    5.85   0
   4   4  31  185.94   11.93   0
   4  13 -23   32.92   15.27   0
   5   0   7  267.70    9.20   0
   5   1  -1  419.04   13.06   0
   6   3  -6  769.38   21.16   0
   6   8 -16   52.69   13.24   0
   7   2   1  226.99   13.57   0
   7   2  18  109.43    8.83   0
   7   5  -9  524.63   21.25   0
   8   9 -14    5.55   14.98   0
   9   7  -8   15.44   14.60   0
   9   8 -10    1.43   16.38   0
  10   5   4   77.81   14.89   0
  10   5  15    9.52   16.77   0
  10   6  -1   15.12   13.51   0
  11   7  17    4.31   21.89   0
 -10  14  -6   21.61   19.14   0
  -9   9  -1   15.00   12.42   0
  -9  11  -6   42.98   13.84   0
  -8   6  16   40.98   17.08   0
  -8   8  -4  395.81   17.86   0
  -7   5  19   16.15   14.52   0
  -7   9 -10  225.38   11.83   0
  -6   3  14  339.24   18.45   0
  -5   3  -1  947.27   18.11   0
  -5   5  27    2.54   15.06   0
  -4   2  20  161.78   14.23   0
  -4   4  27   -1.34   14.84   0
  -3   1   1  528.77   10.90   0
  -3   5  31   16.74   14.52   0
  -2   2  25   52.42   11.29   0
  -1   1  23   29.32    9.76   0
  -1   3  29  142.94   14.62   0
   0   1  24   89.39    9.00   0
   1   3  30  127.84   13.58   0
   1   9 -20   88.89    9.39   0
   2  10 -21  250.85   15.73   0
   2  11 -22   84.60   13.28   0
   2  15 -25   97.81   20.10   0
   4   3  -9   50.40    7.76   0
   4   6 -15   21.18   10.10   0
   5   6 -14  123.36   13.57   0
   5   8 -17  270.61   17.24   0
   7   6 -11  215.00   16.55   0
   7  10 -17   31.57   15.81   0
   8   3   1  128.92   13.60   0
   9   4   2  161.04   15.21   0
  10   6  20   11.93   16.54   0
  10   7  -4   68.11   16.44   0
 -10  10   4    0.05   15.31   0
 -10  11   0    4.52   14.60   0
  -9  10  -4   67.81   14.06   0
  -7   4   9   36.38   12.85   0
  -7   4  10   72.76   13.18   0
  -7   4  11  212.05   17.16   0
  -7   7  -6    6.06    7.79   0
  -6   3   5  129.84   11.08   0
  -6   5  24  238.24   20.23   0
  -5   2   5  460.25   14.75   0
  -4   1   7  110.42    7.79   0
  -3   4  29    1.92   14.86   0
  -2   3  28   14.56   12.28   0
  -1   6  35   31.99   21.45   0
   0   4  32   52.98   16.49   0
   1  10 -21   49.01    9.82   0
   1  11 -22  222.40   14.02   0
   1  15 -25   26.49   15.26   0
   2   3  30  151.64   12.31   0
   2  17 -26   24.31   21.88   0
   3   1  -4 1712.24   21.21   0
   3   2  27   88.66    8.07   0
   4  12 -22   41.61   15.58   0
   5   0   8   95.02    6.24   0
   6   1   3  245.56   11.45   0
   7   3  -3   93.67   12.54   0
   8   3  18   36.02    9.68   0
   8   4  -3   21.41   11.93   0
   8   5  -6   29.31   13.82   0
   9   4  17   14.58   12.41   0
  10   5   5  131.90   15.67   0
  11   7   3   39.26   16.54   0
  -9  12  -8    9.29   15.83   0
  -8   6   3   20.02   10.65   0
  -8   6  17   24.39   16.21   0
  -7   4   7  440.28   19.59   0
  -7   4   8   56.65   11.64   0
  -7   4  12  134.01   14.60   0
  -6   3  15   18.96   10.84   0
  -6   4  -1   32.61    7.30   0
  -5   3  21    3.57    9.68   0
  -3   1  19   31.38    9.61   0
  -3  15 -23   70.85   10.59   0
  -1  16 -25   66.78   14.52   0
   0   3 -10   43.53    3.59   0
   0   5  34  135.70   19.75   0
   1  17 -26    8.45   17.68   0
   3  14 -24   56.05   17.15   0
   4  10 -20    7.14   12.65   0
   4  11 -21  137.74   16.69   0
   5   0   9   32.83    5.12   0
   5   4 -10   59.85    8.66   0
   5   5 -12   16.12   10.09   0
   5  13 -22   13.95   16.33   0
   6   9 -17   42.89   11.85   0
   7   4  -6  185.02   14.94   0
   8   8 -12   43.99   15.09   0
   9   5  -2  222.89   17.53   0
   9   6  -5   28.59   14.93   0
  10   5   6   65.62   16.21   0
  10   5  14   24.44   15.56   0
  11   7  16    0.55   21.64   0
 -10  10   3    5.81   14.99   0
 -10  12  -3   21.79   15.97   0
 -10  13  -5   11.29   17.27   0
  -7   4  13  239.56   17.47   0
  -7   5   0  242.48   14.01   0
  -7   5  20  184.18   19.43   0
  -6   4  21   -4.26   11.47   0
  -5   2   4   18.17    6.76   0
  -5   4  -5  309.39   10.20   0
  -4   1   6  484.82   13.81   0
  -4   1  14  369.16   14.69   0
  -2   0   4   64.78    4.31   0
  -1   8 -18   83.97    7.00   0
  -1  13 -23  143.52   11.53   0
   0   0  20  516.70   13.65   0
   0   3  30   10.52   11.38   0
   0   5 -14 1512.26   18.37   0
   3   2  -7   20.75    4.74   0
   4   2  -6  320.71   11.55   0
   4   4 -11   55.87    8.28   0
   4   5 -13  393.70   15.30   0
   6   2  -2  587.49   17.49   0
   6   3  25   14.75    5.96   0
   6   7 -14  291.38   18.15   0
   7   2   2   24.93    9.00   0
   7   8 -14   18.91   12.15   0
   8   3   2   19.80   10.97   0
  10   5  13   33.42   14.78   0
  10   6   0  224.29   17.73   0
  11   7   4   92.36   17.70   0
  -9   7   9   -1.86   13.97   0
  -9   7  10   39.43   15.70   0
  -9   7  11   10.61   15.31   0
  -9   9  -2   59.81   13.14   0
  -8   6  18   69.47   17.07   0
  -8  14 -14    3.58   12.69   0
  -7   4   6  215.10   14.74   0
  -7   4  14    8.88   11.88   0
  -6   3   4  269.24   13.04   0
  -6   3  16    5.33   10.71   0
  -5   2  16   25.96   10.43   0
  -4   2  -1 1257.61   18.24   0
  -4   2  21   12.49   11.16   0
  -4   5  30   45.86   17.83   0
   4   0   3  521.50   11.51   0
   4  15 -24   33.46   19.50   0
   5  12 -21    1.33   13.79   0
   6   4  -8  626.88   20.37   0
   6  12 -20   43.30   15.91   0
   8   6  -8   10.10   12.12   0
   8   7 -10   91.08   16.30   0
   9   7  -7   -4.23   14.33   0
  10   5   7    6.85   13.77   0
  10   5   8   11.89   14.30   0
  10   5  12    7.81   13.45   0
  10   7  -3   18.61   14.87   0
 -10  10   2    1.22   16.24   0
 -10  11  -1    7.68   14.23   0
  -9   7   7   -0.89   12.70   0
  -9   7   8   19.43   12.33   0
  -9   7  12  124.15   16.95   0
  -9   7  13   10.67   15.22   0
  -9  15 -12   58.06   16.99   0
  -8   6   2   87.12   11.72   0
  -8   9  -7   89.36   12.43   0
  -8  13 -13   48.78   12.60   0
  -8  15 -15    4.74   13.68   0
  -7   4  15   25.08   14.09   0
  -5   5  28    1.10   16.50   0
  -5   6 -10   92.02    6.25   0
  -4   1   5  169.24    9.08   0
  -4   3  25   41.31   13.37   0
  -3   2  24  335.33   18.85   0
  -3   3  27   53.62   13.33   0
   0  14 -24   14.16   12.23   0
   2   3 -10  227.60    8.96   0
   2   5 -14   65.58    7.27   0
   3   0   1  697.32   11.78   0
   3   4  32    1.28   11.75   0
   3  13 -23   32.20   14.48   0
   3  16 -25    0.20   20.19   0
   5   1   0   29.69    5.73   0
   5  11 -20   96.13   15.73   0
   6   1   4  202.97   10.55   0
   8   4  22   42.06   11.61   0
   9   4  16  199.13   15.42   0
   9   5  21   12.91   13.84   0
   9   8  -9    7.60   13.29   0
  10   5   9   19.41   14.65   0
  10   5  10   11.31   14.13   0
  10   5  11   -5.60   13.96   0
  10   6  19   38.59   18.09   0
  11   7   5   18.53   15.65   0
  11   7  15   26.26   19.77   0
 -10  14  -7   17.77   19.99   0
  -9  14 -11   39.61   15.19   0
  -8   8  -5   16.49   11.46   0
  -8  10  -9  141.00   12.70   0
  -7   4   5  196.11   13.61   0
  -7   5  21   46.52   15.88   0
  -7  10 -12   51.63    8.01   0
  -6   3  17   58.92   13.58   0
  -6   4  22  102.07   15.92   0
  -6   9 -13   47.07    6.75   0
  -5   2  17  194.01   15.40   0
  -5   3  22   48.34   12.14   0
  -5   9 -15   56.49    5.11   0
  -4   4  28  121.06   18.18   0
  -3   1  20  197.81   13.49   0
  -2   1  -2   61.00    2.95   0
  -2   4  31   20.63   15.78   0
  -2   5  33   44.99   18.54   0
  -1   2  27   11.00   10.61   0
   0   4 -12 1034.69   14.02   0
   0   7 -17   16.72    5.66   0
   1   2  28  131.71   11.49   0
   2  14 -24  152.11   19.23   0
   3   1  24   54.82    5.50   0
   4   7 -16  254.62   15.16   0
   5   2  -4   17.76    5.76   0
   5   3  -7  155.36    9.90   0
   5   7 -15    9.32   10.73   0
   6   3  -5  135.84   11.02   0
   6   5 -10   83.82   12.52   0
   6   6 -12  121.34   13.07   0
   7   2  17   59.83    7.97   0
   7   3  -2  110.07   12.46   0
   7   3  22  239.71   11.50   0
   7   5  -8  121.49   13.51   0
   7   7 -12  141.55   15.61   0
   7   9 -15   70.89   13.99   0
   8   4  -2   36.29   10.86   0
   8   9 -13   53.19   16.42   0
   9   5  -1  114.73   14.18   0
  11   7   6   14.69   16.75   0
  11   7  14   15.67   21.28   0
  -9   7   6    8.47   11.35   0
  -9  10  -5   10.04   12.30   0
  -9  11  -7   75.45   14.56   0
  -8  12 -12   20.76   11.24   0
  -7   4  16   16.90   14.06   0
  -6   3   3  202.64   11.50   0
  -5   2   3 1182.98   21.87   0
  -5   3  -2  431.24   12.65   0
  -3   5  32   23.87   18.30   0
  -2   0  17  315.92   12.58   0
  -2   2  26   99.89   12.81   0
  -2  14 -23   46.11   11.03   0
  -1   4  32   98.90   19.35   0
   1   1  25    2.88    6.39   0
   1   3 -10  182.36    7.23   0
   1   5 -14  156.20    8.14   0
   1  14 -24    6.09   13.32   0
   2   0   0 2347.58   17.87   0
   2   4 -12  177.22    8.98   0
   4   1  -2  326.04   10.66   0
   6   8 -15  163.48   15.85   0
   7   2   3  264.49   13.01   0
   7   6 -10  105.03   14.05   0
   8   3   3   22.81   10.49   0
   8   3  17  117.29   11.59   0
   8   5  -5   64.71   12.71   0
   8   5  25  134.83   14.96   0
   9   6  -4  131.63   16.09   0
  11   7   7   54.95   17.96   0
 -10  10   1   78.01   16.42   0
 -10  12  -4   58.35   16.35   0
  -9   7   5    7.44   12.60   0
  -9  13 -10    2.04   14.75   0
  -8   5   8   36.02   13.21   0
  -8   5   9   65.88   13.46   0
  -8   5  10   21.87   12.28   0
  -8   5  11   48.70   13.38   0
  -8   5  12   51.23   15.39   0
  -8   6   1   54.59   12.01   0
  -7   4   4  186.07   13.11   0
  -7   5  -1   35.53    9.08   0
  -6   3  18   14.39   12.70   0
  -6   4  -2  508.47   15.30   0
  -4   3  -5  120.85    5.85   0
  -3   4  30   27.03   16.33   0
  -2   3  29   34.16   14.13   0
  -2   6  35   12.17   22.81   0
  -1   1  24  188.42   12.97   0
  -1   5  34   15.51   19.31   0
  -1  12 -22   63.48    9.63   0
   1   0  21  743.10   14.56   0
   3   6 -15  132.51   10.26   0
   3  12 -22  135.97   16.22   0
   4  14 -23   15.30   14.48   0
   6   1   5   32.18    6.75   0
   7   4  -5  168.93   14.45   0
   7  10 -16    4.28   13.81   0
   9   4  15    5.30   10.52   0
  10   7  -2   32.54   15.38   0
  11   7   8   43.14   16.38   0
  11   7  12   18.54   20.13   0
  11   7  13    7.74   17.97   0
 -10  11  -2   19.24   15.16   0
 -10  13  -6    4.86   17.50   0
  -9   8   0   32.72   12.72   0
  -9   9  -3   93.62   14.08   0
  -8   5   7   87.02   14.46   0
  -8   5  13   16.16   12.52   0
  -7   4  17   31.99   13.59   0
  -5   2  18   37.21   11.65   0
  -5   4  26   20.43   15.01   0
  -4   1   4  139.04    7.94   0
  -3   2  -4  979.64   11.99   0
  -1   3  30   99.81   15.12   0
  -1   9 -19  251.39   10.23   0
   0   2  28   88.72   11.12   0
   0  16 -25   21.46   14.76   0
   2   2  28   15.54    8.23   0
   2  16 -25    4.69   17.56   0
   3   9 -19  164.56   13.73   0
   3  11 -21   82.25   13.75   0
   4   3  29   18.61    6.63   0
   6   2  -1  289.65   12.87   0
   7  11 -17   17.93   15.39   0
   8   3   4    9.29    9.86   0
   8   6  -7  104.01   15.68   0
   8   8 -11   88.72   17.03   0
   8  10 -14  167.38   18.31   0
   9   4   6   16.89   12.64   0
   9   5   0  460.17   21.65   0
   9   7  -6    6.43   14.58   0
   9   9 -10   91.24   18.89   0
  10   6  18   74.62   19.22   0
  11   7   9   12.80   15.15   0
  11   7  10   36.65   16.42   0
  11   7  11   41.63   19.64   0
  -9   7   4   27.27   13.11   0
  -8   5  14   25.63   14.24   0
  -8   7  -3   79.35   12.79   0
  -7   5  22  193.81   18.66   0
  -7   8  -9   10.75    7.36   0
  -6   4  23   13.80   13.78   0
  -4   1  17   77.00   11.54   0
  -3   0   9  266.70   10.48   0
  -3   1   0  428.96    9.66   0
  -2   1  23  452.98   18.03   0
   0   1  25   55.29    8.60   0
   1   4 -12  258.91    8.86   0
   2  13 -23  111.53   14.71   0
   3   3  30   35.49    9.38   0
   3  10 -20   30.19   11.07   0
   3  15 -24    9.26   16.71   0
   4   0   4   26.40    4.17   0
   4   8 -17  366.60   17.65   0
   5   4  -9  144.77   11.21   0
   5   6 -13  748.90   22.10   0
   5   8 -16  173.76   15.40   0
   5  14 -22   16.41   15.60   0
   6   9 -16  237.33   18.26   0
   7   2   4  584.73   18.16   0
   7   8 -13    9.54   13.72   0
   8   4  -1  143.34   14.51   0
   8   7  -9   61.70   16.62   0
   9   4  14   38.20   12.30   0
   9   8  -8    7.83   14.90   0
 -10  10   0   61.80   16.52   0
  -9  12  -9   23.12   14.55   0
  -8   5   6   49.28   12.16   0
  -8   5  15   16.56   14.56   0
  -7   4   3   27.81    8.88   0
  -7   4  18    5.99   14.15   0
  -7   7  -7  168.77   10.86   0
  -6   3   2    5.84    5.98   0
  -6   3  19   33.58   13.33   0
  -4   3  26   25.21   13.02   0
  -4   5  31   28.79   16.60   0
  -3   0   8  121.81    7.43   0
  -3   2  25   14.21   11.57   0
  -3   3  28   46.99   15.31   0
  -2   0   3  834.33   12.19   0
  -2   0  18  110.92    8.99   0
  -1   0   1 1112.54    9.33   0
  -1  11 -21   60.95    8.15   0
   0   0  21    7.10    5.91   0
   0  13 -23    4.43   10.79   0
   1   4  33   65.48   15.40   0
   1  16 -25   57.68   16.68   0
   2   1  -4 1771.68   18.51   0
   2   1  25  260.73   10.20   0
   3   3  -9   12.57    5.01   0
   3  17 -25   51.20   23.03   0
   4   3  -8  563.10   15.69   0
   4   6 -14    5.86    8.69   0
   4  13 -22   19.15   13.82   0
   5   1   1  433.30   13.12   0
   5   5 -11  283.52   15.27   0
   6   1   6  588.08   15.69   0
   7   3  -1  332.98   16.32   0
   8   3  16   38.22    8.79   0
   9   4   7   10.54   11.29   0
   9   6  -3    8.42   13.24   0
  10   7  -1   12.30   14.33   0
  10   8  -4    6.40   14.97   0
 -10  15  -9   21.92   20.94   0
  -8   5   5   82.47   13.11   0
  -8   5  16   34.22   15.94   0
  -8  11 -11   10.79    9.66   0
  -5   2   2  311.60   11.76   0
  -5   2  19   40.51   11.95   0
  -4   4  29   22.32   16.54   0
  -1  10 -20  297.79   11.60   0
  -1  15 -24   10.06   12.23   0
   0   4  33   13.26   16.50   0
   1   3  31   13.38   12.10   0
   1  13 -23  129.92   14.28   0
   2   2  -7  355.23    9.58   0
   3   1  -3   24.09    4.29   0
   3   5 -13  122.38    9.38   0
   6   4  -7   36.29    8.62   0
   6   7 -13   13.61   10.90   0
   6  10 -17   39.41   13.78   0
   7   2  16   39.22    7.41   0
   7   5  -7   65.57   13.48   0
   8   5  -4   15.41   10.98   0
   9   4   8   14.07   12.38   0
   9   4  13   21.64   11.80   0
   9   5  20   71.04   14.65   0
  11   8  18   26.94   22.85   0
 -10   9   3   10.88   14.62   0
 -10  11  -3   26.73   16.24   0
 -10  12  -5   -1.18   16.82   0
 -10  14  -8    1.86   19.04   0
  -9   8  -1   82.55   14.06   0
  -7   4  19   37.96   15.66   0
  -6   6  -8  725.97   15.98   0
  -6   7 -10   63.80    7.21   0
  -4   1  18   68.88   11.71   0
  -3   0   7  181.52    8.36   0
   0   8 -18 1196.41   20.05   0
   2   0  21  278.97    8.42   0
   2  12 -22   24.30   11.87   0
   3   4 -11   48.52    7.30   0
   4   2  -5   97.04    7.29   0
   4  12 -21   10.94   13.17   0
   5   9 -17  171.92   15.39   0
   5  13 -21   18.16   14.77   0
   6   2  21  120.69    7.68   0
   6   3  -4  266.19   13.33   0
   7   2   5  358.28   14.70   0
   7   4  25  121.15   10.61   0
   7   7 -11   77.24   13.54   0
   7   9 -14   45.36   14.92   0
   8   9 -12  234.53   19.21   0
   9   4   9   15.31   11.97   0
   9   4  10   32.33   12.16   0
   9   4  11   42.07   12.49   0
   9   4  12   -0.28   11.87   0
   9   5   1  125.35   15.19   0
  10   6   4   77.62   15.06   0
  10   6  17   12.50   17.82   0
  -9   9  -4  100.70   14.50   0
  -9  10  -6   42.15   13.04   0
  -8   5  17   80.72   17.31   0
  -8   8  -6  168.74   14.36   0
  -8   9  -8   43.05   10.51   0
  -7   4   2   97.96   11.74   0
  -7   5  -2   83.79    9.88   0
  -7   9 -11   40.27    7.85   0
  -6   3  20   74.74   14.79   0
  -5   4  27   70.79   16.74   0
  -4   2  -2 1135.94   16.82   0
  -2   2  27   96.95   13.83   0
  -2   4  32   17.98   17.58   0
  -2   5  34    4.49   21.92   0
  -1   2  28  129.87   13.67   0
   0   3  31   24.98   12.54   0
   0   5  35    5.92   17.56   0
   2   4  33   62.90   14.74   0
   2   9 -19  164.57   13.56   0
   3   7 -16    0.99    8.55   0
   4   4 -10  203.14   10.85   0
   4   5 -12  231.90   11.89   0
   4  10 -19  210.65   16.54   0
   4  11 -20   12.08   11.87   0
   5   2  -3 1195.58   22.32   0
   5  12 -20   59.12   15.50   0
   6   1   7  118.77    7.97   0
   6   2   0  470.21   15.80   0
   6   5  -9   60.27   10.31   0
   6   6 -11   32.72   10.65   0
   7   4  -4  179.04   13.21   0
   7   6  -9   77.90   13.50   0
   8   3  15   74.36   10.70   0
   8   4   0   60.43   12.41   0
   8   4  21   20.44   10.25   0
   9   7  -5   -1.79   14.24   0
 -10  10  -1   82.86   16.30   0
  -8   5   4   24.31   11.21   0
  -5   2  20   -4.12   12.03   0
  -4   4  -8  323.48    7.65   0
  -3   4  31   88.99   17.48   0
  -3   5  33    9.27   18.92   0
  -2  16 -24   13.99   12.44   0
[truncated: 30,952,209 more chars]
