# Supplementary material for: Experimental electronic structures of copper complexes with a bi­phenyldi­imino di­thio­ether – a model for blue copper proteins
Source: IUCrJ. 2025 Jan 30;12(Pt 2):198–207. doi: 10.1107/S2052252524012107 (PMC11878452; doi:10.1107/S2052252524012107)
Supplement: Supplementary file 2 [file m-12-00198-A_IAMsup2.hkl]

data_A_IAM                                                                 
_shelx_title ' cu2bite_a.res in P2(1)2(1)2(1)'                                  
_shelx_refln_list_code          4                                               
_shelx_F_calc_maximum      258.31                                               
_exptl_crystal_F_000      1224.00                                               
_reflns_d_resolution_high  0.7000                                               
                                                                                
loop_                                                                           
 _space_group_symop_operation_xyz                                               
 'x, y, z'                                                                      
 '-x+1/2, -y, z+1/2'                                                            
 '-x, y+1/2, -z+1/2'                                                            
 'x+1/2, -y+1/2, -z'                                                            
                                                                                
_cell_length_a     7.8890                                                       
_cell_length_b    14.6682                                                       
_cell_length_c    21.2891                                                       
_cell_angle_alpha  90.000                                                       
_cell_angle_beta   90.000                                                       
_cell_angle_gamma  90.000                                                       
                                                                                
_shelx_F_squared_multiplier     1.000                                           
                                                                                
loop_                                                                           
 _refln_index_h                                                                 
 _refln_index_k                                                                 
 _refln_index_l                                                                 
 _refln_F_squared_calc                                                          
 _refln_F_squared_meas                                                          
 _refln_F_squared_sigma                                                         
 _refln_observed_status                                                         
   2   0   0      16090.36      16207.08        48.60 o                         
   4   0   0       5397.94       6300.40        54.72 o                         
   6   0   0         68.25         63.48         7.00 o                         
   8   0   0       3138.99       2969.07        29.15 o                         
  10   0   0        831.93        832.39        21.78 o                         
   1   1   0       4614.44       4360.71        17.81 o                         
   2   1   0       1937.16       1888.34         8.07 o                         
   3   1   0       3065.64       3025.57        15.22 o                         
   4   1   0       1675.61       1817.53        14.28 o                         
   5   1   0        222.18        176.63         5.31 o                         
   6   1   0       1767.74       1841.17        20.76 o                         
   7   1   0       4394.32       4196.15        29.23 o                         
   8   1   0        120.12        116.20         6.76 o                         
   9   1   0        674.93        721.83        13.79 o                         
  10   1   0        136.24        132.16        10.97 o                         
  11   1   0          3.06          2.14        10.50 o                         
   0   2   0      30442.32      31326.20        67.27 o                         
   1   2   0         37.96         34.46         1.95 o                         
   2   2   0       3970.07       4334.29        19.58 o                         
   3   2   0        892.05        903.60         5.83 o                         
   4   2   0        747.89        691.47         6.06 o                         
   5   2   0       3005.54       3078.50        15.20 o                         
   6   2   0       3158.90       3348.02        17.97 o                         
   7   2   0        401.68        366.98         7.06 o                         
   8   2   0       5149.31       5085.67        26.46 o                         
   9   2   0        161.63        187.18         9.21 o                         
  10   2   0       1226.63       1248.65        20.31 o                         
  11   2   0          2.49          2.73        10.88 o                         
   1   3   0      18774.40      18945.13        69.60 o                         
   2   3   0       2148.56       2258.34        12.05 o                         
   3   3   0       9388.45       9310.53        32.19 o                         
   4   3   0        519.64        518.64         6.00 o                         
   5   3   0       4286.78       4514.30        19.46 o                         
   6   3   0          7.22         12.93         4.66 o                         
   7   3   0        943.64        902.05         9.63 o                         
   8   3   0          0.11          1.76         5.24 o                         
   9   3   0       6376.16       6371.58        33.86 o                         
  10   3   0         34.66         36.65         9.50 o                         
  11   3   0        268.25        238.06        14.24 o                         
   0   4   0       8621.16       9159.56        36.81 o                         
   1   4   0        309.04        310.33         5.51 o                         
   2   4   0       4177.69       4285.83        32.24 o                         
   3   4   0       1195.64       1318.89        10.91 o                         
   4   4   0        887.34        816.61         8.33 o                         
   5   4   0        822.77        828.29         8.32 o                         
   6   4   0       2210.93       2171.30        16.62 o                         
   7   4   0        342.89        322.29         7.56 o                         
   8   4   0        417.07        401.68         9.65 o                         
   9   4   0        157.96        152.44         9.56 o                         
  10   4   0       1199.88       1228.59        18.57 o                         
  11   4   0         60.07         58.97        11.69 o                         
   1   5   0      15544.22      16012.58        69.86 o                         
   2   5   0       1742.78       1869.04        13.13 o                         
   3   5   0      17462.87      18320.76        75.24 o                         
   4   5   0       2115.14       2236.26        14.99 o                         
   5   5   0        142.53        119.10         5.70 o                         
   6   5   0        366.90        347.15         8.38 o                         
   7   5   0       1706.03       1651.33        15.07 o                         
   8   5   0        568.92        570.42        10.70 o                         
   9   5   0       3170.17       3184.79        23.04 o                         
  10   5   0         39.05         36.28         9.07 o                         
   0   6   0      10721.13      10981.90        57.06 o                         
   1   6   0        871.60        857.71        10.88 o                         
   2   6   0       1316.84       1410.95        12.82 o                         
   3   6   0         79.20         59.59         5.21 o                         
   4   6   0       3020.30       3178.97        20.71 o                         
   5   6   0        106.53         95.87         6.04 o                         
   6   6   0        100.35        111.42         6.13 o                         
   7   6   0        229.86        196.26         6.40 o                         
   8   6   0       1043.74       1008.88        12.24 o                         
   9   6   0        136.39        142.88         8.44 o                         
  10   6   0       1764.80       1804.07        20.35 o                         
   1   7   0       5265.17       4920.88        24.46 o                         
   2   7   0        649.70        552.53         9.56 o                         
   3   7   0       3639.83       3817.56        26.61 o                         
   4   7   0       1311.93       1284.56        15.14 o                         
   5   7   0          4.43          2.94         5.63 o                         
   6   7   0         39.50         53.50         5.85 o                         
   7   7   0         74.23         77.10         7.07 o                         
   8   7   0        144.26        150.64         8.18 o                         
   9   7   0       2273.22       2267.83        21.20 o                         
  10   7   0         71.83         70.53        10.79 o                         
   0   8   0      22728.90      23802.50       174.90 o                         
   1   8   0       1083.93       1024.03        12.71 o                         
   2   8   0       1184.76       1144.49        14.05 o                         
   3   8   0        115.13        134.04         7.47 o                         
   4   8   0       3427.93       3547.75        30.67 o                         
   5   8   0        295.25        314.57         9.54 o                         
   6   8   0       2197.12       2184.32        19.58 o                         
   7   8   0        131.04        129.18         7.04 o                         
   8   8   0       2982.30       2935.28        22.44 o                         
   9   8   0        228.28        230.02        11.30 o                         
  10   8   0        119.11        115.05        10.54 o                         
   1   9   0       4926.36       4887.80        29.87 o                         
   2   9   0       1294.77       1395.92        15.53 o                         
   3   9   0        497.86        551.49        11.74 o                         
   4   9   0        358.56        367.91        12.06 o                         
   5   9   0         49.21         28.51         6.78 o                         
   6   9   0        571.44        585.86        11.59 o                         
   7   9   0        355.60        326.83        10.51 o                         
   8   9   0       1079.23       1052.46        17.30 o                         
   9   9   0       1520.67       1600.00        19.09 o                         
  10   9   0        168.13        160.42        12.70 o                         
   0  10   0       8375.65       8094.60        66.61 o                         
   1  10   0       6420.46       6263.97        40.51 o                         
   2  10   0        116.00         86.78         7.85 o                         
   3  10   0       1595.73       1559.38        17.60 o                         
   4  10   0        943.83       1004.68        15.79 o                         
   5  10   0        110.19         91.29         8.17 o                         
   6  10   0       2547.12       2510.90        21.57 o                         
   7  10   0        171.29        158.96         9.79 o                         
   8  10   0       2650.94       2651.62        25.63 o                         
   9  10   0          6.42          1.17         8.67 o                         
   1  11   0       6127.61       5988.97        41.69 o                         
   2  11   0       1550.75       1593.44        20.51 o                         
   3  11   0       1161.23       1150.29        17.13 o                         
   4  11   0        525.98        582.83        12.42 o                         
   5  11   0        348.15        328.36        11.49 o                         
   6  11   0         88.27         89.64         9.10 o                         
   7  11   0        143.44        141.52        11.30 o                         
   8  11   0          5.73          1.79         9.87 o                         
   9  11   0       2786.06       2791.22        28.49 o                         
   0  12   0        713.12        712.94        26.83 o                         
   1  12   0         15.81         14.48         9.36 o                         
   2  12   0       1999.16       1902.78        23.28 o                         
   3  12   0        427.37        410.49        11.76 o                         
   4  12   0        326.59        325.64        12.14 o                         
   5  12   0       3973.94       3914.78        37.90 o                         
   6  12   0         59.30         78.77        10.24 o                         
   7  12   0         27.20         36.21        10.78 o                         
   8  12   0        299.33        289.79        14.89 o                         
   9  12   0         53.14         51.76        11.62 o                         
   1  13   0      11132.76      11223.11        73.61 o                         
   2  13   0       1213.31       1207.45        20.75 o                         
   3  13   0       2711.78       2807.89        27.35 o                         
   4  13   0         10.86         15.82        12.07 o                         
   5  13   0        729.63        738.99        19.81 o                         
   6  13   0        160.98        140.66        12.52 o                         
   7  13   0        408.83        388.25        15.84 o                         
   8  13   0        607.20        611.75        18.77 o                         
   0  14   0       2821.54       2768.97        40.91 o                         
   1  14   0         22.84         22.03        10.42 o                         
   2  14   0        798.03        772.29        18.41 o                         
   3  14   0          4.55          7.98         9.59 o                         
   4  14   0         13.79         16.83        14.25 o                         
   5  14   0        754.44        727.17        20.75 o                         
   6  14   0        245.13        228.39        13.98 o                         
   7  14   0        327.86        320.98        16.28 o                         
   8  14   0         28.38         23.05        13.85 o                         
   1  15   0        423.72        398.38        15.49 o                         
   2  15   0          4.91          4.91        10.36 o                         
   3  15   0          7.15          9.49        10.78 o                         
   4  15   0       1264.11       1240.96        29.55 o                         
   5  15   0          0.60          1.28        13.95 o                         
   6  15   0          0.86         -0.04        12.85 o                         
   7  15   0         79.11         79.58        14.82 o                         
   0  16   0       4804.46       4898.27        57.80 o                         
   1  16   0        552.51        566.82        17.73 o                         
   2  16   0          3.81          1.28        11.51 o                         
   3  16   0        109.46        110.40        15.83 o                         
   4  16   0        406.17        373.34        22.79 o                         
   5  16   0          3.43         10.73        15.55 o                         
   6  16   0       1559.94       1602.12        29.98 o                         
   7  16   0         53.07         59.34        16.09 o                         
   1  17   0        229.43        216.60        14.97 o                         
   2  17   0        233.64        230.81        16.63 o                         
   3  17   0          4.49          7.03        13.17 o                         
   4  17   0        323.20        312.11        20.10 o                         
   5  17   0          1.95          4.79        15.69 o                         
   6  17   0        179.10        177.96        18.96 o                         
   0  18   0       6344.24       6236.80        68.40 o                         
   1  18   0       1139.71       1167.87        22.39 o                         
   2  18   0         95.55         94.67        16.00 o                         
   3  18   0        293.22        292.67        18.51 o                         
   4  18   0         61.28         63.85        18.39 o                         
   5  18   0        979.50       1020.08        30.12 o                         
   1  19   0        966.24        968.92        24.01 o                         
   2  19   0        312.08        290.85        19.63 o                         
   3  19   0        235.21        248.73        20.50 o                         
   4  19   0        164.63        171.56        20.66 o                         
   0  20   0        806.47        806.55        36.20 o                         
   1  20   0         98.39        125.18        17.72 o                         
   2  20   0         97.25         72.03        17.21 o                         
   3  20   0          1.06         -2.02        17.99 o                         
   1   0   1       7938.35       7842.37        26.40 o                         
   2   0   1      19343.44      19751.94        58.30 o                         
   3   0   1       4459.71       4680.68        17.61 o                         
   4   0   1      19255.87      19976.15        76.16 o                         
   5   0   1        437.85        417.06         7.01 o                         
   6   0   1        121.54         96.25         5.21 o                         
   7   0   1         90.69         75.91         5.86 o                         
   8   0   1          6.19          4.01         6.04 o                         
   9   0   1        331.73        342.74        11.66 o                         
  10   0   1          4.31          5.75         8.86 o                         
  11   0   1         21.89         23.43        10.15 o                         
 -11   1   1        117.70        121.42        11.92 o                         
 -10   1   1        197.86        203.04        10.86 o                         
  -9   1   1        193.24        197.11         9.27 o                         
  -8   1   1        540.18        536.87         9.73 o                         
  -7   1   1       2369.81       2271.26        16.90 o                         
  -6   1   1       5328.04       5367.62        24.58 o                         
  -5   1   1       3369.36       3078.94        15.20 o                         
  -4   1   1       1641.33       1616.39        11.11 o                         
  -3   1   1       3596.61       3713.35        13.32 o                         
  -2   1   1      11987.99      12270.74        43.60 o                         
  -1   1   1      25347.14      25357.86        80.72 o                         
   1   1   1      25458.00      25332.29       131.01 o                         
   2   1   1      12257.61      12591.89        29.89 o                         
   3   1   1       3586.97       3668.72        14.68 o                         
   4   1   1       1703.33       1691.35        10.31 o                         
   5   1   1       3286.49       2981.95        15.31 o                         
   6   1   1       5332.77       5410.16        24.82 o                         
   7   1   1       2170.79       2047.83        15.51 o                         
   8   1   1        598.38        609.88        11.30 o                         
   9   1   1        188.45        187.87         9.46 o                         
  10   1   1        206.99        210.50        12.12 o                         
  11   1   1        165.15        167.78        12.41 o                         
 -11   2   1        467.78        415.87        17.04 o                         
 -10   2   1       1218.02       1219.87        18.95 o                         
  -9   2   1        338.48        339.76        10.93 o                         
  -8   2   1       2194.23       2160.64        15.46 o                         
  -7   2   1       1484.86       1434.06        12.31 o                         
  -6   2   1       2054.28       1982.84        14.53 o                         
  -5   2   1       2645.54       2688.37        14.57 o                         
  -4   2   1       8909.91       8409.86        49.17 o                         
  -3   2   1       4195.92       4292.76        19.71 o                         
  -2   2   1       2878.43       2956.33        10.67 o                         
  -1   2   1        669.12        685.68         5.69 o                         
   0   2   1       5067.07       5351.59        17.90 o                         
   1   2   1        584.34        600.06         5.26 o                         
   2   2   1       2580.12       2670.51        10.94 o                         
   3   2   1       4243.38       4381.44        15.10 o                         
   4   2   1       8993.45       8543.80        44.55 o                         
   5   2   1       2573.76       2595.59        14.16 o                         
   6   2   1       2037.40       1941.57        13.92 o                         
   7   2   1       1570.79       1520.15        11.81 o                         
   8   2   1       2120.02       2054.35        16.62 o                         
   9   2   1        333.52        327.47         9.89 o                         
  10   2   1       1113.52       1109.34        18.87 o                         
  11   2   1        436.98        400.49        15.20 o                         
 -11   3   1         63.82         76.54        11.46 o                         
 -10   3   1         68.91         66.84        10.30 o                         
  -9   3   1         10.33         12.96         6.88 o                         
  -8   3   1        777.24        801.13        11.78 o                         
  -7   3   1       2320.34       2306.02        14.57 o                         
  -6   3   1       4124.24       4210.34        22.19 o                         
  -5   3   1       6676.15       6955.16        24.43 o                         
  -4   3   1       3131.25       3213.25        13.78 o                         
  -3   3   1       1702.87       1788.23        10.32 o                         
  -2   3   1       1658.16       1638.68         9.79 o                         
  -1   3   1      12971.63      13100.20        62.40 o                         
   0   3   1       2254.85       2509.25        13.33 o                         
   1   3   1      13868.39      14370.14        43.50 o                         
   2   3   1       1660.03       1634.12         9.81 o                         
   3   3   1       1696.16       1770.57        10.01 o                         
   4   3   1       3003.65       3118.77        14.74 o                         
   5   3   1       6581.76       6818.05        22.68 o                         
   6   3   1       4133.54       4180.12        22.12 o                         
   7   3   1       2278.54       2289.59        15.70 o                         
   8   3   1        829.89        834.68        11.78 o                         
   9   3   1         14.43         16.31         7.17 o                         
  10   3   1         84.23         80.26        10.35 o                         
  11   3   1         63.85         67.56        11.43 o                         
 -11   4   1         77.38         69.21        10.68 o                         
 -10   4   1        447.93        458.54        13.53 o                         
  -9   4   1        671.55        685.01        12.31 o                         
  -8   4   1       1025.85       1006.42        14.28 o                         
  -7   4   1       1078.40       1063.68        10.64 o                         
  -6   4   1        274.52        268.97         6.00 o                         
  -5   4   1       1257.84       1269.34        11.36 o                         
  -4   4   1      10787.99      10404.91        36.99 o                         
  -3   4   1       1208.94       1315.88        10.39 o                         
  -2   4   1       4745.35       4650.54        38.16 o                         
  -1   4   1        707.05        738.33         8.14 o                         
   0   4   1         55.47         47.05         3.64 o                         
   1   4   1        632.70        668.46         8.01 o                         
   2   4   1       4870.04       4821.35        18.91 o                         
   3   4   1       1221.53       1313.90        10.30 o                         
   4   4   1      10970.33      10571.23        37.28 o                         
   5   4   1       1251.59       1269.28        10.15 o                         
   6   4   1        258.24        247.14         6.16 o                         
   7   4   1       1061.05       1064.41        11.77 o                         
   8   4   1       1100.68       1072.99        13.99 o                         
   9   4   1        630.54        630.80        12.83 o                         
  10   4   1        397.41        406.29        11.74 o                         
  11   4   1         87.32         89.65        12.02 o                         
 -10   5   1        173.34        179.65        10.46 o                         
  -9   5   1        879.87        894.60        13.54 o                         
  -8   5   1        168.93        168.53         8.15 o                         
  -7   5   1        301.56        269.17         8.08 o                         
  -6   5   1       2526.74       2436.38        24.26 o                         
  -5   5   1       5084.08       5183.81        23.74 o                         
  -4   5   1       3105.25       2992.89        17.29 o                         
  -3   5   1        132.27        142.05         5.87 o                         
  -2   5   1       1625.10       1710.98        12.52 o                         
  -1   5   1       3543.00       3478.04        18.07 o                         
   0   5   1      10431.75      11397.50        40.11 o                         
   1   5   1       3769.07       3721.26        20.57 o                         
   2   5   1       1705.24       1833.74        14.72 o                         
   3   5   1        131.19        137.94         4.58 o                         
   4   5   1       3232.96       3132.66        18.02 o                         
   5   5   1       5032.06       5132.79        22.59 o                         
   6   5   1       2468.95       2407.39        19.85 o                         
   7   5   1        217.49        197.16         7.82 o                         
   8   5   1        138.45        136.61         6.93 o                         
   9   5   1        887.78        913.66        15.04 o                         
  10   5   1        150.49        147.67         9.47 o                         
 -10   6   1         54.73         59.46         9.86 o                         
  -9   6   1        925.70        962.99        14.91 o                         
  -8   6   1        364.06        368.39        10.00 o                         
  -7   6   1       1223.12       1210.20        13.26 o                         
  -6   6   1          6.28          8.31         6.45 o                         
  -5   6   1       1748.62       1672.88        12.89 o                         
  -4   6   1       5698.27       5703.75        27.68 o                         
  -3   6   1       3208.27       3211.28        19.69 o                         
  -2   6   1       7446.40       7687.46        34.09 o                         
  -1   6   1        727.93        844.64        10.87 o                         
   0   6   1       8833.64       9201.34        36.35 o                         
   1   6   1        712.69        844.32         9.97 o                         
   2   6   1       7339.20       7703.00        43.38 o                         
   3   6   1       3211.52       3240.02        19.28 o                         
   4   6   1       5843.40       5826.46        27.34 o                         
   5   6   1       1801.93       1763.52        16.45 o                         
   6   6   1          3.48          4.30         5.17 o                         
   7   6   1       1178.62       1166.97        13.23 o                         
   8   6   1        464.00        469.18        10.27 o                         
   9   6   1        888.90        893.85        15.47 o                         
  10   6   1         85.08         81.02        10.17 o                         
 -10   7   1        124.72        129.67        11.55 o                         
  -9   7   1        121.12        112.26         8.59 o                         
  -8   7   1        100.80        106.88         7.68 o                         
  -7   7   1       1482.19       1485.57        13.64 o                         
  -6   7   1        694.63        656.99         9.97 o                         
  -5   7   1       6630.44       6493.75        29.03 o                         
  -4   7   1        739.28        724.91        13.52 o                         
  -3   7   1        315.59        306.92         8.06 o                         
  -2   7   1        202.72        220.68         7.23 o                         
  -1   7   1       9083.29       9200.69        37.72 o                         
   0   7   1       2353.80       2578.33        18.61 o                         
   1   7   1       9769.64       9970.20        41.83 o                         
   2   7   1        176.83        185.86         6.31 o                         
   3   7   1        286.96        283.42         7.18 o                         
   4   7   1        780.73        773.57        12.23 o                         
   5   7   1       6528.92       6441.17        29.36 o                         
   6   7   1        650.95        641.85        10.23 o                         
   7   7   1       1392.54       1417.16        14.37 o                         
   8   7   1        105.25        102.03         8.95 o                         
   9   7   1        110.42        101.71         8.20 o                         
  10   7   1        103.11        105.22        10.52 o                         
 -10   8   1         75.28         80.44        11.19 o                         
  -9   8   1        535.26        563.04        12.51 o                         
  -8   8   1        801.88        850.26        11.74 o                         
  -7   8   1        311.77        323.19        10.34 o                         
  -6   8   1       1181.90       1171.60        15.49 o                         
  -5   8   1       4891.28       4809.72        32.99 o                         
  -4   8   1       1852.56       1881.96        22.96 o                         
  -3   8   1       1190.49       1172.15        15.09 o                         
  -2   8   1       1525.98       1524.67        15.99 o                         
  -1   8   1        605.61        551.76        11.35 o                         
   0   8   1        316.96        310.15         9.71 o                         
   1   8   1        610.48        552.71        10.14 o                         
   2   8   1       1436.18       1432.57        13.63 o                         
   3   8   1       1278.08       1247.94        12.16 o                         
   4   8   1       1982.71       2011.49        23.72 o                         
   5   8   1       4817.30       4630.81        31.49 o                         
   6   8   1       1212.09       1165.62        13.33 o                         
   7   8   1        304.89        313.86        10.66 o                         
   8   8   1        840.48        886.76        14.18 o                         
   9   8   1        574.14        605.70        12.67 o                         
  10   8   1         71.95         72.08        10.10 o                         
 -10   9   1        205.22        216.99        15.32 o                         
  -9   9   1        131.19        133.17         9.91 o                         
  -8   9   1        289.39        301.75        11.43 o                         
  -7   9   1        555.38        539.61        12.55 o                         
  -6   9   1       2219.44       2222.16        19.34 o                         
  -5   9   1       2192.17       2093.47        17.75 o                         
  -4   9   1        791.69        825.20        17.21 o                         
  -3   9   1       1185.48       1112.07        15.86 o                         
  -2   9   1         15.70         12.44         6.77 o                         
  -1   9   1       4723.09       4693.65        30.43 o                         
   0   9   1        133.61         86.67         7.42 o                         
   1   9   1       4699.65       4717.40        29.02 o                         
   2   9   1         30.08         34.28         5.97 o                         
   3   9   1       1152.07       1079.36        15.89 o                         
   4   9   1        807.79        843.33        16.44 o                         
   5   9   1       2280.04       2208.15        19.33 o                         
   6   9   1       2191.29       2210.14        20.48 o                         
   7   9   1        582.43        565.49        12.71 o                         
   8   9   1        323.66        340.33        12.23 o                         
   9   9   1        121.25        121.37         8.36 o                         
  10   9   1        180.78        188.40        13.05 o                         
  -9  10   1        115.13        114.70        11.71 o                         
  -8  10   1       2083.65       2076.32        20.76 o                         
  -7  10   1        160.05        170.91        11.32 o                         
  -6  10   1        526.70        536.84        12.21 o                         
  -5  10   1        691.43        706.50        14.09 o                         
  -4  10   1       2613.44       2463.53        27.98 o                         
  -3  10   1        372.95        397.25         9.53 o                         
  -2  10   1        859.73        789.83        14.12 o                         
  -1  10   1       1470.02       1515.47        17.84 o                         
   0  10   1       4360.47       4458.62        29.67 o                         
   1  10   1       1400.29       1440.13        17.58 o                         
   2  10   1        723.69        672.74        13.60 o                         
   3  10   1        467.34        489.12        13.60 o                         
   4  10   1       2608.36       2483.96        28.39 o                         
   5  10   1        615.04        632.66        13.47 o                         
   6  10   1        557.62        570.24        12.52 o                         
   7  10   1        188.03        202.65        10.96 o                         
   8  10   1       2006.36       2004.70        21.63 o                         
   9  10   1        150.29        153.08        11.81 o                         
  -9  11   1         26.91         21.71        10.59 o                         
  -8  11   1         65.63         70.58        10.15 o                         
  -7  11   1        194.59        202.78        11.81 o                         
  -6  11   1       1591.87       1659.62        19.40 o                         
  -5  11   1       2002.01       2040.22        22.48 o                         
  -4  11   1       3183.59       3130.97        32.91 o                         
  -3  11   1        199.54        197.18         9.28 o                         
  -2  11   1       2747.24       2882.82        28.37 o                         
  -1  11   1        731.45        778.95        15.98 o                         
   0  11   1       6517.78       6258.64        36.91 o                         
   1  11   1        711.13        737.67        16.04 o                         
   2  11   1       2937.00       3061.91        27.38 o                         
   3  11   1        180.86        180.32        11.17 o                         
   4  11   1       3352.48       3333.11        33.93 o                         
   5  11   1       2013.72       2058.73        22.47 o                         
   6  11   1       1565.90       1620.43        20.60 o                         
   7  11   1        257.81        264.35        13.18 o                         
   8  11   1         95.79         99.96        11.14 o                         
   9  11   1         33.95         36.35         9.92 o                         
  -9  12   1        176.91        162.38        14.68 o                         
  -8  12   1        906.38        872.33        17.30 o                         
  -7  12   1        460.84        472.88        15.07 o                         
  -6  12   1        263.17        257.57        11.52 o                         
  -5  12   1        497.40        457.04        13.50 o                         
  -4  12   1       1009.90       1046.01        22.17 o                         
  -3  12   1         13.78         11.61         7.29 o                         
  -2  12   1       1035.85       1023.33        17.54 o                         
  -1  12   1       1432.66       1433.37        21.63 o                         
   0  12   1       1387.14       1469.01        23.57 o                         
   1  12   1       1298.15       1287.89        21.40 o                         
   2  12   1        988.70        990.36        14.59 o                         
   3  12   1          0.60          1.91         9.83 o                         
   4  12   1        966.70        977.52        21.61 o                         
   5  12   1        419.95        384.34        15.06 o                         
   6  12   1        291.61        293.97        12.63 o                         
   7  12   1        406.44        403.76        14.39 o                         
   8  12   1        854.01        825.53        17.11 o                         
   9  12   1        176.08        161.76        16.12 o                         
  -8  13   1         51.42         37.64        11.79 o                         
  -7  13   1         60.75         67.91        12.36 o                         
  -6  13   1        493.62        484.26        12.72 o                         
  -5  13   1       1666.52       1723.66        22.71 o                         
  -4  13   1       2192.76       2091.39        22.73 o                         
  -3  13   1        349.81        341.88        13.12 o                         
  -2  13   1       1501.99       1410.10        19.55 o                         
  -1  13   1       1184.91       1155.33        21.70 o                         
   0  13   1         84.28         63.08        10.41 o                         
   1  13   1       1107.69       1084.14        20.02 o                         
   2  13   1       1375.42       1283.38        18.39 o                         
   3  13   1        309.51        297.82        15.87 o                         
   4  13   1       2206.73       2238.02        32.51 o                         
   5  13   1       1645.76       1673.31        25.57 o                         
   6  13   1        419.00        422.48        15.27 o                         
   7  13   1         35.85         34.80        11.43 o                         
   8  13   1         73.45         56.96        13.22 o                         
  -8  14   1        113.90        120.86        15.66 o                         
  -7  14   1        303.04        290.09        15.42 o                         
  -6  14   1        347.43        340.26        16.27 o                         
  -5  14   1       1931.11       1908.74        30.01 o                         
  -4  14   1       2045.27       2043.57        21.25 o                         
  -3  14   1       2396.33       2338.20        27.49 o                         
  -2  14   1       1988.70       1983.26        26.96 o                         
  -1  14   1        318.91        313.30        13.44 o                         
   0  14   1          0.72          4.86        10.63 o                         
   1  14   1        288.06        275.94        14.84 o                         
   2  14   1       1963.02       1994.25        26.00 o                         
   3  14   1       2521.29       2447.37        38.89 o                         
   4  14   1       1929.00       1991.94        23.64 o                         
   5  14   1       1929.04       1937.01        28.61 o                         
   6  14   1        336.85        330.47        15.06 o                         
   7  14   1        257.62        263.47        15.50 o                         
   8  14   1         74.06         72.95        14.33 o                         
  -7  15   1        714.51        732.34        21.41 o                         
  -6  15   1        485.81        480.86        19.62 o                         
  -5  15   1       1981.79       1973.42        34.34 o                         
  -4  15   1        192.59        184.31        18.85 o                         
  -3  15   1        543.08        534.94        17.61 o                         
  -2  15   1        182.26        161.66        13.78 o                         
  -1  15   1         32.26         27.57        10.46 o                         
   0  15   1         30.64         39.71        10.91 o                         
   1  15   1         77.88         73.96        12.23 o                         
   2  15   1        177.54        173.46        15.40 o                         
   3  15   1        562.52        539.15        22.44 o                         
   4  15   1        222.37        212.71        11.74 o                         
   5  15   1       2039.62       2018.24        30.25 o                         
   6  15   1        392.84        399.72        16.90 o                         
   7  15   1        697.45        730.50        20.90 o                         
  -7  16   1        179.74        168.18        17.44 o                         
  -6  16   1         68.46         69.37        16.32 o                         
  -5  16   1        443.83        443.08        21.86 o                         
  -4  16   1       1005.46       1003.41        30.44 o                         
  -3  16   1       1259.67       1225.68        20.99 o                         
  -2  16   1        202.47        198.49        13.60 o                         
  -1  16   1        780.85        783.13        18.69 o                         
   0  16   1        978.13        976.84        21.06 o                         
   1  16   1        863.31        882.77        22.11 o                         
   2  16   1        250.98        246.26        15.64 o                         
   3  16   1       1400.53       1356.25        29.80 o                         
   4  16   1       1013.38       1013.81        20.92 o                         
   5  16   1        400.79        390.83        21.01 o                         
   6  16   1         70.55         71.90        15.30 o                         
   7  16   1        191.18        178.06        17.84 o                         
  -6  17   1        749.62        743.92        25.03 o                         
  -5  17   1        397.95        403.65        22.20 o                         
  -4  17   1        260.46        244.00        21.85 o                         
  -3  17   1        328.07        333.23        15.48 o                         
  -2  17   1        470.34        470.31        18.19 o                         
  -1  17   1       1409.15       1404.23        25.62 o                         
   0  17   1       2190.50       2150.47        28.73 o                         
   1  17   1       1440.36       1450.07        27.59 o                         
   2  17   1        532.50        525.14        18.56 o                         
   3  17   1        310.94        320.93        18.75 o                         
   4  17   1        260.89        260.30        14.40 o                         
   5  17   1        467.42        481.11        23.37 o                         
   6  17   1        617.92        621.59        23.25 o                         
  -5  18   1        373.17        364.50        22.46 o                         
  -4  18   1        612.32        621.89        27.55 o                         
  -3  18   1        209.72        213.62        15.96 o                         
  -2  18   1         96.04        100.87        15.83 o                         
  -1  18   1        435.13        447.85        19.53 o                         
   0  18   1        394.84        410.08        18.90 o                         
   1  18   1        477.60        462.03        18.26 o                         
   2  18   1         68.07         75.48        15.17 o                         
   3  18   1        309.59        299.17        19.40 o                         
   4  18   1        611.22        631.61        18.05 o                         
   5  18   1        311.29        323.28        22.16 o                         
  -4  19   1        133.90        155.50        22.65 o                         
  -3  19   1        229.26        228.93        21.62 o                         
  -2  19   1        673.07        638.67        23.47 o                         
  -1  19   1        890.39        910.03        24.47 o                         
   0  19   1       2493.91       2425.30        33.17 o                         
   1  19   1        883.75        888.88        22.97 o                         
   2  19   1        710.66        696.50        25.98 o                         
   3  19   1        200.48        203.21        20.85 o                         
   4  19   1        146.25        164.75        19.69 o                         
  -3  20   1        144.85        144.81        20.97 o                         
  -2  20   1        330.69        335.66        20.15 o                         
  -1  20   1        761.07        762.62        24.46 o                         
   0  20   1       1049.87       1049.38        26.62 o                         
   1  20   1        669.48        629.48        23.15 o                         
   2  20   1        396.96        402.26        22.95 o                         
   3  20   1        229.95        220.69        21.93 o                         
   1   0   2       9889.79       9878.22        54.26 o                         
   2   0   2      66724.22      67865.43       220.46 o                         
   3   0   2         28.55         25.62         1.95 o                         
   4   0   2        273.34        207.81         3.73 o                         
   5   0   2        322.04        313.06         6.09 o                         
   6   0   2        356.22        332.98         6.57 o                         
   7   0   2         21.51         25.83         4.92 o                         
   8   0   2       1617.77       1573.83        13.53 o                         
   9   0   2        352.65        380.20        11.03 o                         
  10   0   2         61.91         63.82         9.34 o                         
  11   0   2        247.51        262.22        13.37 o                         
 -11   1   2         59.04         63.32        11.60 o                         
 -10   1   2        158.84        156.01        10.88 o                         
  -9   1   2       1352.75       1340.03        17.20 o                         
  -8   1   2       1300.32       1285.84        13.04 o                         
  -7   1   2        522.38        478.23         8.57 o                         
  -6   1   2       2231.04       2096.83        13.72 o                         
  -5   1   2       1224.49       1304.74        10.47 o                         
  -4   1   2       2318.96       2243.54        13.77 o                         
  -3   1   2       1740.47       1699.34         8.62 o                         
  -2   1   2        475.22        509.85         3.70 o                         
  -1   1   2       4604.62       4671.87        24.59 o                         
   0   1   2      10120.84       8527.74        59.13 o                         
   1   1   2       4255.87       4352.78        21.49 o                         
   2   1   2        405.96        437.54         3.50 o                         
   3   1   2       1427.87       1375.72         6.82 o                         
   4   1   2       2441.42       2371.86        13.66 o                         
   5   1   2       1235.10       1295.37        10.43 o                         
   6   1   2       2238.65       2171.81        15.51 o                         
   7   1   2        431.84        393.84         7.74 o                         
   8   1   2       1381.46       1386.48        14.83 o                         
   9   1   2       1320.24       1326.07        15.23 o                         
  10   1   2        161.70        160.58        10.92 o                         
  11   1   2         62.66         61.86        11.62 o                         
 -11   2   2         33.40         44.07        11.70 o                         
 -10   2   2        117.55        114.92        11.37 o                         
  -9   2   2       1244.74       1236.25        15.56 o                         
  -8   2   2        347.81        336.05         9.00 o                         
  -7   2   2        206.64        192.90         6.12 o                         
  -6   2   2       4246.92       4214.61        21.24 o                         
  -5   2   2       2241.36       2342.98        13.48 o                         
  -4   2   2       7607.74       7835.51        31.28 o                         
  -3   2   2       1162.49       1155.06         7.05 o                         
  -2   2   2        418.24        427.45         4.19 o                         
  -1   2   2       3801.80       3830.34        19.67 o                         
   0   2   2       3438.20       3302.85        17.27 o                         
   1   2   2       3857.07       3937.48        19.52 o                         
   2   2   2        326.44        335.73         4.59 o                         
   3   2   2       1262.63       1262.23         7.65 o                         
   4   2   2       7789.84       8134.72        21.86 o                         
   5   2   2       2380.30       2496.38        13.90 o                         
   6   2   2       4342.34       4304.00        21.82 o                         
   7   2   2        181.17        171.33         6.30 o                         
   8   2   2        379.94        367.92         9.24 o                         
   9   2   2       1226.49       1241.47        14.70 o                         
  10   2   2        158.54        163.40        11.42 o                         
  11   2   2         35.38         44.36        11.83 o                         
 -11   3   2        204.53        205.29        13.93 o                         
 -10   3   2        828.42        864.73        16.70 o                         
  -9   3   2        748.62        735.70        13.38 o                         
  -8   3   2        260.59        261.14         8.73 o                         
  -7   3   2        767.08        728.64         9.58 o                         
  -6   3   2         10.77         11.32         4.27 o                         
  -5   3   2       2870.07       2838.41        14.51 o                         
  -4   3   2        271.98        243.14         5.19 o                         
  -3   3   2      16743.40      17564.98        53.71 o                         
  -2   3   2         36.68         32.39         2.96 o                         
  -1   3   2      25435.57      26726.23        79.78 o                         
   0   3   2        365.66        348.55         4.19 o                         
   1   3   2      25400.94      26374.34        98.44 o                         
   2   3   2         34.77         34.36         3.05 o                         
   3   3   2      16655.92      17355.54        53.50 o                         
   4   3   2        247.81        225.92         5.26 o                         
   5   3   2       3010.68       3023.37        16.03 o                         
   6   3   2         21.60         14.55         4.67 o                         
   7   3   2        659.71        609.47         8.82 o                         
   8   3   2        239.58        239.65         7.90 o                         
   9   3   2        684.72        676.98        13.02 o                         
  10   3   2        841.59        877.15        15.76 o                         
  11   3   2        184.96        173.01        14.17 o                         
 -11   4   2         28.85         29.33        11.18 o                         
 -10   4   2        222.17        231.87        11.52 o                         
  -9   4   2        945.82        960.42        15.10 o                         
  -8   4   2        195.81        208.35         8.39 o                         
  -7   4   2        662.86        656.57         9.83 o                         
  -6   4   2       3537.08       3416.72        20.26 o                         
  -5   4   2        988.35        997.52        10.52 o                         
  -4   4   2       3172.09       3372.73        16.59 o                         
  -3   4   2       5573.25       5465.94        22.45 o                         
  -2   4   2       1380.35       1459.41         9.86 o                         
  -1   4   2       1691.30       1663.40         8.90 o                         
   0   4   2        377.85        477.74         6.42 o                         
   1   4   2       1646.91       1607.63        12.70 o                         
   2   4   2       1487.13       1552.52        11.26 o                         
   3   4   2       5779.26       5656.48        29.45 o                         
   4   4   2       3370.63       3542.34        16.57 o                         
   5   4   2        925.29        931.96        10.55 o                         
   6   4   2       3507.18       3344.30        23.47 o                         
   7   4   2        726.92        721.96        11.07 o                         
   8   4   2        231.42        235.75         8.42 o                         
   9   4   2        989.48       1008.47        14.99 o                         
  10   4   2        247.82        253.71        12.09 o                         
  11   4   2         37.90         32.45        11.75 o                         
 -10   5   2        769.09        824.97        14.40 o                         
  -9   5   2       1414.86       1412.02        17.35 o                         
  -8   5   2         78.15         71.55         7.60 o                         
  -7   5   2        489.04        476.81         8.35 o                         
  -6   5   2        410.86        381.26         8.76 o                         
  -5   5   2       1579.18       1686.77        12.44 o                         
  -4   5   2       1018.39       1032.71        10.87 o                         
  -3   5   2       5740.91       5689.81        30.52 o                         
  -2   5   2       1072.52       1126.84        11.22 o                         
  -1   5   2      13669.47      14691.37        65.77 o                         
   0   5   2       1813.43       1808.89        12.24 o                         
   1   5   2      13826.48      14916.74        67.19 o                         
   2   5   2        990.30       1041.31        11.18 o                         
   3   5   2       5363.51       5332.68        21.79 o                         
   4   5   2       1004.26       1018.43        10.16 o                         
   5   5   2       1520.20       1593.20        12.58 o                         
   6   5   2        425.96        388.93         8.24 o                         
   7   5   2        584.05        569.49         9.83 o                         
   8   5   2         89.55         84.35         7.90 o                         
   9   5   2       1525.69       1527.47        18.29 o                         
  10   5   2        731.29        764.45        14.76 o                         
 -10   6   2        575.04        573.23        14.20 o                         
  -9   6   2       1277.25       1280.51        17.15 o                         
  -8   6   2        493.44        496.13        11.14 o                         
  -7   6   2        236.00        239.56         8.29 o                         
  -6   6   2       2090.33       2048.35        16.07 o                         
  -5   6   2         35.35         50.36         5.05 o                         
  -4   6   2        806.13        774.74        12.25 o                         
  -3   6   2        662.07        604.19         9.18 o                         
  -2   6   2       2145.99       2102.81        15.97 o                         
  -1   6   2       2612.05       2826.54        21.67 o                         
   0   6   2      10720.10      10643.86        39.05 o                         
   1   6   2       2800.10       3013.67        18.12 o                         
   2   6   2       2244.91       2203.84        18.15 o                         
   3   6   2        680.86        635.03         9.58 o                         
   4   6   2        686.60        673.05        10.29 o                         
   5   6   2         38.92         45.81         4.56 o                         
   6   6   2       1949.66       1951.79        16.12 o                         
   7   6   2        265.12        261.97         8.91 o                         
   8   6   2        551.14        549.99         9.20 o                         
   9   6   2       1252.22       1256.93        16.06 o                         
  10   6   2        524.44        514.28        12.68 o                         
 -10   7   2        242.86        237.52        11.64 o                         
  -9   7   2        508.66        501.64        13.80 o                         
  -8   7   2       1480.88       1431.31        14.30 o                         
  -7   7   2       2746.17       2705.11        21.84 o                         
  -6   7   2        442.87        441.65         8.68 o                         
  -5   7   2        360.64        331.96         8.31 o                         
  -4   7   2       1075.84       1083.69        14.58 o                         
  -3   7   2       1221.59        996.29        14.55 o                         
  -2   7   2         85.47         71.83         6.29 o                         
  -1   7   2        387.57        422.19         8.74 o                         
   0   7   2      10758.94      10781.54        39.78 o                         
   1   7   2        492.32        543.52         8.73 o                         
   2   7   2        119.60        104.61         7.23 o                         
   3   7   2       1146.57        923.35        12.64 o                         
   4   7   2       1144.73       1141.94        14.24 o                         
   5   7   2        333.74        306.19         8.22 o                         
   6   7   2        379.32        383.32         7.94 o                         
   7   7   2       2893.54       2828.37        19.87 o                         
   8   7   2       1533.31       1538.42        14.49 o                         
   9   7   2        556.74        542.96        12.27 o                         
  10   7   2        252.79        258.37        13.39 o                         
 -10   8   2        907.77        938.13        17.93 o                         
  -9   8   2        443.74        462.27        13.06 o                         
  -8   8   2        877.10        858.08        13.49 o                         
  -7   8   2        566.53        559.89        14.28 o                         
  -6   8   2         69.52         70.05         7.13 o                         
  -5   8   2        189.47        169.66         7.91 o                         
  -4   8   2        758.23        751.45        14.83 o                         
  -3   8   2         21.13         30.46         6.27 o                         
  -2   8   2        601.50        581.76        11.07 o                         
  -1   8   2       4616.18       4728.27        30.36 o                         
   0   8   2      28383.68      29143.56       135.18 o                         
   1   8   2       4681.81       4797.15        23.75 o                         
   2   8   2        620.86        599.53        12.47 o                         
   3   8   2         34.36         36.80         6.59 o                         
   4   8   2        670.55        658.65        13.58 o                         
   5   8   2        145.26        128.18         7.64 o                         
   6   8   2         29.53         37.46         6.43 o                         
   7   8   2        562.63        547.50        10.83 o                         
   8   8   2        839.47        825.31        11.92 o                         
   9   8   2        444.24        458.77        10.77 o                         
  10   8   2        937.89        964.51        19.39 o                         
 -10   9   2         98.81        100.81        13.17 o                         
  -9   9   2        537.32        538.29        12.47 o                         
  -8   9   2        936.02        954.90        14.13 o                         
  -7   9   2       1727.48       1750.61        17.21 o                         
  -6   9   2       1475.99       1463.12        15.55 o                         
  -5   9   2       2202.87       2178.15        20.58 o                         
  -4   9   2         13.47         12.86         7.73 o                         
  -3   9   2       1488.58       1483.19        17.29 o                         
  -2   9   2       1356.00       1311.68        16.71 o                         
  -1   9   2       1664.45       1885.61        19.83 o                         
   0   9   2      13683.75      13656.83        63.40 o                         
   1   9   2       1475.33       1660.59        15.80 o                         
   2   9   2       1319.73       1277.28        18.09 o                         
   3   9   2       1477.91       1473.46        18.20 o                         
   4   9   2         17.77         19.26         7.90 o                         
   5   9   2       2361.94       2341.43        21.64 o                         
   6   9   2       1401.98       1365.92        17.19 o                         
   7   9   2       1729.30       1785.02        18.82 o                         
   8   9   2        944.23        971.39        14.31 o                         
   9   9   2        432.03        420.20        12.97 o                         
  10   9   2        103.03         93.67        12.08 o                         
  -9  10   2        228.23        232.66        11.18 o                         
  -8  10   2        373.83        385.37        12.94 o                         
  -7  10   2        260.23        248.62        11.12 o                         
  -6  10   2        645.94        671.02        13.83 o                         
  -5  10   2        645.31        601.17        12.72 o                         
  -4  10   2        204.21        232.13        11.83 o                         
  -3  10   2        365.07        372.88        12.34 o                         
  -2  10   2        182.59        164.62         8.19 o                         
  -1  10   2       4484.53       4479.65        31.10 o                         
   0  10   2       8069.05       7778.70        38.90 o                         
   1  10   2       4318.08       4268.89        29.84 o                         
   2  10   2        157.51        141.25         9.20 o                         
   3  10   2        467.77        480.93        13.17 o                         
   4  10   2        222.52        249.10        12.00 o                         
   5  10   2        636.36        600.24        12.96 o                         
   6  10   2        717.51        764.85        15.02 o                         
   7  10   2        240.74        225.83        10.02 o                         
   8  10   2        331.71        327.95        11.40 o                         
   9  10   2        186.52        185.68        12.34 o                         
  -9  11   2        994.71        988.23        16.90 o                         
  -8  11   2         18.83         18.80        10.17 o                         
  -7  11   2        788.41        802.55        16.04 o                         
  -6  11   2        521.39        544.85        13.90 o                         
  -5  11   2       1605.94       1562.11        19.64 o                         
  -4  11   2        394.59        410.51        16.54 o                         
  -3  11   2       1242.04       1268.10        16.43 o                         
  -2  11   2       1244.78       1259.16        18.09 o                         
  -1  11   2       3154.24       3214.87        28.15 o                         
   0  11   2       1944.47       1874.79        20.06 o                         
   1  11   2       3074.47       3144.73        29.71 o                         
   2  11   2       1137.46       1190.74        19.17 o                         
   3  11   2       1114.10       1109.00        18.93 o                         
   4  11   2        440.70        464.36        16.04 o                         
   5  11   2       1741.44       1685.41        20.75 o                         
   6  11   2        604.14        614.12        15.05 o                         
   7  11   2        734.53        757.88        16.17 o                         
   8  11   2         24.97         28.81         9.64 o                         
   9  11   2        946.93        906.52        20.39 o                         
  -9  12   2        487.18        484.21        17.15 o                         
  -8  12   2         45.53         61.65        11.79 o                         
  -7  12   2        892.69        890.55        18.26 o                         
  -6  12   2        776.54        771.21        16.66 o                         
  -5  12   2       1128.38       1171.21        20.64 o                         
  -4  12   2       1084.43       1049.60        23.80 o                         
  -3  12   2       1421.56       1403.00        20.11 o                         
  -2  12   2        343.47        340.30        11.67 o                         
  -1  12   2       4183.70       4138.31        35.31 o                         
   0  12   2        635.81        669.57        16.81 o                         
   1  12   2       3783.64       3720.95        31.41 o                         
   2  12   2        399.15        411.02        11.63 o                         
   3  12   2       1287.25       1255.88        20.91 o                         
   4  12   2       1060.28       1025.52        21.10 o                         
   5  12   2       1117.48       1155.51        18.98 o                         
   6  12   2        833.64        836.81        17.94 o                         
   7  12   2        954.66        926.96        17.78 o                         
   8  12   2         30.27         43.56         7.96 o                         
   9  12   2        492.08        478.41        19.56 o                         
  -8  13   2          4.79          1.17        13.17 o                         
  -7  13   2        208.76        197.83        13.23 o                         
  -6  13   2        439.59        430.96        15.08 o                         
  -5  13   2        793.26        789.83        20.02 o                         
  -4  13   2        663.98        637.71        21.42 o                         
  -3  13   2       3327.95       3209.35        32.63 o                         
  -2  13   2        542.22        507.53        13.92 o                         
  -1  13   2        587.08        637.20        16.93 o                         
   0  13   2        431.85        438.19        16.60 o                         
   1  13   2        640.19        692.32        16.20 o                         
   2  13   2        430.57        414.04        12.42 o                         
   3  13   2       3324.28       3212.88        37.85 o                         
   4  13   2        619.89        603.14        17.86 o                         
   5  13   2        762.34        735.51        18.03 o                         
   6  13   2        420.88        406.78        14.95 o                         
   7  13   2        156.49        149.49        14.12 o                         
   8  13   2          9.96          5.33         8.80 o                         
  -8  14   2        184.98        183.67        16.59 o                         
  -7  14   2        169.69        160.35        13.40 o                         
  -6  14   2        435.51        427.23        15.03 o                         
  -5  14   2        532.24        548.79        17.34 o                         
  -4  14   2       3219.06       3136.44        34.36 o                         
  -3  14   2        869.78        813.27        18.73 o                         
  -2  14   2        663.37        649.15        17.11 o                         
  -1  14   2        507.47        495.94        16.47 o                         
   0  14   2       3188.27       3130.65        33.16 o                         
   1  14   2        559.55        553.71        16.17 o                         
   2  14   2        649.92        644.58        16.05 o                         
   3  14   2        800.70        784.44        22.32 o                         
   4  14   2       3018.88       2924.40        34.98 o                         
   5  14   2        530.94        534.18        18.36 o                         
   6  14   2        390.98        376.54        15.87 o                         
   7  14   2        214.48        221.93        15.71 o                         
   8  14   2        225.95        219.71        14.91 o                         
  -7  15   2        280.21        266.70        17.40 o                         
  -6  15   2         89.81         86.97        15.11 o                         
  -5  15   2         45.68         47.58        12.70 o                         
  -4  15   2        950.17        913.37        20.87 o                         
  -3  15   2        613.36        598.00        17.54 o                         
  -2  15   2        359.81        334.46        14.00 o                         
  -1  15   2        531.38        552.50        16.65 o                         
   0  15   2        203.66        194.16        13.31 o                         
   1  15   2        569.80        595.75        19.04 o                         
   2  15   2        326.25        321.18        14.60 o                         
   3  15   2        615.37        615.56        23.83 o                         
   4  15   2        886.06        885.47        19.63 o                         
   5  15   2         23.52         25.38        12.48 o                         
   6  15   2         64.51         56.98        13.86 o                         
   7  15   2        341.25        330.67        17.02 o                         
  -7  16   2         17.93         12.86        16.27 o                         
  -6  16   2        718.87        680.05        23.48 o                         
  -5  16   2        280.54        320.83        19.95 o                         
  -4  16   2       2052.33       2080.11        25.64 o                         
  -3  16   2          9.01          6.66        11.32 o                         
  -2  16   2        276.19        275.65        15.82 o                         
  -1  16   2       1297.16       1310.08        25.57 o                         
   0  16   2       1171.59       1120.55        24.26 o                         
   1  16   2       1376.34       1362.30        25.53 o                         
   2  16   2        316.60        317.21        17.73 o                         
   3  16   2         11.67         17.28        16.84 o                         
   4  16   2       2105.95       2170.19        29.23 o                         
   5  16   2        206.82        240.21        18.09 o                         
   6  16   2        752.60        721.36        20.58 o                         
   7  16   2         37.10         36.62        13.78 o                         
  -6  17   2        188.68        197.18        20.11 o                         
  -5  17   2        592.61        611.13        23.95 o                         
  -4  17   2        467.98        443.97        25.23 o                         
  -3  17   2         89.15         78.51        13.62 o                         
  -2  17   2        636.34        612.22        21.57 o                         
  -1  17   2        520.63        520.40        19.61 o                         
   0  17   2       1656.56       1705.19        27.62 o                         
   1  17   2        469.04        469.22        18.74 o                         
   2  17   2        741.36        743.89        25.50 o                         
   3  17   2         98.48         93.48        15.42 o                         
   4  17   2        472.12        456.17        17.69 o                         
   5  17   2        587.67        624.63        24.01 o                         
   6  17   2        156.60        156.78        18.01 o                         
  -5  18   2        444.66        440.12        24.54 o                         
  -4  18   2        145.14        155.81        21.76 o                         
  -3  18   2          4.02          2.75        12.81 o                         
  -2  18   2         11.99         20.86        14.39 o                         
  -1  18   2        910.35        858.24        22.17 o                         
   0  18   2        518.82        551.09        20.92 o                         
   1  18   2        809.16        781.39        23.47 o                         
   2  18   2          5.36          8.59        17.77 o                         
   3  18   2          5.31         -4.58        15.47 o                         
   4  18   2        147.71        159.74        14.28 o                         
   5  18   2        351.32        364.52        22.55 o                         
  -4  19   2         73.69         76.02        21.33 o                         
  -3  19   2        601.58        607.04        21.15 o                         
  -2  19   2        380.18        378.62        19.95 o                         
  -1  19   2        673.31        688.99        22.82 o                         
   0  19   2        439.66        444.69        20.44 o                         
   1  19   2        653.26        706.33        23.08 o                         
   2  19   2        356.03        352.45        21.22 o                         
   3  19   2        536.78        532.85        26.50 o                         
   4  19   2        103.10        100.45        14.44 o                         
  -3  20   2         83.92         84.74        16.89 o                         
  -2  20   2        144.65        148.71        18.31 o                         
  -1  20   2        605.32        606.29        22.94 o                         
   0  20   2        194.08        185.02        19.47 o                         
   1  20   2        504.93        494.79        21.08 o                         
   2  20   2        128.34        150.51        19.63 o                         
   3  20   2        109.00        108.06        20.59 o                         
   1   0   3       7181.53       7195.58        53.61 o                         
   2   0   3       5982.60       6016.58        21.90 o                         
   3   0   3       3793.66       3579.90        14.37 o                         
   4   0   3       3148.88       3458.84        22.70 o                         
   5   0   3      15596.48      15709.64        49.90 o                         
   6   0   3       2488.21       2529.21        17.20 o                         
   7   0   3        241.30        224.03         6.94 o                         
   8   0   3       1430.27       1466.84        14.08 o                         
   9   0   3         12.87         12.75         7.54 o                         
  10   0   3        235.25        210.43        10.61 o                         
  11   0   3         35.90         40.53        10.38 o                         
 -11   1   3        220.34        240.72        13.65 o                         
 -10   1   3         88.17         84.09         9.55 o                         
  -9   1   3        374.34        352.83         9.73 o                         
  -8   1   3       1280.22       1288.43        14.86 o                         
  -7   1   3        699.63        706.92         8.75 o                         
  -6   1   3       1734.12       1761.39        14.60 o                         
  -5   1   3        439.20        427.72         5.86 o                         
  -4   1   3       1418.93       1275.21         8.43 o                         
  -3   1   3        143.39        165.06         3.45 o                         
  -2   1   3        964.24        981.70         6.29 o                         
  -1   1   3        496.29        514.83         5.25 o                         
   0   1   3       2379.40       2408.84        16.39 o                         
   1   1   3        446.60        467.10         4.98 o                         
   2   1   3       1181.12       1197.26         6.87 o                         
   3   1   3        143.00        159.95         3.54 o                         
   4   1   3       1277.72       1156.97         7.73 o                         
   5   1   3        510.70        516.08         6.93 o                         
   6   1   3       1733.78       1745.86        14.52 o                         
   7   1   3        806.43        803.23         9.32 o                         
   8   1   3       1132.06       1140.52        13.70 o                         
   9   1   3        387.57        374.50        10.43 o                         
  10   1   3        108.06        110.54        10.45 o                         
  11   1   3        242.19        255.34        13.56 o                         
 -11   2   3        196.32        179.10        13.35 o                         
 -10   2   3        240.22        238.09        10.46 o                         
  -9   2   3        593.58        573.41        12.29 o                         
  -8   2   3       1335.98       1314.02        14.25 o                         
  -7   2   3       1594.05       1494.98        11.90 o                         
  -6   2   3        270.51        249.33         7.14 o                         
  -5   2   3       8502.83       8461.28        26.22 o                         
  -4   2   3        252.87        272.24         4.70 o                         
  -3   2   3        217.31        228.13         3.36 o                         
  -2   2   3      11139.92      11027.24        50.78 o                         
  -1   2   3       9036.23       9713.62        51.77 o                         
   0   2   3      16121.48      16481.67        65.74 o                         
   1   2   3       8208.53       8763.09        45.33 o                         
   2   2   3      11403.01      11411.85        36.00 o                         
   3   2   3        202.86        209.16         3.78 o                         
   4   2   3        316.09        328.19         5.04 o                         
   5   2   3       8387.55       8410.77        24.67 o                         
   6   2   3        266.53        244.93         6.28 o                         
   7   2   3       1821.77       1746.15        13.49 o                         
   8   2   3       1275.50       1263.02        13.03 o                         
   9   2   3        582.27        558.95        10.62 o                         
  10   2   3        260.11        255.54        11.82 o                         
  11   2   3        140.14        126.33        13.20 o                         
 -11   3   3        112.41        109.09        13.25 o                         
 -10   3   3         81.88         87.80         9.10 o                         
  -9   3   3        275.23        261.39        10.05 o                         
  -8   3   3        253.10        250.80         8.69 o                         
  -7   3   3        780.62        786.09         9.67 o                         
  -6   3   3       1312.58       1328.46        12.33 o                         
  -5   3   3       3236.70       3315.72        14.71 o                         
  -4   3   3      16470.77      16579.41        50.32 o                         
  -3   3   3        628.82        663.64         5.58 o                         
  -2   3   3       1606.48       1631.26        12.97 o                         
  -1   3   3      26367.11      27559.65       113.33 o                         
   0   3   3       4561.66       4720.71        20.48 o                         
   1   3   3      25828.68      26595.14        99.20 o                         
   2   3   3       1303.03       1320.02        11.33 o                         
   3   3   3        602.61        636.56         6.53 o                         
   4   3   3      16383.94      16495.18        46.04 o                         
   5   3   3       3362.94       3489.23        14.05 o                         
   6   3   3       1334.48       1364.85        14.52 o                         
   7   3   3        902.30        899.29        10.45 o                         
   8   3   3        171.91        169.61         7.74 o                         
   9   3   3        262.54        243.09         9.72 o                         
  10   3   3         79.26         84.26        10.12 o                         
  11   3   3        122.42        123.21        14.57 o                         
 -11   4   3        148.23        153.22        13.40 o                         
 -10   4   3        359.34        382.05        12.63 o                         
  -9   4   3        679.90        680.84        13.09 o                         
  -8   4   3        197.10        185.86         8.04 o                         
  -7   4   3        137.58        137.20         6.87 o                         
  -6   4   3        202.11        195.32         7.34 o                         
  -5   4   3       1647.10       1572.09        11.65 o                         
  -4   4   3        209.81        248.76         6.22 o                         
  -3   4   3       1020.71       1053.03         9.69 o                         
  -2   4   3       4053.75       4082.91        18.20 o                         
  -1   4   3        620.98        700.38         6.19 o                         
   0   4   3       4029.61       3990.47        17.81 o                         
   1   4   3        479.98        561.63         7.17 o                         
   2   4   3       3998.70       4033.35        21.01 o                         
   3   4   3       1065.31       1110.19        11.02 o                         
   4   4   3        173.72        202.41         5.98 o                         
   5   4   3       1855.97       1765.97        11.84 o                         
   6   4   3        192.11        190.95         7.50 o                         
   7   4   3        132.58        129.70         7.29 o                         
   8   4   3        163.81        152.14         7.66 o                         
   9   4   3        675.74        677.59        14.48 o                         
  10   4   3        372.10        399.65        13.31 o                         
  11   4   3        169.93        162.41        13.63 o                         
 -10   5   3        325.75        329.48        11.87 o                         
  -9   5   3        145.36        146.55        10.32 o                         
  -8   5   3        751.70        762.91        10.94 o                         
  -7   5   3       1414.64       1386.26        15.49 o                         
  -6   5   3        606.48        577.52        10.89 o                         
  -5   5   3       1607.31       1572.01        11.39 o                         
  -4   5   3       9466.97       9622.99        51.80 o                         
  -3   5   3        816.23        843.54         9.50 o                         
  -2   5   3       4143.09       3965.88        21.82 o                         
  -1   5   3       2921.98       2930.37        14.71 o                         
   0   5   3       2870.33       3195.16        15.13 o                         
   1   5   3       2860.97       2891.51        18.85 o                         
   2   5   3       4089.30       3894.38        21.57 o                         
   3   5   3        742.02        757.62         9.03 o                         
   4   5   3       9684.00       9805.60        34.89 o                         
   5   5   3       1577.47       1515.55        11.91 o                         
   6   5   3        613.77        579.92         8.56 o                         
   7   5   3       1465.67       1435.36        11.87 o                         
   8   5   3        801.59        794.21        11.37 o                         
   9   5   3        128.22        135.40         9.38 o                         
  10   5   3        357.92        356.77        12.39 o                         
 -10   6   3        623.83        651.37        15.81 o                         
  -9   6   3         70.42         80.56         9.68 o                         
  -8   6   3        102.66         95.80         7.44 o                         
  -7   6   3        417.62        414.70         8.85 o                         
  -6   6   3        236.96        239.50         7.33 o                         
  -5   6   3       5038.14       5018.40        24.95 o                         
  -4   6   3        882.26        875.55        13.62 o                         
  -3   6   3       1754.79       1788.76        14.80 o                         
  -2   6   3        725.44        679.03        10.56 o                         
  -1   6   3       1456.11       1409.19        11.57 o                         
   0   6   3       4601.83       4914.74        22.50 o                         
   1   6   3       1490.74       1413.78        14.34 o                         
   2   6   3        817.76        768.51        10.66 o                         
   3   6   3       1822.28       1858.79        16.00 o                         
   4   6   3        785.41        770.80        11.21 o                         
   5   6   3       5186.21       5172.32        25.15 o                         
   6   6   3        216.61        204.50         5.93 o                         
   7   6   3        312.61        310.83         8.45 o                         
   8   6   3        132.18        127.89         7.29 o                         
   9   6   3         63.76         69.83         8.04 o                         
  10   6   3        650.05        693.40        16.16 o                         
 -10   7   3         78.19         84.66        10.06 o                         
  -9   7   3        260.93        287.81        10.71 o                         
  -8   7   3        424.29        432.30        10.07 o                         
  -7   7   3       1474.71       1437.50        14.25 o                         
  -6   7   3       2617.99       2715.51        22.02 o                         
  -5   7   3        618.35        622.26        10.93 o                         
  -4   7   3       1471.76       1381.52        16.64 o                         
  -3   7   3       6613.54       6691.89        35.52 o                         
  -2   7   3        314.53        300.15         8.95 o                         
  -1   7   3       1134.40       1464.60        13.68 o                         
   0   7   3       2839.24       3035.04        19.88 o                         
   1   7   3       1151.70       1488.42        15.43 o                         
   2   7   3        450.79        439.65        10.21 o                         
   3   7   3       6795.82       6804.99        35.02 o                         
   4   7   3       1540.03       1438.12        15.97 o                         
   5   7   3        648.07        633.58        10.16 o                         
   6   7   3       2505.05       2540.08        17.15 o                         
   7   7   3       1405.74       1351.76        13.55 o                         
   8   7   3        481.82        486.05         9.73 o                         
   9   7   3        241.17        259.10        10.87 o                         
  10   7   3        115.31        119.20        10.26 o                         
 -10   8   3         93.06         99.23        11.12 o                         
  -9   8   3        128.08        119.01         9.99 o                         
  -8   8   3        519.12        510.47        11.67 o                         
  -7   8   3       1625.07       1658.82        16.97 o                         
  -6   8   3        949.48        944.16        12.33 o                         
  -5   8   3       2591.46       2615.69        24.58 o                         
  -4   8   3       1910.33       2062.29        20.61 o                         
  -3   8   3       2294.68       2424.62        23.69 o                         
  -2   8   3       1106.22       1083.60        15.19 o                         
  -1   8   3       8063.30       7962.52        36.30 o                         
   0   8   3         41.83         22.31         5.74 o                         
   1   8   3       8128.20       8016.90        31.52 o                         
   2   8   3       1209.70       1181.36        15.40 o                         
   3   8   3       2369.69       2476.63        22.98 o                         
   4   8   3       1861.40       1978.06        22.72 o                         
   5   8   3       2583.72       2622.36        20.54 o                         
   6   8   3        931.73        909.24        10.51 o                         
   7   8   3       1657.61       1608.02        16.48 o                         
   8   8   3        491.25        501.03        13.24 o                         
   9   8   3        147.73        141.72        10.67 o                         
  10   8   3        114.22        124.73        12.07 o                         
 -10   9   3          3.33          5.78        10.32 o                         
  -9   9   3        729.70        693.04        13.75 o                         
  -8   9   3        360.13        362.64        12.22 o                         
  -7   9   3         28.28         19.66         7.60 o                         
  -6   9   3       1844.28       1776.09        17.37 o                         
  -5   9   3        739.40        694.23        13.79 o                         
  -4   9   3       2187.76       2176.40        24.28 o                         
  -3   9   3       1248.33       1222.89        17.11 o                         
  -2   9   3        578.44        632.68        12.80 o                         
  -1   9   3       2945.84       3100.02        28.27 o                         
   0   9   3          2.87          5.29         5.85 o                         
   1   9   3       3054.14       3165.09        21.80 o                         
   2   9   3        666.67        723.91        13.91 o                         
   3   9   3       1384.14       1349.30        18.49 o                         
   4   9   3       2114.36       2087.26        26.25 o                         
   5   9   3        690.96        641.49        11.79 o                         
   6   9   3       1743.72       1687.19        16.27 o                         
   7   9   3         22.86         21.81         6.87 o                         
   8   9   3        307.77        300.96        11.86 o                         
   9   9   3        780.33        741.20        14.27 o                         
  10   9   3          0.15         -1.53        10.67 o                         
  -9  10   3         11.84          8.85         9.45 o                         
  -8  10   3        584.69        601.75        15.16 o                         
  -7  10   3        116.28        118.80        10.89 o                         
  -6  10   3       1347.75       1293.54        16.61 o                         
  -5  10   3       2105.65       2031.39        21.47 o                         
  -4  10   3        889.43        940.36        17.39 o                         
  -3  10   3       2214.38       2149.49        24.77 o                         
  -2  10   3       2318.69       2249.24        22.71 o                         
  -1  10   3       4170.18       4063.31        32.34 o                         
   0  10   3       1706.15       1815.90        18.44 o                         
   1  10   3       4280.13       4265.31        28.94 o                         
   2  10   3       2309.56       2232.88        23.58 o                         
   3  10   3       2338.35       2232.66        24.64 o                         
   4  10   3        882.76        940.37        18.50 o                         
   5  10   3       1980.24       1879.33        20.86 o                         
   6  10   3       1422.49       1397.09        18.21 o                         
   7  10   3        176.50        172.43         8.64 o                         
   8  10   3        573.33        591.27        17.48 o                         
   9  10   3          5.57          3.67        10.88 o                         
  -9  11   3         90.16        100.01        11.87 o                         
  -8  11   3        133.80        136.16        12.94 o                         
  -7  11   3        593.95        615.79        16.32 o                         
  -6  11   3        367.60        331.90        12.00 o                         
  -5  11   3        128.11        116.26        10.10 o                         
  -4  11   3       3511.25       3496.03        32.96 o                         
  -3  11   3       2003.12       1922.67        25.79 o                         
  -2  11   3       3047.74       2929.22        25.15 o                         
  -1  11   3       2043.32       2108.11        24.48 o                         
   0  11   3        395.74        407.48        11.56 o                         
   1  11   3       1983.24       2098.54        21.50 o                         
   2  11   3       3163.48       3038.44        28.48 o                         
   3  11   3       2173.46       2030.27        24.05 o                         
   4  11   3       3558.14       3570.23        35.14 o                         
   5  11   3        103.83         89.09         9.82 o                         
   6  11   3        353.23        323.04        12.71 o                         
   7  11   3        544.76        562.51        11.53 o                         
   8  11   3        130.72        128.33        12.17 o                         
   9  11   3        107.15        109.33        12.76 o                         
  -9  12   3        984.45       1011.21        20.68 o                         
  -8  12   3       1143.68       1130.46        21.68 o                         
  -7  12   3        314.80        312.73        13.44 o                         
  -6  12   3        499.24        492.06        14.42 o                         
  -5  12   3       3320.83       3244.69        28.55 o                         
  -4  12   3        818.60        820.36        19.67 o                         
  -3  12   3         71.50         78.19        11.83 o                         
  -2  12   3         19.75         21.71         7.24 o                         
  -1  12   3        519.43        509.87        14.37 o                         
   0  12   3       3846.75       3732.46        34.44 o                         
   1  12   3        561.50        556.74        14.62 o                         
   2  12   3         14.20         15.65         8.11 o                         
   3  12   3         97.15        112.30        11.32 o                         
   4  12   3        926.44        905.34        19.00 o                         
   5  12   3       3182.31       3044.88        30.47 o                         
   6  12   3        539.23        531.58        14.44 o                         
   7  12   3        247.94        232.89        10.03 o                         
   8  12   3       1089.91       1051.88        22.52 o                         
   9  12   3        978.46        980.38        26.22 o                         
  -8  13   3         13.67         10.60        12.21 o                         
  -7  13   3       2256.63       2317.22        26.40 o                         
  -6  13   3         80.70         83.76        13.36 o                         
  -5  13   3       1360.46       1306.08        22.71 o                         
  -4  13   3       4009.86       4036.45        41.48 o                         
  -3  13   3       2268.23       2224.45        27.11 o                         
  -2  13   3       1484.29       1481.78        22.93 o                         
  -1  13   3       1232.72       1224.40        21.28 o                         
   0  13   3        149.44        167.88        12.80 o                         
   1  13   3       1251.68       1248.08        19.84 o                         
   2  13   3       1495.73       1517.38        22.34 o                         
   3  13   3       2198.27       2067.60        26.34 o                         
   4  13   3       4038.18       4043.25        37.36 o                         
   5  13   3       1318.03       1269.20        22.51 o                         
   6  13   3         98.98         96.86        11.89 o                         
   7  13   3       2210.57       2235.86        30.13 o                         
   8  13   3          2.45          7.12        12.16 o                         
  -8  14   3         40.09         34.62        14.42 o                         
  -7  14   3        568.59        555.39        17.82 o                         
  -6  14   3        331.20        341.09        16.40 o                         
  -5  14   3        865.73        832.51        21.93 o                         
  -4  14   3        212.62        217.30        16.24 o                         
  -3  14   3        815.05        826.47        20.70 o                         
  -2  14   3        350.20        353.82        14.36 o                         
  -1  14   3        248.21        253.71        12.54 o                         
   0  14   3       1683.53       1658.44        27.70 o                         
   1  14   3        173.94        181.05        13.85 o                         
   2  14   3        381.47        377.70        14.63 o                         
   3  14   3        865.62        864.66        21.21 o                         
   4  14   3        202.72        203.48        13.97 o                         
   5  14   3        827.99        804.95        19.03 o                         
   6  14   3        266.02        273.24        14.60 o                         
   7  14   3        497.98        489.47        20.05 o                         
   8  14   3         27.69         24.51        14.35 o                         
  -7  15   3        114.95        115.32        13.68 o                         
  -6  15   3        618.13        617.65        18.10 o                         
  -5  15   3        410.99        378.60        18.64 o                         
  -4  15   3        615.72        596.09        20.47 o                         
  -3  15   3       1341.51       1314.77        24.25 o                         
  -2  15   3         98.37        115.13        12.30 o                         
  -1  15   3       1648.52       1637.93        25.52 o                         
   0  15   3       2489.56       2499.28        30.98 o                         
   1  15   3       1723.21       1714.34        26.53 o                         
   2  15   3        158.42        184.46        13.27 o                         
   3  15   3       1329.35       1291.15        27.35 o                         
   4  15   3        643.71        623.32        20.39 o                         
   5  15   3        366.99        355.46        16.22 o                         
   6  15   3        532.24        527.53        17.48 o                         
   7  15   3        108.63        111.95        17.17 o                         
  -7  16   3        450.59        483.92        22.82 o                         
  -6  16   3        397.07        404.50        21.06 o                         
  -5  16   3       1452.28       1498.56        23.05 o                         
  -4  16   3        303.89        291.85        19.26 o                         
  -3  16   3        296.45        304.35        15.21 o                         
  -2  16   3       1415.79       1392.57        24.82 o                         
  -1  16   3        792.51        787.14        18.94 o                         
   0  16   3         50.74         55.36        12.00 o                         
   1  16   3        820.73        829.43        21.23 o                         
   2  16   3       1399.93       1357.11        26.52 o                         
   3  16   3        356.45        360.72        20.93 o                         
   4  16   3        269.05        273.53        18.40 o                         
   5  16   3       1472.55       1483.95        26.83 o                         
   6  16   3        425.10        440.90        18.14 o                         
   7  16   3        419.67        436.27        22.96 o                         
  -6  17   3       1378.91       1377.14        32.36 o                         
  -5  17   3         73.26         61.44        17.99 o                         
  -4  17   3        134.03        131.37        17.83 o                         
  -3  17   3        155.66        165.59        15.30 o                         
  -2  17   3        433.00        444.43        18.71 o                         
  -1  17   3        710.83        679.42        19.35 o                         
   0  17   3          6.59         -0.26        12.43 o                         
   1  17   3        747.81        717.97        21.81 o                         
   2  17   3        448.40        464.29        23.26 o                         
   3  17   3        190.67        210.95        21.57 o                         
   4  17   3        133.66        121.50        13.69 o                         
   5  17   3         47.41         40.96        15.42 o                         
   6  17   3       1325.68       1385.56        27.60 o                         
  -5  18   3        603.37        614.08        26.15 o                         
  -4  18   3        151.16        157.18        17.04 o                         
  -3  18   3        178.77        181.53        16.24 o                         
  -2  18   3        291.27        295.18        15.08 o                         
  -1  18   3        857.92        862.47        22.95 o                         
   0  18   3       2834.09       2870.30        36.70 o                         
   1  18   3        902.94        884.84        26.57 o                         
   2  18   3        289.21        311.43        22.71 o                         
   3  18   3        241.09        239.74        23.82 o                         
   4  18   3        143.18        142.69        15.36 o                         
   5  18   3        607.94        630.49        24.14 o                         
  -4  19   3        834.10        801.22        29.94 o                         
  -3  19   3        323.79        361.07        18.98 o                         
  -2  19   3        198.40        185.07        13.96 o                         
  -1  19   3        424.06        437.26        20.18 o                         
   0  19   3         13.35          6.80        15.68 o                         
   1  19   3        397.09        384.55        20.69 o                         
   2  19   3        238.93        223.89        21.16 o                         
   3  19   3        307.46        327.02        23.68 o                         
   4  19   3        901.25        840.32        24.25 o                         
  -3  20   3        316.43        324.30        19.60 o                         
  -2  20   3        212.93        226.74        19.51 o                         
  -1  20   3        285.46        289.02        20.27 o                         
   0  20   3       1184.51       1166.63        27.06 o                         
   1  20   3        241.16        242.36        20.43 o                         
   2  20   3        225.42        246.06        22.26 o                         
   3  20   3        317.77        315.44        24.29 o                         
   0   0   4        988.34       1105.74         9.50 o                         
   1   0   4        317.54        332.54         4.68 o                         
   2   0   4        445.37        462.59         5.30 o                         
   3   0   4        234.75        187.68         3.97 o                         
   4   0   4        149.21        140.95         3.67 o                         
   5   0   4        126.48        139.01         5.23 o                         
   6   0   4         48.91         60.51         4.94 o                         
   7   0   4       1148.11       1212.27        12.08 o                         
   8   0   4        467.62        447.52         9.20 o                         
   9   0   4       1180.05       1181.25        14.89 o                         
  10   0   4         33.30         43.94         8.74 o                         
  11   0   4          0.96          3.34        10.98 o                         
 -11   1   4        369.69        374.89        13.67 o                         
 -10   1   4        541.10        567.04        15.08 o                         
  -9   1   4        238.95        237.12         8.81 o                         
  -8   1   4        655.65        644.00        11.46 o                         
  -7   1   4       1262.48       1213.27        11.98 o                         
  -6   1   4       1191.65       1177.98        11.74 o                         
  -5   1   4        511.17        435.30         6.64 o                         
  -4   1   4       1023.32        971.16         7.65 o                         
  -3   1   4      11691.21      12102.29        41.42 o                         
  -2   1   4      11780.74      12524.92        38.63 o                         
  -1   1   4      15941.55      16672.17        78.77 o                         
   0   1   4       5591.96       5752.98        30.10 o                         
   1   1   4      15828.42      16699.68        57.41 o                         
   2   1   4      11174.09      11926.11        38.80 o                         
   3   1   4      11792.06      12190.31        32.52 o                         
   4   1   4        998.88        941.75         7.82 o                         
   5   1   4        510.72        424.71         6.14 o                         
   6   1   4       1419.31       1411.39        13.15 o                         
   7   1   4       1287.85       1228.22        11.47 o                         
   8   1   4        637.59        621.81        10.77 o                         
   9   1   4        227.54        223.28         8.57 o                         
  10   1   4        552.84        573.70        13.50 o                         
  11   1   4        368.17        377.80        15.23 o                         
 -11   2   4         93.94         81.85        13.91 o                         
 -10   2   4         55.96         65.74        11.25 o                         
  -9   2   4       2306.17       2343.65        21.29 o                         
  -8   2   4        355.38        340.06         8.97 o                         
  -7   2   4       4152.81       4211.45        26.23 o                         
  -6   2   4        591.51        600.89         8.27 o                         
  -5   2   4        133.88        122.89         4.84 o                         
  -4   2   4        623.85        638.82         6.71 o                         
  -3   2   4       5968.49       6271.80        18.09 o                         
  -2   2   4      12255.21      12892.28        39.59 o                         
  -1   2   4       6259.58       6343.56        35.38 o                         
   0   2   4       3661.58       3778.73        23.51 o                         
   1   2   4       6496.43       6646.53        20.98 o                         
   2   2   4      12058.90      12525.48        47.13 o                         
   3   2   4       6633.02       7024.14        25.73 o                         
   4   2   4        661.10        676.39         7.25 o                         
   5   2   4        173.34        160.43         4.68 o                         
   6   2   4        664.04        676.25         9.59 o                         
   7   2   4       3881.45       3887.93        24.81 o                         
   8   2   4        367.32        351.77         8.18 o                         
   9   2   4       2051.78       2104.56        19.10 o                         
  10   2   4         56.52         63.86         9.46 o                         
  11   2   4        108.28        104.06        14.13 o                         
 -11   3   4        151.21        140.73        14.21 o                         
 -10   3   4        627.48        642.59        15.17 o                         
  -9   3   4        537.04        514.64        11.96 o                         
  -8   3   4         55.45         51.74         6.24 o                         
  -7   3   4       2113.38       2082.73        17.13 o                         
  -6   3   4       1847.97       1796.16        13.95 o                         
  -5   3   4        250.53        276.24         6.08 o                         
  -4   3   4       1398.47       1378.04         9.65 o                         
  -3   3   4       2163.94       2276.84        13.85 o                         
  -2   3   4       6986.25       7234.08        29.25 o                         
  -1   3   4       2815.94       2969.35        14.13 o                         
   0   3   4       9383.40       9514.76        45.21 o                         
   1   3   4       2779.76       2916.74        14.39 o                         
   2   3   4       6582.13       6815.96        24.90 o                         
   3   3   4       2301.86       2434.34        14.69 o                         
   4   3   4       1452.52       1427.88        10.77 o                         
   5   3   4        269.48        302.12         6.87 o                         
   6   3   4       1989.10       1948.15        15.04 o                         
   7   3   4       2048.77       2056.50        16.72 o                         
   8   3   4         51.94         50.40         6.49 o                         
   9   3   4        515.89        500.58        12.41 o                         
  10   3   4        692.73        733.06        15.61 o                         
  11   3   4        147.18        142.76        15.29 o                         
 -10   4   4       1301.38       1348.67        19.29 o                         
  -9   4   4       1040.19       1044.02        14.87 o                         
  -8   4   4        616.70        594.05        11.55 o                         
  -7   4   4       1168.82       1161.62        12.68 o                         
  -6   4   4       3091.81       3059.66        18.43 o                         
  -5   4   4       2953.84       2951.89        16.04 o                         
  -4   4   4       1433.27       1479.04        11.58 o                         
  -3   4   4       5670.10       5441.53        28.48 o                         
  -2   4   4       4002.70       4118.69        18.88 o                         
  -1   4   4      10228.84      10584.76        36.49 o                         
   0   4   4        231.64        245.38         4.52 o                         
   1   4   4       9759.98      10055.07        66.51 o                         
   2   4   4       3803.40       3883.09        20.97 o                         
   3   4   4       5301.49       5100.58        30.98 o                         
   4   4   4       1347.29       1391.88        13.38 o                         
   5   4   4       2878.74       2850.63        17.61 o                         
   6   4   4       3159.23       3063.66        23.07 o                         
   7   4   4       1305.39       1295.22        13.24 o                         
   8   4   4        637.33        621.17        10.08 o                         
   9   4   4       1135.43       1163.25        15.52 o                         
  10   4   4       1257.77       1305.27        20.71 o                         
 -10   5   4        575.29        600.19        15.85 o                         
  -9   5   4        898.00        850.67        13.15 o                         
  -8   5   4        149.47        146.84         8.68 o                         
  -7   5   4        970.91        907.38        13.01 o                         
  -6   5   4       2039.10       2064.78        16.32 o                         
  -5   5   4        133.37        145.30         6.11 o                         
  -4   5   4        649.66        594.83        10.13 o                         
  -3   5   4       1123.54       1032.18        11.69 o                         
  -2   5   4       1447.37       1601.05        13.58 o                         
  -1   5   4       1714.69       1777.96        12.21 o                         
   0   5   4      22018.49      22722.46        73.26 o                         
   1   5   4       1643.12       1712.52        12.24 o                         
   2   5   4       1621.72       1804.33        14.13 o                         
   3   5   4       1202.63       1138.88        14.73 o                         
   4   5   4        674.15        606.33        10.62 o                         
   5   5   4        119.18        123.11         5.84 o                         
   6   5   4       2195.94       2210.97        16.69 o                         
   7   5   4       1027.57        964.38        13.67 o                         
   8   5   4        163.46        163.72         7.51 o                         
   9   5   4        915.24        870.45        14.39 o                         
  10   5   4        536.40        548.23        14.89 o                         
 -10   6   4        550.16        551.09        16.37 o                         
  -9   6   4        997.34       1058.01        14.37 o                         
  -8   6   4        180.25        195.44         7.70 o                         
  -7   6   4       1809.30       1782.57        20.14 o                         
  -6   6   4       2554.33       2580.61        20.20 o                         
  -5   6   4       1163.35       1114.58        12.46 o                         
  -4   6   4       5612.47       5532.03        30.96 o                         
  -3   6   4       4617.68       4372.34        22.77 o                         
  -2   6   4       2505.30       2706.63        19.92 o                         
  -1   6   4       5516.18       6003.44        23.63 o                         
   0   6   4       2859.19       3078.99        17.42 o                         
   1   6   4       5727.99       6167.31        26.76 o                         
   2   6   4       2562.44       2759.89        19.67 o                         
   3   6   4       4621.83       4353.29        27.06 o                         
   4   6   4       5538.62       5458.93        32.17 o                         
   5   6   4       1093.09       1057.90        11.32 o                         
   6   6   4       2596.22       2605.48        19.62 o                         
   7   6   4       1933.15       1867.99        16.66 o                         
   8   6   4        209.94        217.45         8.99 o                         
   9   6   4       1166.60       1213.33        15.07 o                         
  10   6   4        510.79        511.14        15.30 o                         
 -10   7   4        453.45        472.64        16.38 o                         
  -9   7   4        146.44        137.25        10.11 o                         
  -8   7   4        360.30        360.93         9.48 o                         
  -7   7   4       1218.43       1201.76        18.09 o                         
  -6   7   4       1341.93       1321.38        13.68 o                         
  -5   7   4        365.36        337.50         9.34 o                         
  -4   7   4       2771.45       2694.95        23.82 o                         
  -3   7   4        989.31        973.80        13.35 o                         
  -2   7   4         44.18         52.36         6.17 o                         
  -1   7   4       1734.44       2043.13        16.11 o                         
   0   7   4       5149.49       4947.12        24.70 o                         
   1   7   4       1598.23       1876.62        18.22 o                         
   2   7   4         17.78         23.15         5.46 o                         
   3   7   4       1083.30       1037.02        10.77 o                         
   4   7   4       2680.08       2647.81        25.06 o                         
   5   7   4        311.81        273.50         6.26 o                         
   6   7   4       1361.24       1330.39        12.25 o                         
   7   7   4       1290.22       1272.94        14.17 o                         
   8   7   4        369.45        373.65         9.11 o                         
   9   7   4        160.72        149.81         9.45 o                         
  10   7   4        380.38        404.73        13.13 o                         
 -10   8   4         84.09         78.55        12.51 o                         
  -9   8   4        844.54        828.38        14.64 o                         
  -8   8   4       2556.05       2593.45        19.12 o                         
  -7   8   4         54.81         55.51         9.17 o                         
  -6   8   4        113.26        119.84         8.67 o                         
  -5   8   4         25.19         25.98         7.54 o                         
  -4   8   4       2198.72       2088.31        24.49 o                         
  -3   8   4       2358.80       2307.28        21.68 o                         
  -2   8   4        624.72        579.22        11.70 o                         
  -1   8   4       3029.10       3158.76        19.41 o                         
   0   8   4       4093.24       4186.43        24.85 o                         
   1   8   4       3251.50       3369.03        24.82 o                         
   2   8   4        562.39        520.79        10.80 o                         
   3   8   4       2307.35       2274.52        20.91 o                         
   4   8   4       2145.60       2035.84        23.38 o                         
   5   8   4         39.65         41.47         5.40 o                         
   6   8   4        129.67        140.01         7.38 o                         
   7   8   4         27.29         30.01         8.46 o                         
   8   8   4       2674.74       2750.35        23.48 o                         
   9   8   4        875.96        869.96        15.67 o                         
  10   8   4         68.41         61.77        11.77 o                         
 -10   9   4        272.30        271.81        15.28 o                         
  -9   9   4        562.95        560.04        12.38 o                         
  -8   9   4        507.66        520.42        13.04 o                         
  -7   9   4       1505.95       1460.27        18.67 o                         
  -6   9   4       1187.95       1166.81        16.67 o                         
  -5   9   4       1641.48       1585.34        21.58 o                         
  -4   9   4        691.93        633.54        15.07 o                         
  -3   9   4       2115.94       2086.80        21.93 o                         
  -2   9   4       2436.30       2619.55        23.96 o                         
  -1   9   4       1375.07       1368.14        17.24 o                         
   0   9   4        532.16        447.69        10.03 o                         
   1   9   4       1315.75       1314.19        16.60 o                         
   2   9   4       2425.50       2565.71        22.13 o                         
   3   9   4       2218.51       2188.08        22.42 o                         
   4   9   4        748.01        689.32        16.57 o                         
   5   9   4       1566.84       1516.09        19.44 o                         
   6   9   4       1232.60       1168.55        13.52 o                         
   7   9   4       1479.13       1422.16        17.54 o                         
   8   9   4        512.46        510.80        13.71 o                         
   9   9   4        554.05        555.95        12.88 o                         
  10   9   4        285.22        281.81        13.86 o                         
  -9  10   4        507.02        528.30        12.83 o                         
  -8  10   4        343.89        340.48        12.66 o                         
  -7  10   4        298.20        289.41        12.23 o                         
  -6  10   4        126.50        142.13         9.85 o                         
  -5  10   4        758.39        806.78        16.32 o                         
  -4  10   4       1356.72       1297.75        19.35 o                         
  -3  10   4       2617.87       2558.64        27.25 o                         
  -2  10   4        772.96        752.93        13.82 o                         
  -1  10   4       1358.39       1398.77        18.72 o                         
   0  10   4       1401.69       1412.75        16.39 o                         
   1  10   4       1240.44       1276.18        17.46 o                         
   2  10   4        686.71        668.79        14.41 o                         
   3  10   4       2579.26       2543.60        27.17 o                         
   4  10   4       1504.29       1458.42        18.43 o                         
   5  10   4        862.78        914.58        17.27 o                         
   6  10   4        148.20        153.10         9.73 o                         
   7  10   4        294.17        289.30        11.21 o                         
   8  10   4        406.76        401.80        15.00 o                         
   9  10   4        437.25        453.81        13.73 o                         
  -9  11   4        293.66        287.29        12.28 o                         
  -8  11   4        320.21        343.52        15.63 o                         
  -7  11   4       1405.65       1402.52        18.67 o                         
  -6  11   4        918.72        892.93        17.63 o                         
  -5  11   4        417.02        408.03        13.26 o                         
  -4  11   4        835.77        815.54        17.48 o                         
  -3  11   4       1776.49       1770.23        24.10 o                         
  -2  11   4       1374.04       1362.51        19.52 o                         
  -1  11   4       3476.61       3396.72        31.67 o                         
   0  11   4       1443.22       1407.97        19.44 o                         
   1  11   4       3232.80       3177.54        26.75 o                         
   2  11   4       1325.95       1316.87        19.91 o                         
   3  11   4       1720.14       1705.38        22.50 o                         
   4  11   4        886.31        837.30        16.53 o                         
   5  11   4        487.12        474.26        10.51 o                         
   6  11   4        998.53        953.68        19.79 o                         
   7  11   4       1471.68       1465.35        22.15 o                         
   8  11   4        305.21        303.17        16.43 o                         
   9  11   4        292.43        287.49        16.37 o                         
  -9  12   4        659.00        653.74        18.38 o                         
  -8  12   4        102.19        102.93        12.93 o                         
  -7  12   4          0.07         -3.09        10.24 o                         
  -6  12   4       1978.25       1969.61        24.90 o                         
  -5  12   4        928.47        922.47        18.03 o                         
  -4  12   4        739.16        682.36        17.78 o                         
  -3  12   4       2918.73       2901.45        31.49 o                         
  -2  12   4       1370.72       1331.36        15.78 o                         
  -1  12   4       1021.68       1016.08        18.17 o                         
   0  12   4        421.55        399.79        12.68 o                         
   1  12   4        902.23        899.30        18.15 o                         
   2  12   4       1338.48       1280.14        20.61 o                         
   3  12   4       2862.34       2817.55        29.83 o                         
   4  12   4        839.63        766.62        16.44 o                         
   5  12   4        897.79        849.03        15.69 o                         
   6  12   4       1934.88       1933.12        28.04 o                         
   7  12   4          3.92          6.89         8.34 o                         
   8  12   4        109.35        118.01        11.49 o                         
   9  12   4        630.36        599.38        21.22 o                         
  -8  13   4        183.21        173.27        14.76 o                         
  -7  13   4        758.25        755.59        18.42 o                         
  -6  13   4        308.41        292.76        14.49 o                         
  -5  13   4        606.27        643.53        17.09 o                         
  -4  13   4        532.18        518.42        17.50 o                         
  -3  13   4        415.53        428.49        18.99 o                         
  -2  13   4        259.53        251.33         8.79 o                         
  -1  13   4       1922.39       1909.76        25.19 o                         
   0  13   4       2780.16       2812.80        30.73 o                         
   1  13   4       1798.79       1805.31        26.82 o                         
   2  13   4        215.18        199.93        12.55 o                         
   3  13   4        378.26        386.90        15.15 o                         
   4  13   4        443.83        422.72        14.80 o                         
   5  13   4        617.87        631.74        16.09 o                         
   6  13   4        260.37        252.70        14.90 o                         
   7  13   4        849.09        817.60        16.01 o                         
   8  13   4        165.29        161.25        12.03 o                         
  -8  14   4        534.03        552.13        21.29 o                         
  -7  14   4        801.05        794.94        19.40 o                         
  -6  14   4        140.09        125.67        14.15 o                         
  -5  14   4        550.40        561.06        17.15 o                         
  -4  14   4       1478.70       1458.72        28.55 o                         
  -3  14   4        561.10        558.27        23.32 o                         
  -2  14   4       5055.62       5022.70        32.65 o                         
  -1  14   4       3314.37       3306.28        30.60 o                         
   0  14   4        301.96        289.34        15.03 o                         
   1  14   4       3472.21       3387.05        37.47 o                         
   2  14   4       4796.62       4660.96        38.82 o                         
   3  14   4        591.14        562.22        18.16 o                         
   4  14   4       1372.55       1348.42        22.58 o                         
   5  14   4        567.48        563.72        16.54 o                         
   6  14   4        132.84        120.46        14.56 o                         
   7  14   4        796.76        792.56        22.13 o                         
   8  14   4        594.05        618.20        18.60 o                         
  -7  15   4         71.64         65.89        14.33 o                         
  -6  15   4        606.80        622.13        21.98 o                         
  -5  15   4        385.10        394.23        19.58 o                         
  -4  15   4        749.56        714.12        22.45 o                         
  -3  15   4        448.37        462.71        22.24 o                         
  -2  15   4        337.67        312.78        11.21 o                         
  -1  15   4       1991.92       1908.10        26.08 o                         
   0  15   4       3656.54       3656.68        35.63 o                         
   1  15   4       1870.06       1829.99        32.99 o                         
   2  15   4        348.13        320.07        15.06 o                         
   3  15   4        412.04        428.04        19.03 o                         
   4  15   4        685.33        648.99        19.03 o                         
   5  15   4        333.92        332.88        15.65 o                         
   6  15   4        544.87        569.89        18.96 o                         
   7  15   4        115.25        105.34        15.25 o                         
  -7  16   4        637.25        689.14        21.94 o                         
  -6  16   4         29.10         44.43        15.72 o                         
  -5  16   4         36.74         36.00        15.66 o                         
  -4  16   4       1472.66       1401.15        26.89 o                         
  -3  16   4         53.82         53.67        11.79 o                         
  -2  16   4        807.97        828.57        16.35 o                         
  -1  16   4       1023.16       1049.43        22.24 o                         
   0  16   4         22.81         27.07        11.61 o                         
   1  16   4       1057.31       1066.75        25.35 o                         
   2  16   4        750.03        756.94        21.38 o                         
   3  16   4         24.37         22.48        15.37 o                         
   4  16   4       1420.92       1387.58        27.08 o                         
   5  16   4         43.66         40.30        13.90 o                         
   6  16   4         22.12         34.39        14.69 o                         
   7  16   4        636.00        699.04        24.67 o                         
  -6  17   4        318.55        329.96        19.75 o                         
  -5  17   4       1766.67       1820.54        28.10 o                         
  -4  17   4        101.78        107.53        15.62 o                         
  -3  17   4        787.28        763.66        22.36 o                         
  -2  17   4        227.92        234.40        11.62 o                         
  -1  17   4        465.46        470.11        16.99 o                         
   0  17   4        784.91        777.63        20.47 o                         
   1  17   4        401.34        391.06        17.94 o                         
   2  17   4        224.94        221.14        19.36 o                         
   3  17   4        779.90        780.97        25.30 o                         
   4  17   4        122.25        112.20        16.53 o                         
   5  17   4       1729.74       1772.48        31.23 o                         
   6  17   4        351.34        361.23        19.64 o                         
  -5  18   4         76.50         75.52        16.19 o                         
  -4  18   4        209.22        192.72        20.27 o                         
  -3  18   4        256.29        257.96        17.27 o                         
  -2  18   4        983.80       1049.77        17.84 o                         
  -1  18   4        900.99        904.15        22.48 o                         
   0  18   4        392.89        377.01        17.77 o                         
   1  18   4        807.12        790.29        24.03 o                         
   2  18   4        948.32        971.00        29.84 o                         
   3  18   4        185.99        174.25        23.83 o                         
   4  18   4        280.86        261.02        20.08 o                         
   5  18   4         61.18         49.94        17.03 o                         
  -4  19   4        177.78        190.29        20.77 o                         
  -3  19   4        179.78        151.26        20.51 o                         
  -2  19   4       1516.27       1431.36        30.18 o                         
  -1  19   4       1139.96       1167.83        25.51 o                         
   0  19   4        287.85        277.35        19.33 o                         
   1  19   4       1006.13       1013.22        28.17 o                         
   2  19   4       1515.89       1472.47        34.99 o                         
   3  19   4        176.47        149.97        21.94 o                         
   4  19   4        218.70        234.33        17.66 o                         
  -3  20   4        234.24        225.61        21.42 o                         
  -2  20   4       1227.95       1185.38        27.79 o                         
  -1  20   4        136.78        137.73        15.59 o                         
   0  20   4        187.75        189.43        19.53 o                         
   1  20   4        141.81        141.04        19.23 o                         
   2  20   4       1094.16       1024.10        33.86 o                         
   3  20   4        224.44        216.02        20.34 o                         
   1   0   5       5134.26       5213.48        21.67 o                         
   2   0   5       2679.24       2739.92        14.04 o                         
   3   0   5       2103.04       1965.18         9.92 o                         
   4   0   5       5858.46       6524.86        25.02 o                         
   5   0   5        417.29        465.51         6.31 o                         
   6   0   5        977.80       1013.53        10.33 o                         
   7   0   5       2210.71       2284.06        16.48 o                         
   8   0   5        350.32        369.92         8.77 o                         
   9   0   5        520.04        552.13        12.12 o                         
  10   0   5          8.84          8.17         8.90 o                         
  11   0   5        908.17        898.60        20.66 o                         
 -11   1   5         24.36         35.49        12.39 o                         
 -10   1   5        620.93        626.84        15.41 o                         
  -9   1   5        271.06        282.17        11.89 o                         
  -8   1   5       2015.90       2039.61        19.58 o                         
  -7   1   5        248.45        235.30         7.99 o                         
  -6   1   5        267.94        247.52         6.90 o                         
  -5   1   5       2497.48       2500.31        14.87 o                         
  -4   1   5       1274.77       1210.29         9.36 o                         
  -3   1   5      14108.88      14970.89        59.96 o                         
  -2   1   5       3183.72       3162.14        15.49 o                         
  -1   1   5       4829.22       5102.30        23.96 o                         
   0   1   5         15.99         15.66         2.57 o                         
   1   1   5       4873.66       5154.91        20.67 o                         
   2   1   5       3449.14       3477.57        18.03 o                         
   3   1   5      14212.75      15061.15        55.66 o                         
   4   1   5       1564.54       1526.00         9.92 o                         
   5   1   5       2453.42       2442.45        14.70 o                         
   6   1   5        265.81        243.40         6.88 o                         
   7   1   5        254.89        247.23         7.84 o                         
   8   1   5       2011.02       2045.17        18.84 o                         
   9   1   5        258.92        269.21         9.86 o                         
  10   1   5        553.81        549.57        13.24 o                         
  11   1   5         26.18         36.42        11.92 o                         
 -11   2   5        441.40        468.51        18.10 o                         
 -10   2   5         10.62         12.40         9.84 o                         
  -9   2   5        137.46        147.58         8.83 o                         
  -8   2   5        146.06        140.38         8.06 o                         
  -7   2   5       2259.62       2275.33        16.18 o                         
  -6   2   5        149.59        140.64         6.89 o                         
  -5   2   5       3175.85       3229.12        15.83 o                         
  -4   2   5        606.46        648.74         7.46 o                         
  -3   2   5       3057.82       3180.11        15.53 o                         
  -2   2   5       1589.82       1727.85        11.58 o                         
  -1   2   5       9723.78       9865.58        28.98 o                         
   0   2   5      16216.67      16842.86        72.86 o                         
   1   2   5      10062.26      10163.31        40.24 o                         
   2   2   5       1570.48       1688.84        11.38 o                         
   3   2   5       3047.49       3206.24        14.41 o                         
   4   2   5        568.20        590.67         7.12 o                         
   5   2   5       3552.76       3662.15        14.75 o                         
   6   2   5        137.02        126.80         5.72 o                         
   7   2   5       2342.71       2368.87        16.76 o                         
   8   2   5        141.84        131.01         7.32 o                         
   9   2   5        142.12        150.62         9.19 o                         
  10   2   5          9.24         14.60         9.03 o                         
  11   2   5        521.36        537.41        15.62 o                         
 -10   3   5        158.18        151.79        12.23 o                         
  -9   3   5        154.31        172.41        10.06 o                         
  -8   3   5       1874.31       1918.17        17.67 o                         
  -7   3   5        850.56        819.53        11.95 o                         
  -6   3   5       1053.38       1008.48        10.90 o                         
  -5   3   5       2195.36       2127.90        12.44 o                         
  -4   3   5        807.85        759.04         8.55 o                         
  -3   3   5        167.41        150.84         4.60 o                         
  -2   3   5      12986.99      13292.87        58.72 o                         
  -1   3   5       1877.08       1882.69        11.38 o                         
   0   3   5        251.09        283.39         4.61 o                         
   1   3   5       1836.56       1841.34         9.37 o                         
   2   3   5      13406.26      13731.42        60.74 o                         
   3   3   5        161.05        136.05         4.35 o                         
   4   3   5        894.04        852.36         9.12 o                         
   5   3   5       2163.84       2083.37        13.54 o                         
   6   3   5       1038.61        986.74        11.45 o                         
   7   3   5        831.50        796.84        11.59 o                         
   8   3   5       1795.25       1811.98        16.23 o                         
   9   3   5        168.55        185.32         9.22 o                         
  10   3   5        150.62        150.37        10.66 o                         
 -10   4   5        178.60        170.87        11.58 o                         
  -9   4   5        188.65        185.89        10.60 o                         
  -8   4   5        109.76        103.49         6.85 o                         
  -7   4   5       1248.00       1215.98        11.58 o                         
  -6   4   5        324.42        317.49         7.85 o                         
  -5   4   5       2329.76       2299.83        13.40 o                         
  -4   4   5       7223.21       7581.95        36.85 o                         
  -3   4   5        322.04        339.42         6.53 o                         
  -2   4   5       1020.87       1119.73        11.54 o                         
  -1   4   5       7429.99       7326.96        33.23 o                         
   0   4   5        221.74        237.34         4.66 o                         
   1   4   5       7467.37       7395.28        30.94 o                         
   2   4   5        985.81       1070.29        10.55 o                         
   3   4   5        316.00        344.11         6.44 o                         
   4   4   5       7270.90       7599.49        30.29 o                         
   5   4   5       2193.45       2154.13        14.30 o                         
   6   4   5        364.69        371.13         9.75 o                         
   7   4   5       1120.50       1038.52        11.52 o                         
   8   4   5        101.14         93.53         7.81 o                         
   9   4   5        196.77        194.79         8.87 o                         
  10   4   5        176.83        176.87        10.68 o                         
 -10   5   5        933.10        952.95        18.25 o                         
  -9   5   5         17.21         25.08         9.33 o                         
  -8   5   5        522.35        527.02        10.91 o                         
  -7   5   5        155.91        143.12         8.26 o                         
  -6   5   5        133.87        132.69         6.76 o                         
  -5   5   5        289.33        305.97         8.35 o                         
  -4   5   5       4367.18       4340.29        23.93 o                         
  -3   5   5       1604.89       1695.36        15.35 o                         
  -2   5   5       9850.28       9893.57        37.55 o                         
  -1   5   5       4512.87       4979.01        22.83 o                         
   0   5   5        287.34        299.96         5.69 o                         
   1   5   5       4402.41       4778.16        19.06 o                         
   2   5   5      10329.99      10392.25        44.56 o                         
   3   5   5       1557.76       1656.58        16.39 o                         
   4   5   5       4379.48       4413.20        27.96 o                         
   5   5   5        264.77        279.60         7.46 o                         
   6   5   5        137.63        133.02         5.44 o                         
   7   5   5        147.96        144.05         8.34 o                         
   8   5   5        657.02        651.42        10.96 o                         
   9   5   5         23.58         25.87         8.37 o                         
  10   5   5        977.78       1000.15        16.77 o                         
 -10   6   5         42.72         44.87        12.15 o                         
  -9   6   5        272.39        270.31        10.80 o                         
  -8   6   5        309.42        302.01         9.36 o                         
  -7   6   5       2163.35       2115.66        19.47 o                         
  -6   6   5        448.08        429.63         9.99 o                         
  -5   6   5       1547.57       1539.29        15.06 o                         
  -4   6   5       3702.74       3731.23        26.05 o                         
  -3   6   5        630.62        598.21         9.59 o                         
  -2   6   5       2680.88       2824.96        17.25 o                         
  -1   6   5       3309.37       3270.16        18.31 o                         
   0   6   5       3998.77       4194.08        18.04 o                         
   1   6   5       3569.66       3529.72        17.15 o                         
   2   6   5       2703.51       2856.09        18.29 o                         
   3   6   5        643.41        603.58        11.19 o                         
   4   6   5       3797.54       3895.95        29.17 o                         
   5   6   5       1415.63       1364.79        13.29 o                         
   6   6   5        457.81        432.63         8.62 o                         
   7   6   5       2087.62       2084.23        15.98 o                         
   8   6   5        330.44        324.58         9.64 o                         
   9   6   5        259.87        255.54         9.52 o                         
  10   6   5         36.38         33.78         9.85 o                         
 -10   7   5        649.18        678.63        19.19 o                         
  -9   7   5         51.27         46.53         8.05 o                         
  -8   7   5        644.82        638.31        12.59 o                         
  -7   7   5        185.96        189.57         9.48 o                         
  -6   7   5        106.73         96.09         7.72 o                         
  -5   7   5        280.26        268.15         8.53 o                         
  -4   7   5        377.56        339.59        10.59 o                         
  -3   7   5       1771.06       1845.11        17.85 o                         
  -2   7   5       5571.85       5468.32        29.64 o                         
  -1   7   5       2371.99       2588.10        16.02 o                         
   0   7   5       1834.08       1920.43        14.57 o                         
   1   7   5       2415.82       2638.57        20.19 o                         
   2   7   5       5788.72       5693.39        30.07 o                         
   3   7   5       1958.09       2048.98        19.25 o                         
   4   7   5        331.21        299.04         8.39 o                         
   5   7   5        257.84        242.20         6.96 o                         
   6   7   5        111.26        100.21         6.00 o                         
   7   7   5        188.61        191.18         8.90 o                         
   8   7   5        702.40        687.72        11.59 o                         
   9   7   5         42.10         38.60         7.52 o                         
  10   7   5        659.68        684.81        16.06 o                         
 -10   8   5        139.53        132.63        14.39 o                         
  -9   8   5        113.23        113.79        10.02 o                         
  -8   8   5        101.95        102.28         9.27 o                         
  -7   8   5        599.68        590.11        14.08 o                         
  -6   8   5       2048.09       2000.41        20.07 o                         
  -5   8   5       2069.30       2040.40        22.44 o                         
  -4   8   5        482.84        488.32        12.42 o                         
  -3   8   5         57.08         71.05         7.40 o                         
  -2   8   5       1031.00        970.50        13.49 o                         
  -1   8   5       5303.15       5493.07        27.04 o                         
   0   8   5         18.96         50.96         5.65 o                         
   1   8   5       5266.88       5477.41        29.63 o                         
   2   8   5       1109.86       1064.28        12.95 o                         
   3   8   5         64.02         78.64         7.36 o                         
   4   8   5        467.38        477.66        13.79 o                         
   5   8   5       2105.32       2101.94        19.39 o                         
   6   8   5       1996.22       1968.26        16.80 o                         
   7   8   5        536.55        533.84        12.86 o                         
   8   8   5        116.61        116.25         8.01 o                         
   9   8   5        103.67        104.85        10.20 o                         
  10   8   5        122.76        118.66        10.92 o                         
 -10   9   5        170.97        159.12        14.61 o                         
  -9   9   5        273.93        270.58        11.85 o                         
  -8   9   5       1138.18       1181.94        17.72 o                         
  -7   9   5       1357.80       1351.57        19.73 o                         
  -6   9   5        165.78        173.49        10.11 o                         
  -5   9   5       2200.88       2237.46        24.86 o                         
  -4   9   5        312.28        335.17        11.84 o                         
  -3   9   5       2511.62       2532.72        25.30 o                         
  -2   9   5       5152.24       5065.55        31.01 o                         
  -1   9   5        240.02        252.17         8.10 o                         
   0   9   5       1335.82       1300.55        16.01 o                         
   1   9   5        246.28        253.04         9.20 o                         
   2   9   5       5104.87       4984.90        30.05 o                         
   3   9   5       2479.63       2454.41        23.76 o                         
   4   9   5        263.41        284.24        12.69 o                         
   5   9   5       2101.34       2102.34        23.12 o                         
   6   9   5        161.57        163.59         8.17 o                         
   7   9   5       1430.26       1415.71        19.18 o                         
   8   9   5       1091.22       1118.66        19.19 o                         
   9   9   5        287.69        277.35        10.96 o                         
  10   9   5        155.60        147.86        11.83 o                         
  -9  10   5         40.61         37.09        10.95 o                         
  -8  10   5         76.68         77.78        10.77 o                         
  -7  10   5        652.25        651.11        13.59 o                         
  -6  10   5        900.76        900.40        16.28 o                         
  -5  10   5       1405.98       1364.59        22.31 o                         
  -4  10   5        808.28        767.75        15.86 o                         
  -3  10   5        591.77        559.93        15.39 o                         
  -2  10   5        193.33        193.72         8.56 o                         
  -1  10   5       3949.74       3840.54        29.23 o                         
   0  10   5       1394.90       1323.25        16.41 o                         
   1  10   5       3812.27       3726.78        27.64 o                         
   2  10   5        217.15        220.66        10.51 o                         
   3  10   5        596.85        561.64        14.82 o                         
   4  10   5        871.82        816.16        15.26 o                         
   5  10   5       1692.46       1650.71        22.61 o                         
   6  10   5        771.14        780.59        14.82 o                         
   7  10   5        715.32        735.58        13.74 o                         
   8  10   5         93.67         96.24        12.38 o                         
   9  10   5         44.18         49.09        10.57 o                         
  -9  11   5        124.52        114.61        12.64 o                         
  -8  11   5        602.64        627.92        15.33 o                         
  -7  11   5        298.97        303.31        12.54 o                         
  -6  11   5        677.54        696.09        16.60 o                         
  -5  11   5        908.61        900.06        18.18 o                         
  -4  11   5       1452.99       1434.31        21.95 o                         
  -3  11   5       1620.90       1667.22        24.09 o                         
  -2  11   5       2674.20       2637.31        23.87 o                         
  -1  11   5        166.05        139.14         7.84 o                         
   0  11   5       1332.16       1327.08        19.08 o                         
   1  11   5        192.84        171.89         9.49 o                         
   2  11   5       2489.01       2433.33        26.32 o                         
   3  11   5       1509.17       1547.65        21.48 o                         
   4  11   5       1357.78       1310.54        17.82 o                         
   5  11   5        934.71        917.18        16.73 o                         
   6  11   5        662.85        659.51        15.75 o                         
   7  11   5        290.71        294.14        11.63 o                         
   8  11   5        544.63        545.34        15.92 o                         
   9  11   5         96.59         91.10        12.40 o                         
  -9  12   5         30.66         32.75        12.56 o                         
  -8  12   5        166.25        151.71        13.77 o                         
  -7  12   5       2095.51       2108.48        23.30 o                         
  -6  12   5        264.48        257.58        13.38 o                         
  -5  12   5        234.85        232.09        13.25 o                         
  -4  12   5       4954.39       4957.05        39.09 o                         
  -3  12   5        319.27        301.99        14.65 o                         
  -2  12   5        462.86        406.31        12.32 o                         
  -1  12   5       1318.94       1268.38        18.38 o                         
   0  12   5       2417.54       2489.07        28.12 o                         
   1  12   5       1268.20       1251.05        20.24 o                         
   2  12   5        465.83        410.90        13.85 o                         
   3  12   5        321.78        298.84        14.15 o                         
   4  12   5       5166.28       5101.69        35.03 o                         
   5  12   5        226.88        212.62        11.92 o                         
   6  12   5        247.59        236.51        14.16 o                         
   7  12   5       2064.51       2075.35        24.11 o                         
   8  12   5        158.76        150.32        13.26 o                         
   9  12   5         27.15         25.68        15.16 o                         
  -8  13   5        232.29        231.42        17.01 o                         
  -7  13   5        367.58        366.85        14.81 o                         
  -6  13   5        175.87        160.31        13.47 o                         
  -5  13   5        982.68        948.49        19.41 o                         
  -4  13   5        289.93        303.36        14.94 o                         
  -3  13   5       1264.62       1211.02        24.77 o                         
  -2  13   5       2650.44       2683.12        30.27 o                         
  -1  13   5        309.01        286.45        11.54 o                         
   0  13   5         42.04         45.42         9.34 o                         
   1  13   5        291.63        275.25        12.35 o                         
   2  13   5       2736.26       2783.44        30.01 o                         
   3  13   5       1373.16       1318.97        23.94 o                         
   4  13   5        353.71        365.78        14.24 o                         
   5  13   5       1058.03       1024.45        18.30 o                         
   6  13   5        177.30        166.11        14.33 o                         
   7  13   5        318.86        322.47        15.29 o                         
   8  13   5        214.99        225.94        14.65 o                         
  -8  14   5        225.30        224.25        16.64 o                         
  -7  14   5        328.19        337.35        15.29 o                         
  -6  14   5        859.45        877.02        20.66 o                         
  -5  14   5        580.42        598.82        17.99 o                         
  -4  14   5       1152.41       1188.42        24.06 o                         
  -3  14   5        441.12        425.82        18.44 o                         
  -2  14   5       1099.16       1071.68        21.02 o                         
  -1  14   5       1557.99       1599.28        21.91 o                         
   0  14   5       2076.77       2113.37        28.46 o                         
   1  14   5       1703.43       1715.93        26.05 o                         
   2  14   5       1148.83       1097.34        21.70 o                         
   3  14   5        442.97        436.30        18.79 o                         
   4  14   5       1246.55       1274.32        21.30 o                         
   5  14   5        548.89        539.24        16.19 o                         
   6  14   5        816.72        835.53        21.79 o                         
   7  14   5        288.94        299.11        15.08 o                         
   8  14   5        213.89        196.63        14.39 o                         
  -7  15   5        220.82        243.73        16.09 o                         
  -6  15   5        128.98        129.48        15.46 o                         
  -5  15   5        657.43        665.33        19.46 o                         
  -4  15   5         33.38         41.85        14.19 o                         
  -3  15   5        719.69        697.68        23.64 o                         
  -2  15   5       1904.86       1858.14        26.61 o                         
  -1  15   5        691.67        704.70        16.52 o                         
   0  15   5          3.43         -1.75        10.69 o                         
   1  15   5        661.41        643.88        18.98 o                         
   2  15   5       2002.16       1957.35        29.68 o                         
   3  15   5        736.71        734.53        22.35 o                         
   4  15   5         46.37         52.77        12.25 o                         
   5  15   5        589.47        605.16        17.57 o                         
   6  15   5        130.30        138.68        14.83 o                         
   7  15   5        228.04        247.71        15.51 o                         
  -7  16   5        125.95        123.31        16.96 o                         
  -6  16   5       2565.55       2557.96        39.04 o                         
  -5  16   5         65.27         66.76        15.58 o                         
  -4  16   5        136.40        138.48        16.75 o                         
  -3  16   5        331.76        329.39        20.89 o                         
  -2  16   5       1229.38       1211.45        22.99 o                         
  -1  16   5        817.07        804.95        18.26 o                         
   0  16   5       1841.54       1924.02        27.60 o                         
   1  16   5        859.62        834.86        23.14 o                         
   2  16   5       1290.88       1288.25        27.22 o                         
   3  16   5        347.32        335.77        17.56 o                         
   4  16   5         96.35        100.35        13.95 o                         
   5  16   5         40.35         36.44        13.72 o                         
   6  16   5       2487.47       2478.61        34.81 o                         
   7  16   5        110.32        106.63        15.83 o                         
  -6  17   5        138.08        134.57        19.38 o                         
  -5  17   5        495.68        489.77        23.49 o                         
  -4  17   5        448.08        453.26        20.75 o                         
  -3  17   5       1346.75       1401.79        31.67 o                         
  -2  17   5        108.40        125.60        14.38 o                         
  -1  17   5        463.12        462.32        16.07 o                         
   0  17   5        457.31        483.75        19.38 o                         
   1  17   5        476.04        476.46        18.56 o                         
   2  17   5         59.87         56.60        16.15 o                         
   3  17   5       1512.88       1553.12        28.63 o                         
   4  17   5        357.33        352.44        17.44 o                         
   5  17   5        427.23        436.42        16.71 o                         
   6  17   5        145.16        150.06        17.37 o                         
  -5  18   5         81.96         86.28        19.10 o                         
  -4  18   5        374.17        391.90        20.24 o                         
  -3  18   5        467.44        480.11        24.15 o                         
  -2  18   5        689.73        635.41        21.96 o                         
  -1  18   5        734.58        743.46        19.91 o                         
   0  18   5         37.61         31.15        12.53 o                         
   1  18   5        733.73        759.60        23.53 o                         
   2  18   5        728.56        688.77        26.05 o                         
   3  18   5        482.81        472.72        22.95 o                         
   4  18   5        330.32        330.91        18.32 o                         
   5  18   5        120.48        120.80        15.04 o                         
  -4  19   5         38.46         35.61        17.91 o                         
  -3  19   5       1650.31       1705.61        34.30 o                         
  -2  19   5        493.94        502.40        19.98 o                         
  -1  19   5         86.07        110.92        13.96 o                         
   0  19   5         38.84         41.42        13.84 o                         
   1  19   5         84.23        107.25        18.15 o                         
   2  19   5        551.54        561.94        26.25 o                         
   3  19   5       1748.71       1747.95        37.50 o                         
   4  19   5         61.65         55.91        17.14 o                         
  -2  20   5        117.57        114.80        17.93 o                         
  -1  20   5         21.33         23.05        13.55 o                         
   0  20   5        610.14        616.49        23.01 o                         
   1  20   5          8.28         -1.86        15.38 o                         
   2  20   5         79.55         82.76        22.23 o                         
   0   0   6      13106.40      13525.21        65.58 o                         
   1   0   6       2440.26       2533.31        14.42 o                         
   2   0   6       5995.97       6452.01        20.37 o                         
   3   0   6      13822.97      13950.62        50.13 o                         
   4   0   6          7.24         16.39         3.72 o                         
   5   0   6       1023.39        953.41         9.90 o                         
   6   0   6         16.28         20.90         5.45 o                         
   7   0   6       1510.96       1480.53        13.79 o                         
   8   0   6       1169.65       1128.87        13.95 o                         
   9   0   6        771.76        762.40        14.52 o                         
  10   0   6        437.93        438.23        14.20 o                         
  11   0   6        267.42        256.85        14.16 o                         
 -11   1   6        276.79        291.41        15.23 o                         
 -10   1   6        932.76        951.47        15.95 o                         
  -9   1   6       1466.90       1445.64        18.77 o                         
  -8   1   6        397.85        395.28        12.56 o                         
  -7   1   6        216.45        219.23         8.30 o                         
  -6   1   6       4059.91       3921.95        24.07 o                         
  -5   1   6        427.98        458.28         7.87 o                         
  -4   1   6       3588.65       3567.30        17.55 o                         
  -3   1   6       1157.69       1238.79        11.07 o                         
  -2   1   6        942.67        913.15         9.25 o                         
  -1   1   6       2869.69       2987.92        12.45 o                         
   0   1   6          9.10         11.10         2.73 o                         
   1   1   6       2767.89       2886.17        14.06 o                         
   2   1   6       1095.31       1088.04         9.55 o                         
   3   1   6       1083.34       1153.32        10.08 o                         
   4   1   6       3726.15       3691.94        17.36 o                         
   5   1   6        427.28        447.08         7.81 o                         
   6   1   6       4099.55       3992.02        22.90 o                         
   7   1   6        201.06        202.93         8.22 o                         
   8   1   6        389.60        392.40         9.44 o                         
   9   1   6       1433.18       1429.67        16.59 o                         
  10   1   6       1035.06       1087.13        17.58 o                         
  11   1   6        265.08        267.80        14.78 o                         
 -10   2   6        185.38        182.00        11.87 o                         
  -9   2   6        531.38        564.00        12.62 o                         
  -8   2   6       1030.21       1002.52        14.12 o                         
  -7   2   6        693.17        681.29        11.77 o                         
  -6   2   6         21.28         19.33         5.21 o                         
  -5   2   6       3342.01       3586.63        16.07 o                         
  -4   2   6       2205.00       2274.90        14.18 o                         
  -3   2   6      13689.74      13983.86        67.78 o                         
  -2   2   6       5268.83       5468.71        35.42 o                         
  -1   2   6        223.46        213.49         4.60 o                         
   0   2   6        316.97        334.83         5.15 o                         
   1   2   6        241.04        237.60         4.25 o                         
   2   2   6       5288.58       5629.08        21.40 o                         
   3   2   6      14480.50      14950.53        42.69 o                         
   4   2   6       2172.17       2238.14        13.92 o                         
   5   2   6       3539.95       3788.09        17.80 o                         
   6   2   6         30.60         30.60         4.98 o                         
   7   2   6        725.77        704.51        10.29 o                         
   8   2   6       1014.62        981.26        12.33 o                         
   9   2   6        438.56        464.26        11.81 o                         
  10   2   6        197.86        202.87        11.03 o                         
 -10   3   6        392.19        408.89        13.89 o                         
  -9   3   6        501.85        497.39        11.87 o                         
  -8   3   6        119.21        110.60         7.31 o                         
  -7   3   6        670.65        664.43        10.81 o                         
  -6   3   6       5378.75       5296.89        25.24 o                         
  -5   3   6        973.24       1025.56        10.05 o                         
  -4   3   6       1411.00       1406.22        12.55 o                         
  -3   3   6       1476.99       1538.05        12.58 o                         
  -2   3   6       1793.81       1785.44        14.44 o                         
  -1   3   6      11569.06      11869.19        71.48 o                         
   0   3   6       3587.88       3365.37        15.94 o                         
   1   3   6      11476.30      11864.57        52.65 o                         
   2   3   6       1626.37       1571.33        12.19 o                         
   3   3   6       1474.06       1498.92        12.48 o                         
   4   3   6       1460.90       1468.05        11.79 o                         
   5   3   6        933.58        974.56        10.72 o                         
   6   3   6       5337.80       5318.02        24.98 o                         
   7   3   6        662.12        645.55        10.03 o                         
   8   3   6         88.98         78.27         6.86 o                         
   9   3   6        493.40        493.58        11.30 o                         
  10   3   6        454.76        483.36        14.31 o                         
 -10   4   6         52.13         52.71        11.73 o                         
  -9   4   6         36.90         39.83         7.85 o                         
  -8   4   6        610.61        610.58        12.12 o                         
  -7   4   6       1431.40       1453.35        14.38 o                         
  -6   4   6       1017.54        998.24        13.32 o                         
  -5   4   6         45.22         54.14         5.43 o                         
  -4   4   6       1207.96       1263.68        13.73 o                         
  -3   4   6       2485.40       2411.29        16.42 o                         
  -2   4   6       2600.10       2761.86        15.38 o                         
  -1   4   6        404.30        439.86         6.36 o                         
   0   4   6       2415.42       2744.24        14.70 o                         
   1   4   6        503.94        541.55         6.52 o                         
   2   4   6       2462.29       2603.66        16.14 o                         
   3   4   6       2316.37       2196.94        14.92 o                         
   4   4   6       1127.39       1167.53        13.56 o                         
   5   4   6         21.96         27.98         4.72 o                         
   6   4   6       1010.98        976.71        14.00 o                         
   7   4   6       1386.77       1369.36        14.67 o                         
   8   4   6        568.04        553.35        10.67 o                         
   9   4   6         56.90         57.36         7.96 o                         
  10   4   6         45.65         47.22         9.14 o                         
 -10   5   6        492.49        513.88        15.77 o                         
  -9   5   6        266.50        259.98        12.45 o                         
  -8   5   6        299.61        278.82         9.45 o                         
  -7   5   6         12.96         12.22         5.90 o                         
  -6   5   6       3616.63       3595.58        25.34 o                         
  -5   5   6       2141.85       2072.54        16.55 o                         
  -4   5   6        248.30        230.00         7.46 o                         
  -3   5   6       5277.39       5315.70        28.74 o                         
  -2   5   6       7987.63       8102.21        32.90 o                         
  -1   5   6       7364.44       7825.06        31.74 o                         
   0   5   6      12795.16      13254.54        49.19 o                         
   1   5   6       7221.07       7505.95        37.03 o                         
   2   5   6       7897.27       7974.32        31.22 o                         
   3   5   6       5569.16       5700.58        29.31 o                         
   4   5   6        242.26        230.22         8.99 o                         
   5   5   6       2218.38       2162.75        16.76 o                         
   6   5   6       3488.13       3467.22        20.79 o                         
   7   5   6          5.21          3.08         7.90 o                         
   8   5   6        324.47        298.83         9.85 o                         
   9   5   6        262.37        258.94         9.60 o                         
  10   5   6        426.81        441.95        12.75 o                         
 -10   6   6        279.74        286.73        12.30 o                         
  -9   6   6        611.41        604.13        14.66 o                         
  -8   6   6        525.69        520.35        11.32 o                         
  -7   6   6       1660.83       1629.74        18.64 o                         
  -6   6   6       1005.39       1010.74        13.33 o                         
  -5   6   6       1432.62       1318.83        14.12 o                         
  -4   6   6        811.53        775.50        11.28 o                         
  -3   6   6       3357.89       3371.91        23.41 o                         
  -2   6   6        843.23        948.25        10.91 o                         
  -1   6   6       1193.72       1327.44        11.97 o                         
   0   6   6       5544.51       5882.40        25.71 o                         
   1   6   6       1350.39       1484.23        12.18 o                         
   2   6   6        755.26        869.30        10.76 o                         
   3   6   6       3044.40       3116.90        22.37 o                         
   4   6   6        759.91        715.01        10.29 o                         
   5   6   6       1444.78       1350.17        14.48 o                         
   6   6   6       1041.57       1034.81        12.48 o                         
   7   6   6       1724.80       1705.49        18.50 o                         
   8   6   6        531.93        530.97        10.49 o                         
   9   6   6        726.76        726.81        13.72 o                         
  10   6   6        266.80        276.95        12.53 o                         
 -10   7   6        241.51        261.24        15.36 o                         
  -9   7   6         82.78         78.53         9.19 o                         
  -8   7   6        151.71        140.95        10.08 o                         
  -7   7   6         25.39         19.90         8.69 o                         
  -6   7   6       1238.61       1291.78        15.67 o                         
  -5   7   6       1177.41       1150.49        11.50 o                         
  -4   7   6        527.11        519.35        12.39 o                         
  -3   7   6        440.56        497.88         9.28 o                         
  -2   7   6       3632.68       3682.27        24.20 o                         
  -1   7   6       2128.03       2098.10        15.27 o                         
   0   7   6        873.94        798.51         9.41 o                         
   1   7   6       2103.46       2086.85        14.63 o                         
   2   7   6       3871.46       3909.24        22.41 o                         
   3   7   6        507.15        559.06        11.06 o                         
   4   7   6        581.59        566.47        10.00 o                         
   5   7   6       1261.73       1214.66        11.33 o                         
   6   7   6       1217.89       1253.63        13.65 o                         
   7   7   6         45.11         47.52         7.24 o                         
   8   7   6        173.12        164.48         9.04 o                         
   9   7   6         98.91         94.54         7.68 o                         
  10   7   6        206.65        223.50        11.79 o                         
 -10   8   6        232.13        226.01        14.98 o                         
  -9   8   6        345.72        354.00        11.41 o                         
  -8   8   6       1107.42       1062.78        18.77 o                         
  -7   8   6       1400.81       1367.39        21.08 o                         
  -6   8   6        760.43        784.98        13.39 o                         
  -5   8   6       2071.95       1984.63        16.58 o                         
  -4   8   6        552.96        526.61        12.73 o                         
  -3   8   6       9836.86       9907.84        46.01 o                         
  -2   8   6        693.85        680.03         9.87 o                         
  -1   8   6       1249.54       1290.16        12.65 o                         
   0   8   6       3579.42       3651.15        21.29 o                         
   1   8   6       1176.02       1246.91        12.47 o                         
   2   8   6        662.15        652.48         9.78 o                         
   3   8   6       9832.16       9864.14        43.74 o                         
   4   8   6        513.16        488.18        12.05 o                         
   5   8   6       2052.39       1972.38        15.77 o                         
   6   8   6        747.17        782.64        11.07 o                         
   7   8   6       1501.11       1482.13        18.28 o                         
   8   8   6       1141.50       1133.42        15.06 o                         
   9   8   6        336.54        347.64        12.04 o                         
  10   8   6        264.63        277.11        13.51 o                         
  -9   9   6        442.97        430.95        12.28 o                         
  -8   9   6        425.70        439.11        15.27 o                         
  -7   9   6        324.47        328.56        12.35 o                         
  -6   9   6        832.90        805.17        14.43 o                         
  -5   9   6       1135.96       1132.01        16.03 o                         
  -4   9   6        422.40        399.39        12.70 o                         
  -3   9   6         77.80         74.30         8.57 o                         
  -2   9   6       2521.89       2445.09        23.02 o                         
  -1   9   6        376.06        373.26         8.23 o                         
   0   9   6       3384.91       3480.90        23.11 o                         
   1   9   6        308.75        307.88         8.53 o                         
   2   9   6       2389.68       2323.38        21.69 o                         
   3   9   6         66.74         60.77         7.80 o                         
   4   9   6        442.90        413.06        11.68 o                         
   5   9   6       1046.59       1046.03        14.76 o                         
   6   9   6        973.08        960.67        12.41 o                         
   7   9   6        310.77        328.19        11.61 o                         
   8   9   6        452.86        476.27        13.74 o                         
   9   9   6        470.36        448.50        13.50 o                         
  -9  10   6        363.94        361.98        14.27 o                         
  -8  10   6        479.92        485.06        13.25 o                         
  -7  10   6        828.59        835.28        15.88 o                         
  -6  10   6       1094.91       1067.66        17.80 o                         
  -5  10   6        229.70        238.94        10.66 o                         
  -4  10   6       1307.68       1303.08        19.57 o                         
  -3  10   6       3375.95       3370.71        29.52 o                         
  -2  10   6       2987.87       2965.16        26.43 o                         
  -1  10   6       1370.27       1384.16        15.01 o                         
   0  10   6       4300.33       4264.47        27.36 o                         
   1  10   6       1331.84       1386.70        18.09 o                         
   2  10   6       3046.03       3056.41        26.12 o                         
   3  10   6       3496.09       3596.60        34.15 o                         
   4  10   6       1268.40       1293.24        19.64 o                         
   5  10   6        172.11        176.24         9.20 o                         
   6  10   6       1196.58       1156.46        15.08 o                         
   7  10   6        817.88        839.34        15.57 o                         
   8  10   6        524.51        530.33        16.11 o                         
   9  10   6        331.44        321.55        13.02 o                         
  -9  11   6        330.40        342.00        16.73 o                         
  -8  11   6          8.34         13.02         9.63 o                         
  -7  11   6        147.76        147.26        11.17 o                         
  -6  11   6       2620.85       2626.05        26.92 o                         
  -5  11   6        596.55        589.93        15.44 o                         
  -4  11   6        317.81        303.54        13.08 o                         
  -3  11   6       3167.29       3093.39        31.79 o                         
  -2  11   6       6431.14       6342.03        39.97 o                         
  -1  11   6         37.27         47.69         6.74 o                         
   0  11   6       1377.54       1318.61        17.54 o                         
   1  11   6         12.95         16.60         7.67 o                         
   2  11   6       6135.77       6133.55        39.46 o                         
   3  11   6       3107.12       3015.77        27.64 o                         
   4  11   6        309.47        305.23        12.54 o                         
   5  11   6        529.05        517.81        13.93 o                         
   6  11   6       2651.68       2700.44        23.23 o                         
   7  11   6        158.79        167.50        10.29 o                         
   8  11   6          3.55          1.44        11.71 o                         
   9  11   6        316.48        334.80        14.97 o                         
  -8  12   6         92.20         93.53        12.60 o                         
  -7  12   6        369.55        365.39        13.10 o                         
  -6  12   6        167.07        157.61        13.44 o                         
  -5  12   6        377.72        372.93        14.51 o                         
  -4  12   6       1901.78       1850.30        24.44 o                         
  -3  12   6        831.80        836.97        20.77 o                         
  -2  12   6       2707.04       2644.85        26.34 o                         
  -1  12   6         85.41         90.55         7.50 o                         
   0  12   6        987.76       1036.89        18.69 o                         
   1  12   6        104.76        110.83         9.94 o                         
   2  12   6       2626.23       2550.85        26.26 o                         
   3  12   6        758.67        752.14        17.57 o                         
   4  12   6       1951.02       1901.51        25.22 o                         
   5  12   6        403.81        394.78        13.30 o                         
   6  12   6        194.62        189.98        11.58 o                         
   7  12   6        369.89        365.45        12.06 o                         
   8  12   6        134.91        131.59        14.82 o                         
  -8  13   6         48.98         42.20        12.21 o                         
  -7  13   6        910.17        915.03        19.17 o                         
  -6  13   6       1218.05       1299.99        22.54 o                         
  -5  13   6       1203.68       1175.17        22.09 o                         
  -4  13   6        793.67        772.10        18.72 o                         
  -3  13   6        834.60        847.36        20.62 o                         
  -2  13   6       1480.00       1446.31        22.58 o                         
  -1  13   6       2798.04       2786.91        26.55 o                         
   0  13   6       1503.77       1599.54        23.68 o                         
   1  13   6       2822.33       2888.30        31.86 o                         
   2  13   6       1513.45       1475.64        23.10 o                         
   3  13   6        800.86        806.40        20.15 o                         
   4  13   6        795.12        777.68        14.91 o                         
   5  13   6       1357.38       1363.52        21.48 o                         
   6  13   6       1207.52       1276.87        21.66 o                         
   7  13   6        972.88        988.54        18.12 o                         
   8  13   6         39.02         40.53        11.25 o                         
  -8  14   6        434.62        466.58        19.97 o                         
  -7  14   6        785.96        780.41        19.50 o                         
  -6  14   6        170.98        173.68        14.42 o                         
  -5  14   6        435.55        433.72        17.02 o                         
  -4  14   6        226.02        239.76        15.45 o                         
  -3  14   6        561.79        577.76        21.55 o                         
  -2  14   6        127.06        124.73        11.61 o                         
  -1  14   6        211.02        215.26        11.07 o                         
   0  14   6          2.72          6.00         8.82 o                         
   1  14   6        195.33        191.34        12.36 o                         
   2  14   6         99.05         89.63        12.02 o                         
   3  14   6        586.95        591.09        19.05 o                         
   4  14   6        219.20        223.22        11.09 o                         
   5  14   6        449.71        451.98        16.40 o                         
   6  14   6        153.42        152.61        13.71 o                         
   7  14   6        866.26        891.24        19.23 o                         
   8  14   6        476.14        507.03        18.36 o                         
  -7  15   6        545.39        552.78        19.43 o                         
  -6  15   6        546.71        565.22        20.40 o                         
  -5  15   6         50.45         62.44        13.67 o                         
  -4  15   6        868.43        886.51        24.37 o                         
  -3  15   6         55.46         52.47        15.37 o                         
  -2  15   6        657.46        670.21        18.66 o                         
  -1  15   6       2938.16       3045.05        29.24 o                         
   0  15   6          2.98          4.68         9.44 o                         
   1  15   6       2915.56       3021.94        34.96 o                         
   2  15   6        752.40        761.09        20.16 o                         
   3  15   6         40.49         41.27        12.72 o                         
   4  15   6        850.01        854.07        18.65 o                         
   5  15   6         46.52         42.68        12.11 o                         
   6  15   6        574.14        607.25        19.49 o                         
   7  15   6        587.93        596.05        18.01 o                         
  -6  16   6        117.73        116.12        16.54 o                         
  -5  16   6        658.87        634.72        21.51 o                         
  -4  16   6        362.60        368.71        18.36 o                         
  -3  16   6       1292.92       1341.86        33.84 o                         
  -2  16   6        675.96        674.74        19.41 o                         
  -1  16   6         15.89         17.04         9.22 o                         
   0  16   6       1322.13       1414.02        24.25 o                         
   1  16   6         30.04         32.62        13.04 o                         
   2  16   6        609.63        610.38        21.79 o                         
   3  16   6       1263.46       1296.13        26.88 o                         
   4  16   6        345.58        366.24        15.85 o                         
   5  16   6        611.90        577.95        19.18 o                         
   6  16   6        119.36        117.20        16.05 o                         
  -6  17   6        156.11        148.06        19.88 o                         
  -5  17   6        328.31        315.40        20.97 o                         
  -4  17   6        305.25        305.99        21.61 o                         
  -3  17   6        296.87        307.89        21.69 o                         
  -2  17   6         31.99         28.83        12.87 o                         
  -1  17   6        514.58        522.94        16.16 o                         
   0  17   6        342.41        327.05        16.15 o                         
   1  17   6        425.31        408.64        18.11 o                         
   2  17   6         27.71         24.72        15.58 o                         
   3  17   6        270.73        278.76        18.87 o                         
   4  17   6        331.65        333.43        17.16 o                         
   5  17   6        255.76        245.44        17.03 o                         
   6  17   6        148.79        143.08        15.59 o                         
  -5  18   6        115.98        119.58        20.93 o                         
  -4  18   6        417.48        450.96        22.64 o                         
  -3  18   6       1179.36       1168.26        30.81 o                         
  -2  18   6        833.45        819.50        23.28 o                         
  -1  18   6        514.64        502.27        16.93 o                         
   0  18   6        178.89        163.58        13.72 o                         
   1  18   6        507.44        485.91        19.50 o                         
   2  18   6        852.77        823.97        26.00 o                         
   3  18   6       1115.30       1116.18        27.16 o                         
   4  18   6        419.81        442.59        18.04 o                         
   5  18   6         96.68        101.36        16.59 o                         
  -4  19   6         96.01        101.57        18.14 o                         
  -3  19   6         21.37         17.56        19.13 o                         
  -2  19   6       1013.40        950.53        25.28 o                         
  -1  19   6        401.23        442.51        17.28 o                         
   0  19   6        149.95        154.74        14.86 o                         
   1  19   6        399.54        439.25        18.82 o                         
   2  19   6        920.15        861.62        26.22 o                         
   3  19   6         30.45         27.68        18.54 o                         
   4  19   6        112.79        119.21        16.49 o                         
  -2  20   6       1159.22       1160.04        27.95 o                         
  -1  20   6         95.64        112.26        13.89 o                         
   0  20   6         18.75         13.58        13.29 o                         
   1  20   6         67.86         82.03        16.25 o                         
   2  20   6       1173.48       1150.86        30.66 o                         
   1   0   7        146.36        153.04         4.56 o                         
   2   0   7       2932.37       2826.38        14.86 o                         
   3   0   7       1317.74       1276.75        11.53 o                         
   4   0   7        930.99        859.96         8.91 o                         
   5   0   7       1683.16       1768.14        12.25 o                         
   6   0   7         12.74         15.40         5.41 o                         
   7   0   7         16.76          4.88         5.29 o                         
   8   0   7        183.84        169.88         8.00 o                         
   9   0   7        393.52        398.94        12.50 o                         
  10   0   7       1013.83       1055.59        17.83 o                         
 -10   1   7       2244.38       2248.60        22.39 o                         
  -9   1   7         93.00         98.59         8.72 o                         
  -8   1   7       1429.91       1389.55        15.84 o                         
  -7   1   7       2541.65       2447.81        18.17 o                         
  -6   1   7        841.24        814.10        11.33 o                         
  -5   1   7        785.82        760.42         8.99 o                         
  -4   1   7        708.11        738.06         9.62 o                         
  -3   1   7        163.44        168.19         5.80 o                         
  -2   1   7      19118.96      19692.84       112.99 o                         
  -1   1   7       2968.88       2987.57        13.58 o                         
   0   1   7        143.88        136.23         4.29 o                         
   1   1   7       2793.81       2821.12        15.95 o                         
   2   1   7      18985.81      19643.44        83.32 o                         
   3   1   7        175.78        186.36         5.58 o                         
   4   1   7        562.04        580.01         9.27 o                         
   5   1   7        855.32        812.23         9.93 o                         
   6   1   7        826.87        804.42         8.24 o                         
   7   1   7       2443.87       2399.83        17.76 o                         
   8   1   7       1459.47       1409.71        14.28 o                         
   9   1   7         90.43        100.84         8.15 o                         
  10   1   7       2276.20       2329.25        24.99 o                         
 -10   2   7        486.63        492.28        13.82 o                         
  -9   2   7        132.73        126.22         9.37 o                         
  -8   2   7        787.12        760.27        12.46 o                         
  -7   2   7       1843.17       1792.41        17.30 o                         
  -6   2   7         28.11         26.59         4.41 o                         
  -5   2   7        116.34        119.39         5.95 o                         
  -4   2   7       4684.30       4894.57        22.49 o                         
  -3   2   7        232.55        192.30         6.53 o                         
  -2   2   7       2611.49       2659.00        19.31 o                         
  -1   2   7       6463.19       6352.02        45.02 o                         
   0   2   7         87.07         98.94         4.12 o                         
   1   2   7       6545.69       6553.38        24.74 o                         
   2   2   7       2335.79       2398.34        15.98 o                         
   3   2   7        239.31        205.77         5.19 o                         
   4   2   7       4669.57       4839.90        21.78 o                         
   5   2   7        184.29        180.08         5.06 o                         
   6   2   7         27.53         26.35         5.63 o                         
   7   2   7       1781.94       1717.55        15.43 o                         
   8   2   7        669.81        627.62        10.71 o                         
   9   2   7        138.57        130.45         8.84 o                         
  10   2   7        454.29        444.66        12.80 o                         
 -10   3   7        309.56        292.46        11.82 o                         
  -9   3   7        181.09        187.68        11.10 o                         
  -8   3   7        756.55        768.04        13.17 o                         
  -7   3   7       1036.23       1012.61        14.81 o                         
  -6   3   7          7.34         -0.66         4.56 o                         
  -5   3   7       1085.81       1136.36        11.55 o                         
  -4   3   7        417.69        420.54         9.26 o                         
  -3   3   7       4781.28       5031.80        29.07 o                         
  -2   3   7       1689.51       1532.76        12.62 o                         
  -1   3   7       7766.15       7983.05        54.48 o                         
   0   3   7        174.94        184.85         5.30 o                         
   1   3   7       7528.36       7887.01        30.81 o                         
   2   3   7       1682.30       1543.35        12.24 o                         
   3   3   7       4673.62       4982.30        24.41 o                         
   4   3   7        426.06        424.76         8.00 o                         
   5   3   7       1201.29       1244.87        11.27 o                         
   6   3   7          4.53          4.60         4.82 o                         
   7   3   7       1083.32       1050.81        12.82 o                         
   8   3   7        759.61        746.62        11.48 o                         
   9   3   7        193.96        199.96         9.00 o                         
  10   3   7        282.03        269.87        12.72 o                         
 -10   4   7         27.36         24.60        11.53 o                         
  -9   4   7         49.93         46.07         9.49 o                         
  -8   4   7        381.14        384.15         9.77 o                         
  -7   4   7       3213.83       3162.86        21.76 o                         
  -6   4   7        313.88        298.50         8.96 o                         
  -5   4   7        362.55        372.32         7.45 o                         
  -4   4   7       6370.87       6606.59        28.62 o                         
  -3   4   7       2690.54       2781.78        17.96 o                         
  -2   4   7       4370.48       4592.71        23.66 o                         
  -1   4   7      10991.41      11016.24        38.34 o                         
   0   4   7       4857.44       5168.13        22.73 o                         
   1   4   7      11033.18      11075.02        46.95 o                         
   2   4   7       4247.09       4395.88        20.33 o                         
   3   4   7       2787.97       2908.25        19.04 o                         
   4   4   7       6332.26       6613.81        28.43 o                         
   5   4   7        260.96        258.24         7.18 o                         
   6   4   7        288.11        267.76         8.38 o                         
   7   4   7       3209.39       3194.35        19.93 o                         
   8   4   7        323.20        320.82         9.34 o                         
   9   4   7         43.22         39.54         7.46 o                         
  10   4   7         39.61         35.10         8.96 o                         
 -10   5   7        107.59         99.76        13.99 o                         
  -9   5   7         65.52         70.17         8.97 o                         
  -8   5   7        731.83        776.13        11.76 o                         
  -7   5   7        540.85        532.62        13.86 o                         
  -6   5   7        745.87        733.25        10.86 o                         
  -5   5   7       1812.40       1774.70        14.82 o                         
  -4   5   7         97.75         86.76         6.07 o                         
  -3   5   7       4226.88       4543.99        28.86 o                         
  -2   5   7       7392.34       7550.03        31.15 o                         
  -1   5   7       2637.37       2532.63        16.28 o                         
   0   5   7         62.16         72.09         4.37 o                         
   1   5   7       2576.61       2409.79        14.21 o                         
   2   5   7       7423.64       7592.24        30.16 o                         
   3   5   7       4141.75       4476.38        26.00 o                         
   4   5   7        107.73         97.90         7.33 o                         
   5   5   7       1814.73       1764.41        16.74 o                         
   6   5   7        698.43        670.93        13.31 o                         
   7   5   7        502.87        507.09        11.91 o                         
   8   5   7        694.32        732.67        11.04 o                         
   9   5   7         75.33         83.06         8.80 o                         
  10   5   7        133.15        131.04        11.02 o                         
 -10   6   7        295.24        288.62        15.03 o                         
  -9   6   7        386.28        381.76        11.70 o                         
  -8   6   7        739.58        731.95        12.64 o                         
  -7   6   7       3608.97       3599.34        27.49 o                         
  -6   6   7        847.06        844.31        13.14 o                         
  -5   6   7        399.25        374.76         7.93 o                         
  -4   6   7       1699.48       1678.02        19.61 o                         
  -3   6   7       2576.50       2789.71        22.54 o                         
  -2   6   7       4980.20       4959.15        27.14 o                         
  -1   6   7       3996.67       4138.17        22.74 o                         
   0   6   7       3156.36       3338.81        17.94 o                         
   1   6   7       3798.93       3882.85        21.29 o                         
   2   6   7       5206.74       5203.00        28.40 o                         
   3   6   7       2715.26       2912.73        22.06 o                         
   4   6   7       1779.57       1724.33        14.03 o                         
   5   6   7        377.40        355.02         8.55 o                         
   6   6   7        883.21        863.47        12.11 o                         
   7   6   7       3763.90       3754.15        29.26 o                         
   8   6   7        758.37        743.99        11.43 o                         
   9   6   7        374.17        370.52        10.97 o                         
  10   6   7        325.87        327.81        12.83 o                         
 -10   7   7        531.62        514.16        17.12 o                         
  -9   7   7          2.59          2.89         8.15 o                         
  -8   7   7       1555.65       1549.88        18.13 o                         
  -7   7   7       1253.84       1224.29        17.08 o                         
  -6   7   7        913.83        898.14        13.10 o                         
  -5   7   7       2711.48       2689.25        20.93 o                         
  -4   7   7        737.06        707.26        11.39 o                         
  -3   7   7       1347.14       1493.09        17.49 o                         
  -2   7   7       6490.60       6417.40        33.29 o                         
  -1   7   7       2986.94       2889.60        20.44 o                         
   0   7   7       6288.36       6822.54        28.81 o                         
   1   7   7       3131.81       2955.63        18.31 o                         
   2   7   7       6347.17       6278.99        32.30 o                         
   3   7   7       1432.82       1599.93        17.19 o                         
   4   7   7        729.51        687.39        12.22 o                         
   5   7   7       2462.97       2424.58        20.20 o                         
   6   7   7        842.57        800.52        12.44 o                         
   7   7   7       1217.45       1182.43        14.84 o                         
   8   7   7       1670.33       1708.03        18.51 o                         
   9   7   7          0.59          0.64         7.37 o                         
  10   7   7        525.21        499.02        13.50 o                         
 -10   8   7        510.91        559.03        18.35 o                         
  -9   8   7         67.79         65.73         9.49 o                         
  -8   8   7        314.18        326.19        11.19 o                         
  -7   8   7       1431.70       1393.91        18.73 o                         
  -6   8   7        480.98        492.24        11.51 o                         
  -5   8   7        648.68        603.91        10.34 o                         
  -4   8   7        695.95        700.87        12.22 o                         
  -3   8   7       1794.14       1770.63        21.27 o                         
  -2   8   7       2369.08       2358.42        22.07 o                         
  -1   8   7       4870.09       5137.61        26.81 o                         
   0   8   7         17.34         24.15         4.69 o                         
   1   8   7       4938.65       5336.49        28.79 o                         
   2   8   7       2377.37       2381.37        18.79 o                         
   3   8   7       1873.35       1852.87        19.31 o                         
   4   8   7        574.51        588.36        12.53 o                         
   5   8   7        656.48        631.19         9.23 o                         
   6   8   7        480.30        479.93        10.57 o                         
   7   8   7       1445.79       1419.80        16.91 o                         
   8   8   7        261.38        261.43         9.79 o                         
   9   8   7         88.28         89.86         8.10 o                         
  10   8   7        522.86        580.59        16.42 o                         
  -9   9   7        373.85        380.81        11.79 o                         
  -8   9   7        570.51        552.95        15.82 o                         
  -7   9   7         33.69         41.27         9.64 o                         
  -6   9   7       1007.24       1015.75        16.23 o                         
  -5   9   7        738.71        745.48        12.86 o                         
  -4   9   7       1770.28       1671.91        21.62 o                         
  -3   9   7       1481.25       1555.43        20.47 o                         
  -2   9   7       6859.60       6710.70        39.70 o                         
  -1   9   7       5689.93       5685.25        34.70 o                         
   0   9   7          9.95          6.48         5.76 o                         
   1   9   7       5581.40       5580.92        29.09 o                         
   2   9   7       6745.97       6610.14        35.15 o                         
   3   9   7       1606.78       1657.10        19.18 o                         
   4   9   7       1769.99       1687.18        19.60 o                         
   5   9   7        822.15        832.53        12.88 o                         
   6   9   7        920.97        945.62        12.13 o                         
   7   9   7         53.81         63.00         9.15 o                         
   8   9   7        627.98        613.42        14.61 o                         
   9   9   7        359.66        364.40        13.32 o                         
  -9  10   7        164.04        152.09        10.84 o                         
  -8  10   7        897.79        913.45        18.28 o                         
  -7  10   7        395.38        392.60        13.91 o                         
  -6  10   7        115.84        109.46        10.03 o                         
  -5  10   7         12.27         21.09         8.28 o                         
  -4  10   7         16.58         14.87         8.98 o                         
  -3  10   7        397.17        392.12        13.36 o                         
  -2  10   7       1720.41       1717.78        21.07 o                         
  -1  10   7       2546.06       2677.81        23.23 o                         
   0  10   7        907.85        946.82        14.07 o                         
   1  10   7       2512.09       2638.12        23.16 o                         
   2  10   7       1727.05       1713.39        19.06 o                         
   3  10   7        451.30        460.67        12.50 o                         
   4  10   7          2.14          2.91         7.53 o                         
   5  10   7          1.48          0.18         7.01 o                         
   6  10   7        132.63        128.52         7.30 o                         
   7  10   7        351.24        352.16        13.38 o                         
   8  10   7        813.02        836.41        15.73 o                         
   9  10   7        162.17        148.32        11.37 o                         
  -9  11   7        418.99        411.32        14.85 o                         
  -8  11   7        369.73        389.18        15.19 o                         
  -7  11   7        199.03        204.25        12.47 o                         
  -6  11   7        876.61        858.29        16.76 o                         
  -5  11   7       1036.00       1064.70        18.59 o                         
  -4  11   7        274.88        249.93        12.77 o                         
  -3  11   7       2716.42       2726.66        30.04 o                         
  -2  11   7       3057.25       3137.17        28.69 o                         
  -1  11   7       1295.67       1283.50        16.88 o                         
   0  11   7        855.34        873.95        14.64 o                         
   1  11   7       1334.56       1353.83        18.99 o                         
   2  11   7       3197.69       3270.43        24.63 o                         
   3  11   7       2811.48       2812.15        27.14 o                         
   4  11   7        358.68        327.49        12.73 o                         
   5  11   7       1090.02       1111.05        17.28 o                         
   6  11   7        807.64        803.70        14.35 o                         
   7  11   7        207.91        221.24        10.57 o                         
   8  11   7        318.84        341.13        16.39 o                         
   9  11   7        458.59        447.82        15.99 o                         
  -8  12   7        791.14        806.57        19.47 o                         
  -7  12   7       1445.55       1489.58        21.43 o                         
  -6  12   7         75.81         75.71        10.70 o                         
  -5  12   7        701.48        727.54        17.03 o                         
  -4  12   7        392.44        382.50        14.72 o                         
  -3  12   7        751.44        734.82        19.55 o                         
  -2  12   7        975.20        933.75        19.69 o                         
  -1  12   7       3987.41       3731.85        26.19 o                         
   0  12   7       1336.28       1203.94        19.50 o                         
   1  12   7       3836.25       3664.00        32.54 o                         
   2  12   7       1002.07        961.06        15.90 o                         
   3  12   7        778.78        759.57        15.79 o                         
   4  12   7        368.88        360.08        13.41 o                         
   5  12   7        675.07        703.47        16.00 o                         
   6  12   7        113.67        118.48        10.40 o                         
   7  12   7       1351.21       1399.57        19.84 o                         
   8  12   7        788.28        818.68        22.66 o                         
  -8  13   7        262.47        268.34        15.16 o                         
  -7  13   7        378.05        409.18        14.30 o                         
  -6  13   7        189.07        187.73        15.05 o                         
  -5  13   7        886.34        889.95        19.99 o                         
  -4  13   7        993.00        961.04        20.63 o                         
  -3  13   7       1283.94       1249.19        25.85 o                         
  -2  13   7        619.31        650.82        18.16 o                         
  -1  13   7        503.04        506.69        13.24 o                         
   0  13   7          1.50          4.22         7.73 o                         
   1  13   7        618.91        635.15        13.87 o                         
   2  13   7        737.30        755.68        16.83 o                         
   3  13   7       1278.66       1233.58        19.53 o                         
   4  13   7       1112.75       1095.68        20.68 o                         
   5  13   7        926.32        924.12        19.08 o                         
   6  13   7        187.60        186.81        11.81 o                         
   7  13   7        355.38        381.68        13.09 o                         
   8  13   7        229.58        238.53        17.38 o                         
  -7  14   7       1020.82       1038.14        20.04 o                         
  -6  14   7        694.96        690.66        19.89 o                         
  -5  14   7        319.41        318.87        16.14 o                         
  -4  14   7        670.54        670.52        19.23 o                         
  -3  14   7       1017.64       1007.29        25.89 o                         
  -2  14   7        945.52        972.38        20.49 o                         
  -1  14   7        647.94        679.37        15.96 o                         
   0  14   7       1343.66       1363.32        20.30 o                         
   1  14   7        618.30        643.14        15.31 o                         
   2  14   7        915.15        944.43        18.14 o                         
   3  14   7       1114.42       1123.96        20.44 o                         
   4  14   7        686.39        696.64        19.37 o                         
   5  14   7        241.60        248.79        13.44 o                         
   6  14   7        722.34        712.21        17.94 o                         
   7  14   7        963.33        973.89        19.52 o                         
  -7  15   7        201.34        221.68        15.18 o                         
  -6  15   7        393.64        442.25        18.79 o                         
  -5  15   7        828.37        808.52        21.96 o                         
  -4  15   7        204.41        194.42        15.41 o                         
  -3  15   7        120.13        132.94        18.33 o                         
  -2  15   7        915.36        968.49        22.10 o                         
  -1  15   7        238.55        245.55        12.24 o                         
   0  15   7        841.85        872.78        16.72 o                         
   1  15   7        317.62        332.58        13.08 o                         
   2  15   7        945.76        996.98        19.39 o                         
   3  15   7         95.57         96.51        12.83 o                         
   4  15   7        192.18        190.52        14.33 o                         
   5  15   7        743.38        724.87        18.97 o                         
   6  15   7        320.93        354.98        16.02 o                         
   7  15   7        197.72        209.10        14.46 o                         
  -6  16   7        416.89        417.69        19.43 o                         
  -5  16   7        171.50        168.35        16.44 o                         
  -4  16   7        434.15        455.76        20.53 o                         
  -3  16   7        850.10        868.22        28.75 o                         
  -2  16   7       1890.04       1887.94        28.60 o                         
  -1  16   7        303.87        293.72        12.86 o                         
   0  16   7        530.94        575.79        15.98 o                         
   1  16   7        327.94        324.91        14.35 o                         
   2  16   7       1919.87       1898.01        26.34 o                         
   3  16   7        976.05        952.40        21.02 o                         
   4  16   7        434.84        439.15        17.35 o                         
   5  16   7        132.67        121.68        14.10 o                         
   6  16   7        442.45        446.39        17.98 o                         
  -6  17   7        317.90        316.54        21.59 o                         
  -5  17   7        464.95        462.38        21.98 o                         
  -4  17   7         11.65         13.55        15.75 o                         
  -3  17   7        642.98        680.26        26.52 o                         
  -2  17   7       1958.28       2017.73        31.40 o                         
  -1  17   7        279.99        278.46        13.61 o                         
   0  17   7        665.62        686.48        18.35 o                         
   1  17   7        277.33        283.42        14.51 o                         
   2  17   7       2024.59       2031.06        28.31 o                         
   3  17   7        586.17        608.64        19.79 o                         
   4  17   7          8.74          9.98        12.40 o                         
   5  17   7        416.89        409.25        18.66 o                         
   6  17   7        284.14        274.66        18.01 o                         
  -5  18   7         80.11         81.07        19.18 o                         
  -4  18   7         23.07         21.32        17.40 o                         
  -3  18   7        477.47        450.65        22.96 o                         
  -2  18   7         42.99         39.83        14.67 o                         
  -1  18   7        502.75        530.64        16.73 o                         
   0  18   7         57.16         55.60        12.33 o                         
   1  18   7        447.66        462.04        18.22 o                         
   2  18   7         32.61         24.72        13.29 o                         
   3  18   7        562.66        531.68        20.01 o                         
   4  18   7         43.20         45.26        14.05 o                         
   5  18   7         51.89         53.30        14.63 o                         
  -3  19   7       1566.52       1589.17        36.16 o                         
  -2  19   7        382.74        347.20        20.58 o                         
  -1  19   7        199.35        223.23        14.12 o                         
   0  19   7        173.76        161.88        14.80 o                         
   1  19   7        172.94        182.64        16.19 o                         
   2  19   7        396.92        383.67        18.81 o                         
   3  19   7       1568.62       1641.59        27.87 o                         
  -2  20   7         27.15         31.22        17.22 o                         
  -1  20   7         62.78         60.21        16.82 o                         
   0  20   7         73.81         71.17        13.81 o                         
   1  20   7         81.29         89.51        15.51 o                         
   2  20   7         49.50         64.18        16.02 o                         
   0   0   8      12871.99      13301.62        79.05 o                         
   1   0   8         11.79         12.00         3.96 o                         
   2   0   8       4322.71       4539.25        24.17 o                         
   3   0   8        982.01        842.61         9.19 o                         
   4   0   8       1257.38       1269.93        11.49 o                         
   5   0   8        670.09        610.63         8.66 o                         
   6   0   8       1060.78       1118.93        15.24 o                         
   7   0   8       2982.67       2935.34        19.67 o                         
   8   0   8         22.79         30.38         7.15 o                         
   9   0   8        808.18        765.14        15.82 o                         
  10   0   8        103.92        110.20         9.95 o                         
 -10   1   8         22.63         18.09        10.96 o                         
  -9   1   8        388.88        372.40        10.97 o                         
  -8   1   8        134.77        139.52         6.87 o                         
  -7   1   8       3916.25       3572.53        19.30 o                         
  -6   1   8        723.00        710.90        11.66 o                         
  -5   1   8       2201.74       2096.53        14.28 o                         
  -4   1   8       3504.17       3727.78        21.91 o                         
  -3   1   8      13059.63      13020.20       106.47 o                         
  -2   1   8       1534.83       1629.98        15.28 o                         
  -1   1   8       3891.67       4279.98        18.49 o                         
   0   1   8       1201.72       1104.17         9.41 o                         
   1   1   8       3602.98       3948.43        18.17 o                         
   2   1   8       1437.97       1551.76        13.75 o                         
   3   1   8      12749.71      12806.31        44.01 o                         
   4   1   8       3319.89       3502.75        19.27 o                         
   5   1   8       2189.78       2070.84        15.04 o                         
   6   1   8        633.49        620.54         7.67 o                         
   7   1   8       3859.51       3546.40        21.83 o                         
   8   1   8        138.17        146.24         7.78 o                         
   9   1   8        322.41        312.25        10.96 o                         
  10   1   8         15.99         17.89         9.97 o                         
 -10   2   8         90.62         89.06        10.45 o                         
  -9   2   8        117.78        104.80         8.10 o                         
  -8   2   8         53.86         54.05         8.38 o                         
  -7   2   8        648.11        645.96        10.39 o                         
  -6   2   8       4873.52       5013.92        30.59 o                         
  -5   2   8       1296.24       1324.51        11.91 o                         
  -4   2   8       1093.17       1059.37        13.34 o                         
  -3   2   8       2135.05       2189.08        20.03 o                         
  -2   2   8       3322.54       3397.07        19.00 o                         
  -1   2   8        713.55        729.37         8.60 o                         
   0   2   8      13403.17      13742.75        38.75 o                         
   1   2   8        687.77        715.09         7.80 o                         
   2   2   8       3197.28       3298.32        20.77 o                         
   3   2   8       2291.77       2370.86        17.11 o                         
   4   2   8       1272.05       1272.76        11.86 o                         
   5   2   8       1216.35       1226.87        11.83 o                         
   6   2   8       5116.46       5188.70        28.67 o                         
   7   2   8        672.80        643.12         8.85 o                         
   8   2   8         39.75         44.69         6.43 o                         
   9   2   8        140.42        127.13         9.05 o                         
  10   2   8        120.08        122.32        10.22 o                         
 -10   3   8        125.99        133.18        11.21 o                         
  -9   3   8        174.46        162.12        10.91 o                         
  -8   3   8         25.74         26.24         7.41 o                         
  -7   3   8       1493.97       1569.63        17.82 o                         
  -6   3   8       1790.31       1681.08        16.06 o                         
  -5   3   8        546.11        578.88         9.80 o                         
  -4   3   8       4036.90       4100.16        21.54 o                         
  -3   3   8      10936.09      10886.82        45.79 o                         
  -2   3   8       7018.91       7163.65        31.66 o                         
  -1   3   8       4452.05       4717.57        27.93 o                         
   0   3   8         28.27         19.77         4.36 o                         
   1   3   8       4213.14       4518.26        20.25 o                         
   2   3   8       7022.97       7177.81        31.48 o                         
   3   3   8      10531.46      10612.15        35.46 o                         
   4   3   8       3905.16       3958.56        20.50 o                         
   5   3   8        608.28        636.46         9.31 o                         
   6   3   8       1681.57       1599.01        13.61 o                         
   7   3   8       1529.87       1567.01        16.41 o                         
   8   3   8         23.99         24.59         6.38 o                         
   9   3   8        119.49        108.95         8.44 o                         
  10   3   8        149.22        153.15        10.88 o                         
 -10   4   8         66.71         69.60        10.92 o                         
  -9   4   8         71.93         74.45        10.40 o                         
  -8   4   8          6.18          3.36         7.63 o                         
  -7   4   8        468.74        492.21        13.33 o                         
  -6   4   8       4454.95       4348.92        28.42 o                         
  -5   4   8       1309.75       1210.58        13.08 o                         
  -4   4   8       2375.66       2303.71        18.82 o                         
  -3   4   8       2506.59       2651.88        19.34 o                         
  -2   4   8       5259.49       5393.26        29.12 o                         
  -1   4   8        250.52        281.05         7.05 o                         
   0   4   8        104.55         64.15         4.98 o                         
   1   4   8        260.57        289.65         6.36 o                         
   2   4   8       5432.20       5526.02        22.76 o                         
   3   4   8       2730.11       2877.51        19.49 o                         
   4   4   8       2366.38       2297.26        16.71 o                         
   5   4   8       1390.38       1325.29        13.24 o                         
   6   4   8       4401.47       4251.81        22.53 o                         
   7   4   8        467.18        489.92         9.27 o                         
   8   4   8         13.00         13.67         6.60 o                         
   9   4   8         51.42         57.21         7.31 o                         
  10   4   8         53.47         54.07        10.64 o                         
 -10   5   8         58.56         53.40        12.07 o                         
  -9   5   8          7.72         12.51         9.92 o                         
  -8   5   8        314.05        316.27         9.68 o                         
  -7   5   8        921.95        947.58        17.48 o                         
  -6   5   8       2330.25       2356.12        19.07 o                         
  -5   5   8        127.43        141.12         6.22 o                         
  -4   5   8       1612.13       1719.43        17.93 o                         
  -3   5   8       6894.14       6965.94        37.31 o                         
  -2   5   8       5119.47       5386.18        25.12 o                         
  -1   5   8        155.70        195.65         5.97 o                         
   0   5   8       2728.84       2898.19        18.76 o                         
   1   5   8        140.84        175.60         5.41 o                         
   2   5   8       4997.07       5223.09        25.35 o                         
   3   5   8       6444.73       6296.46        31.75 o                         
   4   5   8       1739.12       1844.60        18.19 o                         
   5   5   8        126.72        144.25         7.56 o                         
   6   5   8       2418.22       2465.37        22.35 o                         
   7   5   8       1021.51       1056.91        15.36 o                         
   8   5   8        301.42        306.40         9.83 o                         
   9   5   8          1.08         -0.37         7.79 o                         
  10   5   8         44.08         42.53        10.30 o                         
 -10   6   8        488.86        484.01        18.75 o                         
  -9   6   8         37.46         31.53         9.54 o                         
  -8   6   8         91.83         90.33         7.42 o                         
  -7   6   8        963.27        961.62        19.39 o                         
  -6   6   8       4958.21       4904.10        27.46 o                         
  -5   6   8         82.26         77.19         6.01 o                         
  -4   6   8       2591.60       2571.99        24.16 o                         
  -3   6   8       4804.68       4743.31        30.76 o                         
  -2   6   8       2215.19       2106.90        17.51 o                         
  -1   6   8        532.87        509.30         9.06 o                         
   0   6   8        817.19       1085.97        12.04 o                         
   1   6   8        487.93        466.34         8.93 o                         
   2   6   8       2302.12       2163.90        17.63 o                         
   3   6   8       4745.78       4691.19        28.45 o                         
   4   6   8       2497.90       2477.32        17.38 o                         
   5   6   8         77.97         77.86         6.81 o                         
   6   6   8       4862.42       4787.56        27.99 o                         
   7   6   8        945.50        928.44        16.99 o                         
   8   6   8        116.25        113.08         7.78 o                         
   9   6   8         21.10         18.94         8.02 o                         
  10   6   8        455.87        470.32        14.02 o                         
 -10   7   8         58.02         54.63        14.21 o                         
  -9   7   8        124.89        119.08        10.27 o                         
  -8   7   8         32.10         28.96         8.86 o                         
  -7   7   8       1003.91        980.27        16.21 o                         
  -6   7   8       1382.31       1360.94        15.53 o                         
  -5   7   8       2337.82       2314.39        17.64 o                         
  -4   7   8       1539.38       1522.61        18.90 o                         
  -3   7   8       7245.60       7025.01        38.88 o                         
  -2   7   8         56.90         65.69         7.37 o                         
  -1   7   8        481.08        448.59         9.18 o                         
   0   7   8         11.42         16.90         4.61 o                         
   1   7   8        582.25        553.33         9.85 o                         
   2   7   8         65.80         71.54         6.21 o                         
   3   7   8       7264.93       7054.33        36.59 o                         
   4   7   8       1664.87       1689.44        20.09 o                         
   5   7   8       2397.08       2457.67        22.77 o                         
   6   7   8       1448.02       1428.89        16.27 o                         
   7   7   8       1004.88       1008.05        14.66 o                         
   8   7   8         46.11         47.90         8.18 o                         
   9   7   8         80.77         77.97         8.44 o                         
  10   7   8         40.77         43.79        10.40 o                         
  -9   8   8         43.29         42.55         9.89 o                         
  -8   8   8        385.59        374.86        13.50 o                         
  -7   8   8         56.15         62.74         9.29 o                         
  -6   8   8        990.14       1002.72        14.67 o                         
  -5   8   8       4689.11       4601.98        24.23 o                         
  -4   8   8       1554.85       1497.37        16.69 o                         
  -3   8   8       5436.19       5359.57        32.88 o                         
  -2   8   8       3747.08       3642.98        28.19 o                         
  -1   8   8       3095.19       3155.60        21.42 o                         
   0   8   8       1377.52       1399.41        14.74 o                         
   1   8   8       3043.72       3106.49        20.26 o                         
   2   8   8       3889.04       3888.78        26.19 o                         
   3   8   8       5339.11       5355.10        33.84 o                         
   4   8   8       1467.13       1388.02        17.28 o                         
   5   8   8       4439.67       4457.33        27.18 o                         
   6   8   8        824.37        813.64        11.46 o                         
   7   8   8         51.38         52.57         6.65 o                         
   8   8   8        341.17        321.64        10.84 o                         
   9   8   8         44.78         36.57         7.04 o                         
  -9   9   8        268.95        284.28        13.49 o                         
  -8   9   8        283.89        286.08        14.32 o                         
  -7   9   8       1661.00       1642.05        21.50 o                         
  -6   9   8       1116.72       1076.01        15.11 o                         
  -5   9   8        630.34        612.36        11.28 o                         
  -4   9   8        626.30        639.69        15.88 o                         
  -3   9   8       6458.06       6411.19        39.64 o                         
  -2   9   8        594.58        624.53        13.03 o                         
  -1   9   8        772.30        783.97        12.60 o                         
   0   9   8         16.79         11.69         5.97 o                         
   1   9   8        859.94        875.20        13.01 o                         
   2   9   8        632.68        655.46        12.60 o                         
   3   9   8       6442.53       6270.41        38.16 o                         
   4   9   8        543.53        552.97        12.78 o                         
   5   9   8        697.50        691.14        12.00 o                         
   6   9   8       1070.39       1029.93        14.49 o                         
   7   9   8       1592.73       1575.64        19.25 o                         
   8   9   8        309.80        319.54        11.87 o                         
   9   9   8        250.82        275.03        13.08 o                         
  -9  10   8         30.05         31.86        11.21 o                         
  -8  10   8        518.69        539.48        17.50 o                         
  -7  10   8        283.66        291.52        12.96 o                         
  -6  10   8       1863.72       1911.92        20.87 o                         
  -5  10   8       1271.38       1254.61        15.64 o                         
  -4  10   8       1100.31        990.11        17.28 o                         
  -3  10   8        915.52        951.23        18.45 o                         
  -2  10   8       4494.39       4428.04        34.10 o                         
  -1  10   8        271.84        274.68        10.05 o                         
   0  10   8        333.94        385.28        10.39 o                         
   1  10   8        293.17        307.41        10.02 o                         
   2  10   8       4573.91       4490.52        30.84 o                         
   3  10   8        966.30       1019.78        16.59 o                         
   4  10   8       1229.94       1183.97        17.57 o                         
   5  10   8       1202.95       1224.31        16.48 o                         
   6  10   8       1823.17       1869.40        18.98 o                         
   7  10   8        334.07        343.38        13.37 o                         
   8  10   8        469.05        493.19        13.07 o                         
   9  10   8         46.54         43.05        10.54 o                         
  -9  11   8        150.09        162.71        13.75 o                         
  -8  11   8        310.16        307.14        15.75 o                         
  -7  11   8        550.46        550.77        15.79 o                         
  -6  11   8       1098.30       1105.77        18.18 o                         
  -5  11   8        357.46        338.23        10.50 o                         
  -4  11   8        578.43        591.82        15.64 o                         
  -3  11   8        693.34        669.12        17.46 o                         
  -2  11   8       2452.33       2460.33        27.27 o                         
  -1  11   8        471.58        485.01        13.42 o                         
   0  11   8       3337.08       3104.39        26.82 o                         
   1  11   8        394.74        421.09        12.85 o                         
   2  11   8       2447.52       2453.64        23.42 o                         
   3  11   8        554.48        528.75        13.78 o                         
   4  11   8        488.84        514.83        14.51 o                         
   5  11   8        399.54        404.15        12.10 o                         
   6  11   8       1066.92       1080.57        15.61 o                         
   7  11   8        496.28        503.67        14.59 o                         
   8  11   8        335.43        329.83        14.79 o                         
   9  11   8        149.52        156.21        14.42 o                         
  -8  12   8          4.91         10.39        10.45 o                         
  -7  12   8        526.53        545.04        15.57 o                         
  -6  12   8       3462.66       3444.44        29.80 o                         
  -5  12   8        403.87        406.99        14.46 o                         
  -4  12   8       1596.34       1531.41        24.07 o                         
  -3  12   8       1034.72        989.38        21.48 o                         
  -2  12   8       2263.26       2291.29        28.69 o                         
  -1  12   8        105.09        119.05         9.56 o                         
   0  12   8        322.71        303.80        11.94 o                         
   1  12   8         68.14         83.07         8.40 o                         
   2  12   8       2339.40       2379.28        24.96 o                         
   3  12   8       1136.85       1062.83        18.96 o                         
   4  12   8       1602.69       1530.78        22.83 o                         
   5  12   8        438.39        438.15        13.85 o                         
   6  12   8       3600.65       3664.88        28.52 o                         
   7  12   8        520.24        550.79        13.71 o                         
   8  12   8          2.29          7.70        12.54 o                         
  -8  13   8         41.07         41.51        11.30 o                         
  -7  13   8        384.40        389.91        14.45 o                         
  -6  13   8        645.10        624.28        15.88 o                         
  -5  13   8         21.78         10.81        11.27 o                         
  -4  13   8        201.56        216.28        14.27 o                         
  -3  13   8       1192.56       1156.69        24.77 o                         
  -2  13   8       1507.37       1583.84        28.92 o                         
  -1  13   8       1430.58       1379.14        19.46 o                         
   0  13   8        341.98        325.43        12.10 o                         
   1  13   8       1534.42       1447.90        19.50 o                         
   2  13   8       1405.43       1481.89        20.59 o                         
   3  13   8       1341.11       1309.82        24.26 o                         
   4  13   8        249.55        257.43        13.05 o                         
   5  13   8         23.85         23.11         9.83 o                         
   6  13   8        628.23        644.82        16.31 o                         
   7  13   8        370.04        388.60        14.60 o                         
   8  13   8         23.93         21.05        14.51 o                         
  -7  14   8        841.68        855.48        17.87 o                         
  -6  14   8       1084.29       1102.28        25.07 o                         
  -5  14   8        109.57         97.65        12.77 o                         
  -4  14   8        777.40        757.33        20.00 o                         
  -3  14   8        458.91        458.67        21.05 o                         
  -2  14   8        643.34        656.85        22.98 o                         
  -1  14   8       1226.25       1266.78        19.75 o                         
   0  14   8        359.91        344.13        11.96 o                         
   1  14   8       1080.84       1124.49        18.68 o                         
   2  14   8        734.95        765.62        16.67 o                         
   3  14   8        413.06        410.67        14.52 o                         
   4  14   8        670.19        655.94        18.89 o                         
   5  14   8        162.62        144.57        12.56 o                         
   6  14   8       1054.80       1087.32        20.81 o                         
   7  14   8        882.29        934.69        18.84 o                         
  -7  15   8        663.79        673.47        22.29 o                         
  -6  15   8         29.58         27.73        11.06 o                         
  -5  15   8        725.11        735.41        21.64 o                         
  -4  15   8        389.61        370.15        17.12 o                         
  -3  15   8       1442.57       1447.26        35.73 o                         
  -2  15   8        840.56        852.42        24.01 o                         
  -1  15   8        975.65        974.38        18.48 o                         
   0  15   8         10.72          9.00         8.80 o                         
   1  15   8       1075.91       1078.45        19.89 o                         
   2  15   8        736.68        755.57        17.46 o                         
   3  15   8       1482.44       1461.03        22.97 o                         
   4  15   8        493.83        474.31        18.16 o                         
   5  15   8        786.07        817.04        19.90 o                         
   6  15   8         43.44         39.38        12.30 o                         
   7  15   8        670.38        673.96        18.66 o                         
  -6  16   8        149.50        148.09        17.21 o                         
  -5  16   8        209.14        199.46        16.91 o                         
  -4  16   8         74.91         74.28        15.51 o                         
  -3  16   8       1732.83       1738.84        38.61 o                         
  -2  16   8       1332.19       1309.80        29.93 o                         
  -1  16   8       1211.31       1222.82        20.80 o                         
   0  16   8          1.45         -1.49         9.25 o                         
   1  16   8       1082.93       1073.42        20.46 o                         
   2  16   8       1378.70       1362.61        22.73 o                         
   3  16   8       1743.71       1766.77        27.22 o                         
   4  16   8         44.75         39.35        12.59 o                         
   5  16   8        178.28        168.47        14.79 o                         
   6  16   8        178.36        179.91        15.55 o                         
  -5  17   8        667.97        682.36        24.22 o                         
  -4  17   8        510.32        515.57        22.42 o                         
  -3  17   8       1561.12       1535.31        36.58 o                         
  -2  17   8        505.34        481.66        23.56 o                         
  -1  17   8         62.65         56.67        10.37 o                         
   0  17   8        468.06        467.61        16.40 o                         
   1  17   8         76.87         74.22        12.33 o                         
   2  17   8        551.41        519.35        18.20 o                         
   3  17   8       1511.83       1513.46        27.07 o                         
   4  17   8        574.35        582.63        18.86 o                         
   5  17   8        671.27        699.06        21.13 o                         
  -4  18   8        191.22        194.07        19.90 o                         
  -3  18   8        498.21        509.79        25.70 o                         
  -2  18   8       1229.78       1172.93        28.83 o                         
  -1  18   8        190.53        204.92        16.81 o                         
   0  18   8         15.64          5.72        12.12 o                         
   1  18   8        212.91        216.62        14.91 o                         
   2  18   8       1183.56       1162.48        25.10 o                         
   3  18   8        519.63        537.23        20.26 o                         
   4  18   8        163.26        161.68        15.83 o                         
  -3  19   8        210.81        200.77        22.47 o                         
  -2  19   8        842.73        825.29        27.24 o                         
  -1  19   8        167.55        189.72        17.78 o                         
   0  19   8         17.21         18.83        12.69 o                         
   1  19   8        214.51        240.70        17.40 o                         
   2  19   8        774.16        758.47        21.17 o                         
   3  19   8        211.71        224.15        18.54 o                         
  -1  20   8        307.37        294.01        20.11 o                         
   0  20   8        181.54        219.09        16.61 o                         
   1  20   8        305.10        292.12        18.44 o                         
   1   0   9       4558.81       5304.56        31.58 o                         
   2   0   9      20475.88      21545.53        68.13 o                         
   3   0   9       1864.08       1951.12        16.00 o                         
   4   0   9       3260.86       3056.17        19.75 o                         
   5   0   9        207.74        218.91         7.27 o                         
   6   0   9         19.64         24.73         7.51 o                         
   7   0   9         27.88         20.92         6.76 o                         
   8   0   9       1407.65       1368.41        16.57 o                         
   9   0   9         33.33         27.94         7.85 o                         
  10   0   9       2539.61       2644.29        25.83 o                         
 -10   1   9        235.56        254.70        11.85 o                         
  -9   1   9        136.28        137.88         9.27 o                         
  -8   1   9        419.29        408.08        10.26 o                         
  -7   1   9        543.82        543.68         9.89 o                         
  -6   1   9        240.14        247.75         6.44 o                         
  -5   1   9        924.25        955.75        11.95 o                         
  -4   1   9       1809.95       2001.33        19.30 o                         
  -3   1   9        619.46        622.73        10.68 o                         
  -2   1   9        449.42        472.33         7.43 o                         
  -1   1   9      11931.05      12328.62        49.49 o                         
   0   1   9       3818.02       4305.61        21.13 o                         
   1   1   9      12072.60      12536.98        46.46 o                         
   2   1   9        409.79        444.52         9.85 o                         
   3   1   9        597.28        593.68         9.62 o                         
   4   1   9       1774.69       1950.12        15.67 o                         
   5   1   9        753.81        796.20        10.13 o                         
   6   1   9        239.11        240.55         7.16 o                         
   7   1   9        565.06        552.11        10.17 o                         
   8   1   9        451.46        446.92        10.79 o                         
   9   1   9        142.94        147.99         9.47 o                         
  10   1   9        245.85        251.27        13.48 o                         
 -10   2   9        558.11        591.06        16.16 o                         
  -9   2   9        128.58        134.68        10.01 o                         
  -8   2   9       1596.94       1612.62        17.29 o                         
  -7   2   9        990.20        866.97        10.04 o                         
  -6   2   9        467.65        494.51        11.40 o                         
  -5   2   9       2377.89       2400.63        17.49 o                         
  -4   2   9        796.04        791.93        14.45 o                         
  -3   2   9       4049.41       4353.61        33.06 o                         
  -2   2   9       9265.56       9241.40        33.82 o                         
  -1   2   9       3087.83       3263.35        20.11 o                         
   0   2   9        570.54        625.45         8.41 o                         
   1   2   9       3122.56       3373.08        19.74 o                         
   2   2   9       9246.64       9209.41        34.89 o                         
   3   2   9       4014.55       4319.79        26.10 o                         
   4   2   9        894.74        893.24        12.88 o                         
   5   2   9       2315.02       2298.00        19.12 o                         
   6   2   9        467.14        505.06        12.33 o                         
   7   2   9        948.64        818.64         9.92 o                         
   8   2   9       1547.74       1531.47        14.88 o                         
   9   2   9        128.18        135.35         9.36 o                         
  10   2   9        522.16        545.20        14.74 o                         
 -10   3   9         85.10         72.79        12.70 o                         
  -9   3   9        146.09        145.75        11.55 o                         
  -8   3   9        294.35        283.66        11.08 o                         
  -7   3   9       2741.19       2787.88        19.80 o                         
  -6   3   9        330.37        315.57         9.42 o                         
  -5   3   9        823.20        834.01         9.05 o                         
  -4   3   9        289.84        272.25         7.66 o                         
  -3   3   9         93.09        117.94         6.36 o                         
  -2   3   9        358.49        331.51         7.09 o                         
  -1   3   9      12321.28      12290.65        66.47 o                         
   0   3   9       3521.36       4088.78        18.60 o                         
   1   3   9      12569.39      12660.34        53.02 o                         
   2   3   9        389.32        344.58         6.89 o                         
   3   3   9         99.76        127.11         5.94 o                         
   4   3   9        313.43        298.59         9.15 o                         
   5   3   9        856.48        832.58        11.16 o                         
   6   3   9        332.52        323.04         8.52 o                         
   7   3   9       2672.78       2725.11        22.75 o                         
   8   3   9        310.50        289.08         7.73 o                         
   9   3   9        149.88        146.79         8.66 o                         
  10   3   9         94.77         95.60        10.13 o                         
 -10   4   9        442.54        410.14        16.15 o                         
  -9   4   9         72.44         78.72         9.28 o                         
  -8   4   9       2098.44       2124.46        19.91 o                         
  -7   4   9        374.89        362.60        10.33 o                         
  -6   4   9        220.27        205.90         8.16 o                         
  -5   4   9        868.25        917.27        13.37 o                         
  -4   4   9         58.43         49.16         5.10 o                         
  -3   4   9       5138.43       5315.31        27.66 o                         
  -2   4   9       3797.47       3904.58        26.88 o                         
  -1   4   9        659.82        644.19         9.33 o                         
   0   4   9       1308.80       1329.78        12.42 o                         
   1   4   9        615.50        606.75         8.40 o                         
   2   4   9       3323.97       3289.11        17.14 o                         
   3   4   9       5075.03       5257.03        28.06 o                         
   4   4   9         29.67         18.95         4.46 o                         
   5   4   9        905.82        963.10        13.07 o                         
   6   4   9        224.15        208.83         7.64 o                         
   7   4   9        351.48        342.04         8.61 o                         
   8   4   9       2041.78       2057.75        18.45 o                         
   9   4   9         61.39         62.07         9.11 o                         
  10   4   9        357.49        335.70        14.39 o                         
 -10   5   9        124.26        133.85        12.63 o                         
  -9   5   9        165.54        180.19        10.27 o                         
  -8   5   9        421.06        429.95        11.10 o                         
  -7   5   9       3967.36       4025.29        27.66 o                         
  -6   5   9        452.38        473.74         8.67 o                         
  -5   5   9       1878.89       1855.54        18.58 o                         
  -4   5   9       3618.42       3781.35        25.93 o                         
  -3   5   9       1933.61       1961.01        14.04 o                         
  -2   5   9        268.05        294.14         6.95 o                         
  -1   5   9       5380.15       5084.61        26.02 o                         
   0   5   9       2146.39       2177.74        15.19 o                         
   1   5   9       5890.19       5592.91        24.87 o                         
   2   5   9        285.43        317.45         7.77 o                         
   3   5   9       1945.00       1919.90        17.35 o                         
   4   5   9       3649.90       3793.33        27.58 o                         
   5   5   9       1621.84       1611.91        18.09 o                         
   6   5   9        419.43        439.18        10.23 o                         
   7   5   9       3831.93       3837.87        23.94 o                         
   8   5   9        385.16        387.88        10.50 o                         
   9   5   9        168.94        176.91         9.98 o                         
  10   5   9        114.81        114.93        11.80 o                         
 -10   6   9        301.06        314.33        15.99 o                         
  -9   6   9         81.76         70.18        10.51 o                         
  -8   6   9        367.10        378.57         9.94 o                         
  -7   6   9        563.22        551.51        13.17 o                         
  -6   6   9        260.07        235.61         8.02 o                         
  -5   6   9        896.65        879.37        14.20 o                         
  -4   6   9        219.41        214.13         9.20 o                         
  -3   6   9        123.03        142.73         7.57 o                         
  -2   6   9       7843.84       7913.63        32.71 o                         
  -1   6   9       1652.50       1685.08        14.34 o                         
   0   6   9       1629.57       1638.61        14.46 o                         
   1   6   9       1551.20       1604.91        14.74 o                         
   2   6   9       7701.64       7732.53        33.96 o                         
   3   6   9        152.46        181.34         7.86 o                         
   4   6   9        193.32        182.36         6.84 o                         
   5   6   9        967.33        960.77        14.10 o                         
   6   6   9        273.34        250.47         9.38 o                         
   7   6   9        568.03        549.87        12.48 o                         
   8   6   9        471.63        475.77        10.06 o                         
   9   6   9         69.54         67.16         8.50 o                         
  10   6   9        310.06        327.23        12.70 o                         
 -10   7   9         26.37         25.18        13.69 o                         
  -9   7   9          2.19          2.30         9.24 o                         
  -8   7   9        477.40        483.92        13.00 o                         
  -7   7   9       1256.35       1256.51        19.05 o                         
  -6   7   9        200.95        219.59         8.73 o                         
  -5   7   9       1615.87       1559.27        15.71 o                         
  -4   7   9        416.99        390.58        11.73 o                         
  -3   7   9       2595.54       2578.43        22.01 o                         
  -2   7   9       2235.28       2241.26        19.08 o                         
  -1   7   9       1734.44       1715.97        16.21 o                         
   0   7   9       2394.79       2358.48        18.50 o                         
   1   7   9       2016.31       2025.45        17.89 o                         
   2   7   9       2195.54       2209.41        20.57 o                         
   3   7   9       2535.87       2537.72        22.16 o                         
   4   7   9        368.42        345.08         9.76 o                         
   5   7   9       1645.75       1565.41        17.39 o                         
   6   7   9        228.82        248.91         9.53 o                         
   7   7   9       1204.98       1215.01        17.10 o                         
   8   7   9        447.34        436.84        11.00 o                         
   9   7   9          3.48         -0.39         7.29 o                         
  10   7   9         25.58         24.21        10.47 o                         
  -9   8   9         53.47         56.39        10.31 o                         
  -8   8   9        280.42        299.24        12.03 o                         
  -7   8   9         52.93         56.27         9.89 o                         
  -6   8   9       1096.09       1109.84        12.27 o                         
  -5   8   9        880.91        856.85        14.40 o                         
  -4   8   9       2293.11       2253.56        24.87 o                         
  -3   8   9        983.01        919.00        14.15 o                         
  -2   8   9      11240.06      11492.91        50.00 o                         
  -1   8   9        734.82        795.95        11.55 o                         
   0   8   9          9.24         11.11         5.88 o                         
   1   8   9        662.37        714.59        11.95 o                         
   2   8   9      11089.79      11316.97        47.65 o                         
   3   8   9        853.44        821.51        14.43 o                         
   4   8   9       2478.47       2426.76        22.49 o                         
   5   8   9        876.29        875.57        13.02 o                         
   6   8   9       1128.17       1136.68        15.60 o                         
   7   8   9         69.05         65.36         7.10 o                         
   8   8   9        310.14        343.10        11.50 o                         
   9   8   9         57.23         42.52         4.72 o                         
  -9   9   9        305.73        292.81        13.71 o                         
  -8   9   9        120.63        121.70        11.02 o                         
  -7   9   9        141.53        152.45        10.59 o                         
  -6   9   9        258.21        248.42         8.11 o                         
  -5   9   9        128.84        120.97         9.01 o                         
  -4   9   9       1124.89       1112.52        15.52 o                         
  -3   9   9        433.85        399.91         9.47 o                         
  -2   9   9        945.12        954.02        15.24 o                         
  -1   9   9       1994.72       1987.70        20.16 o                         
   0   9   9        770.08        839.26        12.82 o                         
   1   9   9       2098.30       2092.02        19.15 o                         
   2   9   9        994.71       1012.20        15.58 o                         
   3   9   9        452.75        432.98        11.66 o                         
   4   9   9       1022.36        977.87        16.11 o                         
   5   9   9        104.33        111.60         7.53 o                         
   6   9   9        233.52        225.44         8.78 o                         
   7   9   9        164.60        162.22         9.61 o                         
   8   9   9        144.00        145.61        10.55 o                         
   9   9   9        291.41        277.18        13.64 o                         
  -9  10   9        179.04        177.23        13.51 o                         
  -8  10   9       1106.14       1068.55        19.34 o                         
  -7  10   9        194.64        197.78        11.41 o                         
  -6  10   9         10.11         11.26         8.50 o                         
  -5  10   9       1020.01       1019.36        17.98 o                         
  -4  10   9       1670.46       1621.70        24.93 o                         
  -3  10   9       3277.81       3311.36        29.86 o                         
  -2  10   9       2257.18       2159.01        20.44 o                         
  -1  10   9       1370.64       1475.74        20.12 o                         
   0  10   9        126.65        136.13         7.95 o                         
   1  10   9       1371.63       1473.73        17.94 o                         
   2  10   9       2130.05       2116.78        22.30 o                         
   3  10   9       3140.88       3152.73        26.63 o                         
   4  10   9       1628.21       1579.60        20.00 o                         
   5  10   9       1008.04       1019.08        15.66 o                         
   6  10   9         12.27         11.33         7.02 o                         
   7  10   9        213.37        231.34        12.54 o                         
   8  10   9       1051.25       1029.33        17.94 o                         
   9  10   9        213.25        220.05        13.66 o                         
  -8  11   9        195.89        211.98        13.18 o                         
  -7  11   9       1479.82       1451.03        20.19 o                         
  -6  11   9        826.76        804.63        16.43 o                         
  -5  11   9        273.79        272.01        12.84 o                         
  -4  11   9        768.17        765.14        18.08 o                         
  -3  11   9        975.55        985.50        21.52 o                         
  -2  11   9        303.04        300.65        11.51 o                         
  -1  11   9       3533.09       3533.52        35.46 o                         
   0  11   9         85.12         83.91         8.43 o                         
   1  11   9       3452.15       3454.49        31.04 o                         
   2  11   9        359.01        370.45        12.66 o                         
   3  11   9        928.02        932.04        17.09 o                         
   4  11   9        762.99        757.42        16.38 o                         
   5  11   9        212.88        215.53        10.45 o                         
   6  11   9        841.47        837.84        16.05 o                         
   7  11   9       1431.58       1444.07        21.16 o                         
   8  11   9        211.71        231.97        13.56 o                         
  -8  12   9        244.61        252.20        16.21 o                         
  -7  12   9        616.15        626.21        20.79 o                         
  -6  12   9        326.40        335.04        14.09 o                         
  -5  12   9        424.84        431.14        15.56 o                         
  -4  12   9         57.18         50.36        11.06 o                         
  -3  12   9       1382.94       1348.50        24.52 o                         
  -2  12   9        507.50        459.40        15.65 o                         
  -1  12   9       2058.95       1929.78        25.13 o                         
   0  12   9          0.53          3.20         7.50 o                         
   1  12   9       2024.21       1865.53        21.71 o                         
   2  12   9        559.35        508.45        14.71 o                         
   3  12   9       1281.36       1267.99        20.25 o                         
   4  12   9         98.06         87.40        10.84 o                         
   5  12   9        441.75        459.00        13.96 o                         
   6  12   9        313.30        310.68        11.75 o                         
   7  12   9        598.36        601.18        16.43 o                         
   8  12   9        221.88        223.23        14.84 o                         
  -8  13   9         66.91         70.43        14.93 o                         
  -7  13   9       1400.23       1355.67        25.17 o                         
  -6  13   9        765.84        789.86        20.09 o                         
  -5  13   9        551.11        558.52        18.08 o                         
  -4  13   9        166.48        166.50        13.50 o                         
  -3  13   9        785.80        725.16        21.31 o                         
  -2  13   9       1026.20       1021.19        21.83 o                         
  -1  13   9       2365.63       2407.97        28.80 o                         
   0  13   9       1272.37       1268.04        19.50 o                         
   1  13   9       2305.44       2280.15        23.93 o                         
   2  13   9        949.08        951.14        18.58 o                         
   3  13   9        759.70        705.21        20.02 o                         
   4  13   9        162.97        158.81        12.16 o                         
   5  13   9        632.01        655.37        16.85 o                         
   6  13   9        819.78        858.81        17.79 o                         
   7  13   9       1523.41       1503.55        22.08 o                         
   8  13   9         90.92         91.91        15.08 o                         
  -7  14   9        474.88        464.52        19.94 o                         
  -6  14   9         70.55         69.30        13.79 o                         
  -5  14   9        366.76        356.57        16.69 o                         
  -4  14   9        439.15        400.23        17.75 o                         
  -3  14   9         83.12         74.14        15.07 o                         
  -2  14   9       1649.61       1648.91        32.86 o                         
  -1  14   9         61.86         65.28        11.50 o                         
   0  14   9         68.12         63.00         8.98 o                         
   1  14   9         44.59         40.95         9.89 o                         
   2  14   9       1607.76       1634.83        22.84 o                         
   3  14   9        146.49        146.61        15.17 o                         
   4  14   9        345.32        312.07        15.17 o                         
   5  14   9        421.48        426.70        16.54 o                         
   6  14   9         82.82         88.93        12.09 o                         
   7  14   9        479.15        467.90        17.01 o                         
  -7  15   9        194.67        190.56        17.19 o                         
  -6  15   9        535.35        552.05        20.24 o                         
  -5  15   9        137.18        132.10        14.68 o                         
  -4  15   9        463.78        455.98        18.66 o                         
  -3  15   9         24.54         29.67        17.27 o                         
  -2  15   9       2198.90       2177.65        35.13 o                         
  -1  15   9        969.11        962.69        21.26 o                         
   0  15   9       1103.03       1166.98        18.93 o                         
   1  15   9        951.78        955.52        19.22 o                         
   2  15   9       2171.67       2156.13        26.82 o                         
   3  15   9         26.91         21.37        12.70 o                         
   4  15   9        400.41        399.42        17.65 o                         
   5  15   9        184.47        184.01        14.56 o                         
   6  15   9        524.09        546.82        18.22 o                         
   7  15   9        213.56        212.43        16.07 o                         
  -6  16   9        983.75        996.42        27.87 o                         
  -5  16   9         30.60         25.66        14.72 o                         
  -4  16   9        565.95        578.18        22.78 o                         
  -3  16   9        415.35        412.41        23.17 o                         
  -2  16   9       1628.53       1652.15        33.04 o                         
  -1  16   9        124.84        119.91        13.91 o                         
   0  16   9         56.72         51.89        11.26 o                         
   1  16   9        138.66        144.36        12.48 o                         
   2  16   9       1634.78       1683.76        25.85 o                         
   3  16   9        411.03        422.51        19.54 o                         
   4  16   9        580.99        602.60        19.37 o                         
   5  16   9         16.24         16.76        12.78 o                         
   6  16   9       1021.61       1048.97        24.51 o                         
  -5  17   9        158.60        153.54        18.90 o                         
  -4  17   9        699.49        688.90        24.08 o                         
  -3  17   9        192.07        180.98        20.69 o                         
  -2  17   9        318.41        333.97        22.41 o                         
  -1  17   9        178.45        166.16        15.91 o                         
   0  17   9          5.08          6.21        10.83 o                         
   1  17   9        163.06        153.27        13.33 o                         
   2  17   9        276.18        294.38        16.07 o                         
   3  17   9        166.86        168.67        15.54 o                         
   4  17   9        692.48        671.44        20.43 o                         
   5  17   9        124.13        123.25        16.11 o                         
  -4  18   9         36.18         26.11        18.29 o                         
  -3  18   9       1899.12       1878.70        37.05 o                         
  -2  18   9        748.80        723.89        26.25 o                         
  -1  18   9        428.68        411.11        19.37 o                         
   0  18   9        125.20        124.58        13.66 o                         
   1  18   9        497.77        473.44        17.80 o                         
   2  18   9        802.53        791.00        21.62 o                         
   3  18   9       1874.92       1950.28        28.91 o                         
   4  18   9         37.03         21.94        14.28 o                         
  -3  19   9        240.23        226.17        23.63 o                         
  -2  19   9        232.27        239.26        21.36 o                         
  -1  19   9        773.86        780.77        24.13 o                         
   0  19   9         17.81         10.81        12.99 o                         
   1  19   9        748.77        732.68        21.93 o                         
   2  19   9        271.81        280.28        18.01 o                         
   3  19   9        211.22        192.26        18.20 o                         
   0  20   9          3.85          5.22        13.45 o                         
   0   0  10       2536.95       2609.55        21.07 o                         
   1   0  10         94.30        124.23         6.60 o                         
   2   0  10         15.89         -0.04         7.01 o                         
   3   0  10       1492.67       1449.65        16.14 o                         
   4   0  10        953.37        942.09        14.32 o                         
   5   0  10       1881.56       1935.13        18.85 o                         
   6   0  10       1824.49       1979.48        17.21 o                         
   7   0  10          3.40         -1.17         6.52 o                         
   8   0  10        587.82        572.65        11.08 o                         
   9   0  10         65.65         72.19         8.56 o                         
  10   0  10         20.80         18.51        10.11 o                         
 -10   1  10        150.12        134.26        11.42 o                         
  -9   1  10        206.21        197.87        12.45 o                         
  -8   1  10        395.74        384.95         8.68 o                         
  -7   1  10       1516.05       1413.30        13.51 o                         
  -6   1  10        208.06        198.89         5.91 o                         
  -5   1  10       4334.14       4415.95        28.26 o                         
  -4   1  10        476.07        483.67        12.88 o                         
  -3   1  10       7934.31       7891.98        43.46 o                         
  -2   1  10       1815.65       1848.67        12.58 o                         
  -1   1  10       4505.16       4760.83        25.76 o                         
   0   1  10        384.93        445.68         8.83 o                         
   1   1  10       4413.25       4601.06        24.08 o                         
   2   1  10       1806.58       1839.17        18.96 o                         
   3   1  10       7780.87       7562.75        49.27 o                         
   4   1  10        503.50        485.53         8.83 o                         
   5   1  10       4375.98       4464.67        25.71 o                         
   6   1  10        227.04        217.38         8.29 o                         
   7   1  10       1504.80       1429.94        18.25 o                         
   8   1  10        388.38        387.18        11.16 o                         
   9   1  10        187.28        177.32        11.95 o                         
  10   1  10        150.40        129.55        11.93 o                         
 -10   2  10         25.83         25.06        12.38 o                         
  -9   2  10        549.12        578.50        15.83 o                         
  -8   2  10         25.54         23.41         6.95 o                         
  -7   2  10        977.68       1028.33        14.29 o                         
  -6   2  10       3340.81       3326.08        25.98 o                         
  -5   2  10        188.86        188.06         7.32 o                         
  -4   2  10       1863.81       1750.15        23.03 o                         
  -3   2  10        935.05        992.60        13.43 o                         
  -2   2  10       7973.24       8031.35        35.15 o                         
  -1   2  10         12.13         11.13         4.21 o                         
   0   2  10        130.63        107.87         5.16 o                         
   1   2  10         11.35         15.45         5.03 o                         
   2   2  10       8127.96       8399.39        47.23 o                         
   3   2  10        978.97       1054.13        13.27 o                         
   4   2  10       1895.54       1765.99        17.58 o                         
   5   2  10        205.46        204.44         7.60 o                         
   6   2  10       3107.55       3101.23        25.05 o                         
   7   2  10        955.66        992.87        12.24 o                         
   8   2  10         23.00         17.81         6.48 o                         
   9   2  10        539.86        558.69        12.95 o                         
  10   2  10         16.95          8.66        10.61 o                         
 -10   3  10        544.82        550.88        16.30 o                         
  -9   3  10        397.33        416.39        12.42 o                         
  -8   3  10          9.88         14.44         8.40 o                         
  -7   3  10        525.42        530.11        13.05 o                         
  -6   3  10        897.51        915.07        14.43 o                         
  -5   3  10        499.09        512.48         9.92 o                         
  -4   3  10       1151.95       1251.32        18.41 o                         
  -3   3  10       1571.74       1490.90        15.66 o                         
  -2   3  10       1758.31       1672.12        14.26 o                         
  -1   3  10       1321.90       1257.02        11.77 o                         
   0   3  10        341.70        331.51         7.18 o                         
   1   3  10       1387.55       1335.08        11.41 o                         
   2   3  10       1827.33       1700.69        14.58 o                         
   3   3  10       1665.93       1558.75        15.30 o                         
   4   3  10       1135.22       1210.13        17.28 o                         
   5   3  10        542.27        536.97        10.29 o                         
   6   3  10        940.50        961.14        13.85 o                         
   7   3  10        429.94        447.76        12.91 o                         
   8   3  10          6.72          6.55         5.52 o                         
   9   3  10        397.79        414.58        11.03 o                         
  10   3  10        556.42        566.78        15.30 o                         
 -10   4  10         57.68         50.16        12.07 o                         
  -9   4  10        189.54        201.70        11.44 o                         
  -8   4  10        258.36        276.80        11.27 o                         
  -7   4  10        573.58        574.09        12.12 o                         
  -6   4  10       9836.39       9617.70        43.10 o                         
  -5   4  10        353.85        345.87         9.87 o                         
  -4   4  10       1717.31       1567.07        16.09 o                         
  -3   4  10         45.79         41.80         6.23 o                         
  -2   4  10       6934.25       7133.28        33.45 o                         
  -1   4  10        648.51        645.04        10.12 o                         
   0   4  10        106.11         39.91         5.58 o                         
   1   4  10        702.50        696.33         9.36 o                         
   2   4  10       7015.71       7218.15        31.93 o                         
   3   4  10         45.25         38.78         4.42 o                         
   4   4  10       1668.79       1572.98        19.18 o                         
   5   4  10        317.95        292.00         6.44 o                         
   6   4  10       9619.48       9425.92        36.73 o                         
   7   4  10        569.78        588.49        13.49 o                         
   8   4  10        235.23        248.05        11.55 o                         
   9   4  10        188.96        196.23        10.88 o                         
  10   4  10         39.25         42.74        11.00 o                         
 -10   5  10         55.00         58.66        13.82 o                         
  -9   5  10         65.72         78.95         9.46 o                         
  -8   5  10        114.74        127.05         9.77 o                         
  -7   5  10       1009.60       1029.87        16.81 o                         
  -6   5  10        554.86        555.31        11.09 o                         
  -5   5  10        132.29        120.23         7.17 o                         
  -4   5  10        606.84        611.77         8.13 o                         
  -3   5  10       3967.44       3965.76        27.28 o                         
  -2   5  10        548.14        562.13         9.49 o                         
  -1   5  10        235.20        250.43         7.51 o                         
   0   5  10         52.05         74.97         5.28 o                         
   1   5  10        170.03        180.40         6.60 o                         
   2   5  10        554.48        572.29         8.42 o                         
   3   5  10       3818.20       3817.31        22.58 o                         
   4   5  10        566.25        537.53        10.12 o                         
   5   5  10        110.17         98.47         5.67 o                         
   6   5  10        517.07        511.81        11.03 o                         
   7   5  10        958.51        987.43        14.90 o                         
   8   5  10         94.90        103.88         8.30 o                         
   9   5  10         85.91         98.01         9.67 o                         
  10   5  10         51.19         55.95        10.26 o                         
 -10   6  10         38.11         45.98        13.77 o                         
  -9   6  10        208.58        216.55        11.02 o                         
  -8   6  10          4.08          6.22        10.11 o                         
  -7   6  10        702.76        725.47        14.69 o                         
  -6   6  10       1550.73       1621.92        16.65 o                         
  -5   6  10        674.87        701.33        13.34 o                         
  -4   6  10       4412.29       4394.31        25.76 o                         
  -3   6  10        187.78        173.37         7.74 o                         
  -2   6  10       3582.39       3518.92        23.71 o                         
  -1   6  10       3875.15       3835.37        21.98 o                         
   0   6  10       5942.18       5761.41        27.98 o                         
   1   6  10       3976.60       3929.09        21.52 o                         
   2   6  10       3598.00       3537.05        23.44 o                         
   3   6  10        189.30        181.27         8.25 o                         
   4   6  10       4465.08       4377.99        28.94 o                         
   5   6  10        657.77        678.53        12.00 o                         
   6   6  10       1488.98       1525.74        16.79 o                         
   7   6  10        685.13        720.18        14.17 o                         
   8   6  10         10.68         19.20         6.78 o                         
   9   6  10        216.82        229.69        11.99 o                         
  10   6  10         54.37         66.58        11.01 o                         
  -9   7  10        320.86        330.99        11.91 o                         
  -8   7  10        613.52        606.28        15.71 o                         
  -7   7  10       1239.38       1189.64        18.31 o                         
  -6   7  10        575.43        513.29        10.91 o                         
  -5   7  10        341.71        334.49        10.06 o                         
  -4   7  10         29.18         27.35         8.15 o                         
  -3   7  10       9653.82       9706.39        55.66 o                         
  -2   7  10        130.55        125.77         8.24 o                         
  -1   7  10        241.50        242.99         8.15 o                         
   0   7  10       1134.02       1188.13        15.07 o                         
   1   7  10        184.17        183.65         7.62 o                         
   2   7  10        105.41        101.96         7.67 o                         
   3   7  10       9761.28       9805.39        48.87 o                         
   4   7  10         17.64         11.63         6.44 o                         
   5   7  10        390.54        388.01        11.08 o                         
   6   7  10        562.71        501.96        12.44 o                         
   7   7  10       1238.70       1197.67        17.44 o                         
   8   7  10        580.81        576.87        13.24 o                         
   9   7  10        260.46        273.72        10.61 o                         
  -9   8  10         16.59         13.42         8.98 o                         
  -8   8  10        357.73        377.62        13.96 o                         
  -7   8  10        510.58        511.74        13.18 o                         
  -6   8  10         32.61         38.21         8.47 o                         
  -5   8  10        234.16        258.40         9.97 o                         
  -4   8  10        327.05        340.62        12.80 o                         
  -3   8  10        315.46        298.38         9.79 o                         
  -2   8  10       1072.17       1020.32        16.21 o                         
  -1   8  10       2273.37       2307.89        18.39 o                         
   0   8  10       2471.68       2501.83        21.17 o                         
   1   8  10       2257.69       2269.89        20.13 o                         
   2   8  10       1107.01       1064.50        16.02 o                         
   3   8  10        346.59        332.55        10.13 o                         
   4   8  10        242.28        252.08         9.70 o                         
   5   8  10        266.28        284.69         9.10 o                         
   6   8  10         44.55         57.95         8.03 o                         
   7   8  10        491.15        490.85        11.95 o                         
   8   8  10        367.09        392.80        11.07 o                         
   9   8  10         17.11         12.03         7.94 o                         
  -9   9  10        688.68        678.52        17.63 o                         
  -8   9  10        709.27        668.24        16.42 o                         
  -7   9  10       1566.50       1550.87        21.35 o                         
  -6   9  10        206.95        213.38         9.87 o                         
  -5   9  10       2436.57       2393.05        22.16 o                         
  -4   9  10       2077.08       2056.32        19.66 o                         
  -3   9  10       3608.45       3534.69        27.99 o                         
  -2   9  10        828.26        787.64        15.25 o                         
  -1   9  10        114.02        138.43         8.62 o                         
   0   9  10        640.16        645.03        11.97 o                         
   1   9  10         83.08        107.82         7.78 o                         
   2   9  10        768.58        728.27        14.39 o                         
   3   9  10       3919.77       3822.31        29.22 o                         
   4   9  10       2157.53       2122.81        22.24 o                         
   5   9  10       2421.08       2305.33        15.27 o                         
   6   9  10        217.88        219.66         8.97 o                         
   7   9  10       1562.62       1535.49        17.94 o                         
   8   9  10        631.13        603.62        15.45 o                         
   9   9  10        652.22        659.90        15.25 o                         
  -9  10  10        268.29        268.32        15.52 o                         
  -8  10  10         63.82         64.23        13.55 o                         
  -7  10  10        191.02        195.88        13.59 o                         
  -6  10  10        944.81        949.70        16.93 o                         
  -5  10  10        170.86        171.76        10.79 o                         
  -4  10  10        807.03        794.45        18.93 o                         
  -3  10  10        760.58        723.94        13.22 o                         
  -2  10  10        214.67        245.76         9.99 o                         
  -1  10  10         64.70         82.20         8.78 o                         
   0  10  10        923.15        926.86        14.92 o                         
   1  10  10         80.83         89.43         8.20 o                         
   2  10  10        241.64        275.17        11.12 o                         
   3  10  10        723.60        680.42        14.85 o                         
   4  10  10        685.85        678.39        14.98 o                         
   5  10  10        223.07        223.77         9.63 o                         
   6  10  10        956.43        970.06        16.75 o                         
   7  10  10        149.50        157.77         9.35 o                         
   8  10  10         48.79         46.23        10.00 o                         
   9  10  10        258.32        259.36        13.55 o                         
  -8  11  10         56.86         57.22        14.53 o                         
  -7  11  10       1105.13       1155.86        22.92 o                         
  -6  11  10        360.78        345.93        13.43 o                         
  -5  11  10        117.48        108.03        11.05 o                         
  -4  11  10       1025.88       1044.06        20.70 o                         
  -3  11  10       2082.09       2062.03        27.77 o                         
  -2  11  10       2990.72       3027.71        25.50 o                         
  -1  11  10        582.63        513.90        14.32 o                         
   0  11  10          0.47          9.43         7.37 o                         
   1  11  10        494.37        442.87        12.39 o                         
   2  11  10       2769.67       2794.87        29.07 o                         
   3  11  10       1953.97       1973.37        25.23 o                         
   4  11  10       1019.09       1021.96        17.47 o                         
   5  11  10         84.11         82.79         9.05 o                         
   6  11  10        371.38        365.83        12.48 o                         
   7  11  10       1095.04       1151.75        20.44 o                         
   8  11  10         53.07         58.46        11.37 o                         
  -8  12  10        151.15        148.55        17.73 o                         
  -7  12  10        513.15        550.92        20.13 o                         
  -6  12  10       3272.04       3220.53        31.27 o                         
  -5  12  10        873.59        896.57        19.59 o                         
  -4  12  10        735.05        744.94        19.08 o                         
  -3  12  10        203.48        203.91        14.24 o                         
  -2  12  10        242.35        259.77        12.38 o                         
  -1  12  10       1017.75        985.06        20.37 o                         
   0  12  10       3649.65       3424.85        27.18 o                         
   1  12  10       1202.65       1145.40        18.02 o                         
   2  12  10        269.14        295.50        13.84 o                         
   3  12  10        189.57        185.14        13.25 o                         
   4  12  10        805.93        836.87        17.62 o                         
   5  12  10        833.41        837.76        17.58 o                         
   6  12  10       3285.37       3299.46        26.39 o                         
   7  12  10        459.70        492.28        15.54 o                         
   8  12  10        162.84        167.43        14.10 o                         
  -8  13  10        119.09        134.53        17.23 o                         
  -7  13  10        583.17        630.65        21.38 o                         
  -6  13  10         58.81         61.96        12.24 o                         
  -5  13  10         14.15         15.79        11.20 o                         
  -4  13  10         70.59         81.44        12.73 o                         
  -3  13  10        544.41        538.36        19.80 o                         
  -2  13  10       1187.82       1182.13        23.29 o                         
  -1  13  10         18.85          2.60        10.77 o                         
   0  13  10         10.87          4.75         8.13 o                         
   1  13  10         34.29         21.40         9.27 o                         
   2  13  10       1203.23       1221.07        22.71 o                         
   3  13  10        496.62        481.56        17.95 o                         
   4  13  10         36.18         39.78        11.01 o                         
   5  13  10         25.61         23.96        10.06 o                         
   6  13  10         68.69         75.10        10.69 o                         
   7  13  10        574.47        635.10        18.84 o                         
   8  13  10        138.64        149.27        16.05 o                         
  -7  14  10       1024.81       1031.71        24.10 o                         
  -6  14  10        725.94        733.59        20.49 o                         
  -5  14  10        565.87        575.02        20.14 o                         
  -4  14  10        646.69        657.38        21.45 o                         
  -3  14  10         57.09         40.03        15.81 o                         
  -2  14  10       1179.51       1186.64        24.71 o                         
  -1  14  10       1780.95       1791.90        25.82 o                         
   0  14  10        554.60        556.68        14.67 o                         
   1  14  10       1916.83       1922.14        25.18 o                         
   2  14  10       1175.48       1186.34        19.43 o                         
   3  14  10         56.86         44.04        12.78 o                         
   4  14  10        708.86        717.05        19.90 o                         
   5  14  10        576.55        575.46        17.70 o                         
   6  14  10        719.60        737.24        18.32 o                         
   7  14  10       1030.24       1059.18        20.67 o                         
  -6  15  10         67.29         84.85        15.81 o                         
  -5  15  10        313.76        334.94        18.70 o                         
  -4  15  10         42.45         36.88        13.57 o                         
  -3  15  10       2168.04       2153.48        39.35 o                         
  -2  15  10        350.90        354.36        20.46 o                         
  -1  15  10        213.65        205.74        14.72 o                         
   0  15  10        401.21        388.08        14.18 o                         
   1  15  10        167.70        157.60        12.97 o                         
   2  15  10        464.08        474.08        15.92 o                         
   3  15  10       2227.53       2199.12        32.69 o                         
   4  15  10         27.15         11.85        13.13 o                         
   5  15  10        278.69        292.40        16.89 o                         
   6  15  10         59.90         63.79        13.21 o                         
  -6  16  10        117.41        134.44        18.10 o                         
  -5  16  10         61.31         69.13        15.31 o                         
  -4  16  10         53.55         48.43        16.10 o                         
  -3  16  10        572.72        565.97        23.85 o                         
  -2  16  10        230.01        234.19        19.85 o                         
  -1  16  10       1749.32       1722.28        27.47 o                         
   0  16  10          3.97          3.79        10.43 o                         
   1  16  10       1767.65       1737.33        25.62 o                         
   2  16  10        220.15        227.66        14.44 o                         
   3  16  10        582.30        589.40        21.64 o                         
   4  16  10         75.69         77.66        13.53 o                         
   5  16  10         25.13         28.43        13.32 o                         
   6  16  10        144.71        156.19        15.94 o                         
  -5  17  10        679.95        639.80        24.99 o                         
  -4  17  10        593.30        563.54        23.57 o                         
  -3  17  10       1657.47       1614.89        33.59 o                         
  -2  17  10       1547.75       1574.39        33.77 o                         
  -1  17  10        292.70        261.21        17.73 o                         
   0  17  10          9.42         10.19        11.16 o                         
   1  17  10        251.46        232.93        14.44 o                         
   2  17  10       1711.27       1755.05        26.60 o                         
   3  17  10       1725.83       1667.18        32.51 o                         
   4  17  10        628.68        609.53        20.94 o                         
   5  17  10        664.51        643.48        21.17 o                         
  -4  18  10        287.20        298.40        21.72 o                         
  -3  18  10        346.29        334.15        23.26 o                         
  -2  18  10        226.70        240.60        20.95 o                         
  -1  18  10        522.66        521.66        21.05 o                         
   0  18  10         70.02         81.50        13.15 o                         
   1  18  10        488.05        501.80        18.84 o                         
   2  18  10        258.54        276.96        16.43 o                         
   3  18  10        336.10        314.56        20.99 o                         
   4  18  10        271.35        278.35        18.82 o                         
  -2  19  10       1852.54       1830.48        39.07 o                         
  -1  19  10         36.25         31.82        15.80 o                         
   0  19  10          2.58         -1.90        12.89 o                         
   1  19  10         32.86         36.34        14.55 o                         
   2  19  10       1903.93       1943.57        31.16 o                         
   1   0  11       1249.16       1467.42        13.37 o                         
   2   0  11       5056.32       4963.64        38.47 o                         
   3   0  11        658.16        580.78        12.15 o                         
   4   0  11       1581.71       1644.77        19.93 o                         
   5   0  11        244.47        254.81         9.04 o                         
   6   0  11       1100.14       1145.08        15.39 o                         
   7   0  11        177.46        161.31        10.17 o                         
   8   0  11        451.89        468.81        10.53 o                         
   9   0  11         38.22         40.35         8.99 o                         
  10   0  11        145.90        151.91        14.69 o                         
 -10   1  11        389.34        379.41        17.29 o                         
  -9   1  11        170.94        186.51        13.23 o                         
  -8   1  11        137.62        140.73         9.25 o                         
  -7   1  11        438.22        430.64        11.19 o                         
  -6   1  11       1086.19       1013.52        11.40 o                         
  -5   1  11       2426.17       2391.30        22.22 o                         
  -4   1  11        329.95        317.55        12.88 o                         
  -3   1  11       1464.13       1568.67        15.04 o                         
  -2   1  11       4843.74       4769.34        24.17 o                         
  -1   1  11        942.73        871.17        13.13 o                         
   0   1  11        372.64        487.03        10.73 o                         
   1   1  11       1034.80        968.40        14.76 o                         
   2   1  11       4694.95       4523.56        26.59 o                         
   3   1  11       1447.10       1535.57        15.04 o                         
   4   1  11        329.31        315.36         9.78 o                         
   5   1  11       2285.42       2259.06        17.87 o                         
   6   1  11       1096.35       1063.71        13.66 o                         
   7   1  11        401.37        409.05        10.36 o                         
   8   1  11        115.34        120.91         8.24 o                         
   9   1  11        161.94        166.60        13.22 o                         
  10   1  11        394.56        386.78        17.37 o                         
 -10   2  11        124.06        112.73        12.55 o                         
  -9   2  11         64.50         58.40        11.07 o                         
  -8   2  11        768.49        783.13        13.20 o                         
  -7   2  11        447.86        415.27        12.18 o                         
  -6   2  11        521.38        495.70        10.37 o                         
  -5   2  11        200.65        192.84         7.72 o                         
  -4   2  11       2131.98       2218.61        27.75 o                         
  -3   2  11       3399.80       3535.38        24.71 o                         
  -2   2  11       4894.31       4855.54        27.27 o                         
  -1   2  11       1819.51       1910.96        14.21 o                         
   0   2  11         14.54         25.00         4.65 o                         
   1   2  11       1702.56       1761.71        14.99 o                         
   2   2  11       5002.46       4971.70        29.60 o                         
   3   2  11       3325.41       3532.97        26.98 o                         
   4   2  11       1964.84       2014.78        20.42 o                         
   5   2  11        224.71        225.00         8.21 o                         
   6   2  11        537.40        502.55         9.29 o                         
   7   2  11        488.61        466.49        11.01 o                         
   8   2  11        929.64        937.70        14.56 o                         
   9   2  11         72.20         69.95        10.47 o                         
  10   2  11        163.55        160.89        14.29 o                         
 -10   3  11          1.63          0.77        12.56 o                         
  -9   3  11         48.78         41.41        10.46 o                         
  -8   3  11        519.49        542.57        11.39 o                         
  -7   3  11       2056.01       2030.42        20.47 o                         
  -6   3  11        643.10        633.21        13.28 o                         
  -5   3  11       3289.72       3217.05        25.97 o                         
  -4   3  11       1033.54       1017.92        17.60 o                         
  -3   3  11       1408.35       1409.95        16.19 o                         
  -2   3  11       2917.01       2981.81        19.10 o                         
  -1   3  11       4905.97       4758.26        24.90 o                         
   0   3  11        141.05        140.56         6.53 o                         
   1   3  11       4919.50       4816.26        22.63 o                         
   2   3  11       2942.97       3056.87        22.41 o                         
   3   3  11       1416.49       1416.31        15.76 o                         
   4   3  11       1069.92       1067.76        15.83 o                         
   5   3  11       3021.81       2941.31        22.11 o                         
   6   3  11        675.27        665.68        12.53 o                         
   7   3  11       2197.50       2185.32        22.71 o                         
   8   3  11        470.87        486.00        10.26 o                         
   9   3  11         42.30         38.01         8.58 o                         
  10   3  11          5.36          6.48        11.21 o                         
 -10   4  11        614.97        616.13        18.17 o                         
  -9   4  11        287.01        302.38        10.48 o                         
  -8   4  11       1606.13       1604.03        20.26 o                         
  -7   4  11       1553.71       1544.29        20.18 o                         
  -6   4  11        533.85        548.18        13.26 o                         
  -5   4  11        610.31        560.98        13.56 o                         
  -4   4  11        397.92        359.55         9.72 o                         
  -3   4  11        338.25        331.10         9.72 o                         
  -2   4  11       3193.85       3038.88        21.91 o                         
  -1   4  11       3209.75       3181.70        22.60 o                         
   0   4  11       5036.00       5486.50        26.20 o                         
   1   4  11       3076.86       3028.95        17.73 o                         
   2   4  11       3376.38       3209.55        19.27 o                         
   3   4  11        296.62        287.28         8.41 o                         
   4   4  11        357.55        325.80        11.67 o                         
   5   4  11        690.52        630.47        12.29 o                         
   6   4  11        535.58        547.92        10.83 o                         
   7   4  11       1569.72       1565.14        16.00 o                         
   8   4  11       1578.20       1557.05        20.82 o                         
   9   4  11        287.12        297.41        11.17 o                         
  10   4  11        591.24        564.48        17.95 o                         
 -10   5  11         10.65          7.65        13.91 o                         
  -9   5  11        218.55        214.23        10.46 o                         
  -8   5  11        254.57        257.97        14.63 o                         
  -7   5  11        766.64        821.12        14.57 o                         
  -6   5  11        708.56        747.89        12.73 o                         
  -5   5  11       1922.28       1837.23        18.43 o                         
  -4   5  11       1547.58       1531.81        15.84 o                         
  -3   5  11        577.51        534.53        11.24 o                         
  -2   5  11       2113.93       2147.35        23.65 o                         
  -1   5  11       5969.15       6007.49        32.43 o                         
   0   5  11       2596.03       2768.98        19.37 o                         
   1   5  11       5669.57       5666.83        29.49 o                         
   2   5  11       2266.43       2258.52        13.53 o                         
   3   5  11        561.13        525.17        10.72 o                         
   4   5  11       1483.61       1483.98        19.71 o                         
   5   5  11       2104.88       2017.27        16.85 o                         
   6   5  11        762.24        763.07        10.23 o                         
   7   5  11        817.33        865.98        12.66 o                         
   8   5  11        270.76        271.28        13.11 o                         
   9   5  11        230.10        219.98        10.45 o                         
  10   5  11         17.56         18.71        10.82 o                         
  -9   6  11         98.41        115.36         9.97 o                         
  -8   6  11        955.16        971.91        23.26 o                         
  -7   6  11       1649.60       1603.52        21.45 o                         
  -6   6  11        170.94        173.65         9.53 o                         
  -5   6  11        878.30        843.60        13.82 o                         
  -4   6  11       1360.51       1380.11        14.82 o                         
  -3   6  11        776.04        736.55        12.15 o                         
  -2   6  11       5563.38       5461.41        33.65 o                         
  -1   6  11       1306.61       1318.28        14.15 o                         
   0   6  11       5516.97       5325.86        27.33 o                         
   1   6  11       1346.77       1375.67        14.05 o                         
   2   6  11       5252.42       5141.49        27.95 o                         
   3   6  11        700.68        687.93        11.44 o                         
   4   6  11       1181.06       1193.87        16.82 o                         
   5   6  11        902.46        872.21        10.54 o                         
   6   6  11        167.27        170.94         7.92 o                         
   7   6  11       1616.43       1577.36        16.08 o                         
   8   6  11        879.17        915.67        15.37 o                         
   9   6  11         85.51         90.12        11.94 o                         
  -9   7  11        141.33        141.74        11.26 o                         
  -8   7  11       1059.20        992.72        23.23 o                         
  -7   7  11        431.04        463.06        14.92 o                         
  -6   7  11       1307.03       1367.88        17.28 o                         
  -5   7  11        226.86        225.15        10.41 o                         
  -4   7  11       1151.74       1202.54        14.09 o                         
  -3   7  11        688.32        688.28        13.13 o                         
  -2   7  11       3271.70       3234.26        26.37 o                         
  -1   7  11       3045.08       2990.95        22.83 o                         
   0   7  11       4458.70       4430.61        29.12 o                         
   1   7  11       2818.58       2798.25        19.29 o                         
   2   7  11       3270.12       3259.88        25.21 o                         
   3   7  11        715.35        697.32        12.05 o                         
   4   7  11       1044.12       1066.26        14.63 o                         
   5   7  11        282.03        274.35         9.82 o                         
   6   7  11       1338.05       1424.59        16.60 o                         
   7   7  11        439.55        466.67        13.39 o                         
   8   7  11       1080.25       1054.61        17.66 o                         
   9   7  11        150.13        151.77        11.08 o                         
  -9   8  11        424.74        435.65        15.92 o                         
  -8   8  11        694.63        694.82        19.06 o                         
  -7   8  11         25.44         27.81        10.68 o                         
  -6   8  11        469.93        443.85        11.97 o                         
  -5   8  11        470.71        475.45        12.55 o                         
  -4   8  11       2210.18       2195.46        22.62 o                         
  -3   8  11       1156.39       1125.11        16.06 o                         
  -2   8  11        712.84        712.23        13.70 o                         
  -1   8  11        937.35        896.83        13.45 o                         
   0   8  11        102.31        103.21         8.09 o                         
   1   8  11        909.97        867.57        12.47 o                         
   2   8  11        684.97        686.88        13.96 o                         
   3   8  11       1112.83       1073.78        16.04 o                         
   4   8  11       2075.29       2060.02        21.58 o                         
   5   8  11        528.69        543.20        11.00 o                         
   6   8  11        461.99        442.74        12.68 o                         
   7   8  11         36.44         33.55        10.12 o                         
   8   8  11        592.47        610.25        14.80 o                         
   9   8  11        373.55        367.47        12.36 o                         
  -9   9  11        161.15        161.72        14.61 o                         
  -8   9  11        753.41        745.01        19.97 o                         
  -7   9  11        311.32        312.38        13.74 o                         
  -6   9  11        459.56        442.69        12.58 o                         
  -5   9  11        122.09        129.89         9.71 o                         
  -4   9  11        496.16        479.76        15.06 o                         
  -3   9  11       2619.87       2587.19        23.96 o                         
  -2   9  11       2173.01       2288.60        24.11 o                         
  -1   9  11        913.07        902.91        15.31 o                         
   0   9  11         37.22         51.41         7.79 o                         
   1   9  11        820.81        803.02        14.65 o                         
   2   9  11       2169.70       2301.81        23.18 o                         
   3   9  11       2671.52       2682.43        25.40 o                         
   4   9  11        421.18        395.96        11.81 o                         
   5   9  11         56.89         61.77         7.05 o                         
   6   9  11        512.38        494.26        12.21 o                         
   7   9  11        318.52        308.32        11.98 o                         
   8   9  11        703.97        704.90        16.10 o                         
   9   9  11        177.01        177.88        13.36 o                         
  -9  10  11        272.16        270.32        18.81 o                         
  -8  10  11       1153.93       1109.57        23.26 o                         
  -7  10  11        169.69        176.34        12.98 o                         
  -6  10  11        172.35        162.61        10.35 o                         
  -5  10  11        441.95        456.11        12.57 o                         
  -4  10  11        851.10        860.37        12.95 o                         
  -3  10  11       2787.81       2849.39        23.42 o                         
  -2  10  11       1079.82       1065.03        15.47 o                         
  -1  10  11       2325.39       2201.37        25.01 o                         
   0  10  11         14.11          7.47         6.58 o                         
   1  10  11       2303.43       2234.07        24.29 o                         
   2  10  11       1285.72       1321.11        19.57 o                         
   3  10  11       2620.59       2731.62        26.82 o                         
   4  10  11        998.33       1047.76        17.43 o                         
   5  10  11        516.14        528.11        12.23 o                         
   6  10  11        195.92        184.22        10.93 o                         
   7  10  11        217.14        213.86         9.74 o                         
   8  10  11       1228.49       1219.15        19.69 o                         
   9  10  11        269.37        275.70        13.82 o                         
  -8  11  11         58.42         45.17        15.18 o                         
  -7  11  11        273.46        306.54        15.80 o                         
  -6  11  11        218.60        205.82        12.34 o                         
  -5  11  11       2387.25       2406.31        27.97 o                         
  -4  11  11        442.23        439.51        15.58 o                         
  -3  11  11       2665.61       2650.95        23.51 o                         
  -2  11  11        309.77        325.23        11.41 o                         
  -1  11  11       1640.32       1634.44        20.95 o                         
   0  11  11        234.89        195.19        10.24 o                         
   1  11  11       1675.33       1655.46        21.13 o                         
   2  11  11        272.67        293.27        14.01 o                         
   3  11  11       2674.17       2563.76        28.92 o                         
   4  11  11        376.44        375.80        13.01 o                         
   5  11  11       2141.37       2137.66        22.47 o                         
   6  11  11        193.62        180.40        10.28 o                         
   7  11  11        292.19        324.03        14.32 o                         
   8  11  11         45.30         40.20        11.26 o                         
  -8  12  11        260.54        247.12        19.88 o                         
  -7  12  11        753.32        746.11        21.88 o                         
  -6  12  11        332.13        317.19        14.53 o                         
  -5  12  11        181.16        179.67        13.27 o                         
  -4  12  11        300.59        301.69        14.68 o                         
  -3  12  11       1951.42       1982.98        26.99 o                         
  -2  12  11       1115.58       1090.74        18.75 o                         
  -1  12  11        385.04        436.32        13.59 o                         
   0  12  11        485.18        458.33        12.62 o                         
   1  12  11        431.08        474.07        13.15 o                         
   2  12  11       1227.35       1194.30        23.24 o                         
   3  12  11       1772.04       1770.70        28.82 o                         
   4  12  11        385.93        378.60        14.15 o                         
   5  12  11        228.52        240.86        11.82 o                         
   6  12  11        313.12        308.64        13.13 o                         
   7  12  11        791.19        794.80        18.90 o                         
   8  12  11        282.52        278.98        14.88 o                         
  -7  13  11        913.55        915.94        23.75 o                         
  -6  13  11        344.76        338.34        15.84 o                         
  -5  13  11        855.68        808.59        20.09 o                         
  -4  13  11        611.09        658.33        20.64 o                         
  -3  13  11         42.65         32.16        13.97 o                         
  -2  13  11        460.67        442.94        15.14 o                         
  -1  13  11        868.50        884.44        20.09 o                         
   0  13  11       1619.19       1559.69        21.32 o                         
   1  13  11        800.59        812.85        16.82 o                         
   2  13  11        450.44        435.46        15.06 o                         
   3  13  11         27.19         27.63        12.06 o                         
   4  13  11        532.40        562.04        17.86 o                         
   5  13  11        917.22        898.44        19.23 o                         
   6  13  11        398.06        397.02        13.38 o                         
   7  13  11        898.16        906.27        21.01 o                         
  -7  14  11        753.82        764.77        25.15 o                         
  -6  14  11        487.90        515.72        18.66 o                         
  -5  14  11         33.56         35.23        13.46 o                         
  -4  14  11        250.96        265.86        17.16 o                         
  -3  14  11        305.33        302.47        19.87 o                         
  -2  14  11       3361.05       3256.45        33.04 o                         
  -1  14  11        277.24        281.10        15.78 o                         
   0  14  11        185.47        184.60        11.46 o                         
   1  14  11        324.83        330.20        14.56 o                         
   2  14  11       3140.13       3081.76        33.19 o                         
   3  14  11        293.22        282.14        15.60 o                         
   4  14  11        285.47        294.58        16.70 o                         
   5  14  11         47.15         52.68        11.91 o                         
   6  14  11        466.09        499.98        16.59 o                         
   7  14  11        745.10        743.69        21.03 o                         
  -6  15  11       1181.79       1181.48        26.13 o                         
  -5  15  11        805.78        787.37        23.19 o                         
  -4  15  11        630.71        620.33        21.83 o                         
  -3  15  11         45.43         60.27        16.86 o                         
  -2  15  11       1339.06       1352.17        29.10 o                         
  -1  15  11        286.06        273.59        15.71 o                         
   0  15  11       2570.78       2522.73        29.26 o                         
   1  15  11        278.08        267.00        15.04 o                         
   2  15  11       1268.50       1276.75        23.69 o                         
   3  15  11         50.68         59.81        13.37 o                         
   4  15  11        541.73        531.77        18.85 o                         
   5  15  11        949.69        935.78        23.19 o                         
   6  15  11       1288.77       1316.34        24.59 o                         
  -6  16  11        464.82        471.94        21.36 o                         
  -5  16  11        216.07        220.47        17.63 o                         
  -4  16  11        370.23        366.31        20.20 o                         
  -3  16  11       1017.67        956.66        28.90 o                         
  -2  16  11       1413.49       1376.67        33.02 o                         
  -1  16  11        143.79        153.14        15.70 o                         
   0  16  11         45.36         47.22        11.22 o                         
   1  16  11        114.58        119.05        13.19 o                         
   2  16  11       1325.92       1313.93        26.03 o                         
   3  16  11        894.46        857.59        25.28 o                         
   4  16  11        350.54        354.02        18.05 o                         
   5  16  11        250.44        256.43        17.62 o                         
   6  16  11        439.72        459.47        19.45 o                         
  -5  17  11        178.44        184.88        19.27 o                         
  -4  17  11        123.53        108.79        18.55 o                         
  -3  17  11        556.88        531.60        24.46 o                         
  -2  17  11        504.62        507.30        25.16 o                         
  -1  17  11        176.55        175.83        16.95 o                         
   0  17  11       1262.82       1307.47        25.33 o                         
   1  17  11        177.22        182.72        14.31 o                         
   2  17  11        466.88        468.57        17.64 o                         
   3  17  11        587.81        564.36        23.84 o                         
   4  17  11        128.97        120.12        15.57 o                         
   5  17  11        163.54        175.13        16.37 o                         
  -4  18  11        314.99        293.25        21.93 o                         
  -3  18  11       1582.21       1543.40        36.42 o                         
  -2  18  11         66.54         67.97        19.82 o                         
  -1  18  11        621.28        622.91        25.88 o                         
   0  18  11        204.31        217.38        15.99 o                         
   1  18  11        669.48        673.81        21.11 o                         
   2  18  11         95.32        106.10        14.33 o                         
   3  18  11       1498.71       1475.92        32.20 o                         
   4  18  11        348.02        335.19        19.84 o                         
  -2  19  11        384.22        402.78        25.65 o                         
  -1  19  11        469.44        475.21        23.80 o                         
   0  19  11        147.60        145.59        17.97 o                         
   1  19  11        461.55        463.31        20.16 o                         
   2  19  11        325.38        334.77        19.08 o                         
   0   0  12      10106.09       9942.38        52.60 o                         
   1   0  12       1537.49       1663.40        15.80 o                         
   2   0  12       2402.99       2336.46        29.66 o                         
   3   0  12       7135.95       7162.47        43.98 o                         
   4   0  12         57.97         50.83         8.77 o                         
   5   0  12       2805.08       2752.48        25.00 o                         
   6   0  12        429.68        332.31        11.15 o                         
   7   0  12        314.93        337.69        11.78 o                         
   8   0  12       1272.89       1228.57        14.79 o                         
   9   0  12        209.78        193.30        11.26 o                         
  10   0  12       1433.64       1523.52        25.93 o                         
 -10   1  12        102.93         96.99        16.15 o                         
  -9   1  12       1334.83       1397.68        21.44 o                         
  -8   1  12        570.18        598.65        15.13 o                         
  -7   1  12         42.08         37.20         7.47 o                         
  -6   1  12       1043.18        967.99        12.48 o                         
  -5   1  12        611.72        566.06        13.66 o                         
  -4   1  12        510.33        445.49        13.46 o                         
  -3   1  12       3879.95       3856.34        31.79 o                         
  -2   1  12        203.73        176.68         7.29 o                         
  -1   1  12         44.17         31.47         6.87 o                         
   0   1  12         25.76         26.91         6.47 o                         
   1   1  12         40.05         17.92         9.19 o                         
   2   1  12        210.03        193.07         7.80 o                         
   3   1  12       4014.84       4062.18        33.49 o                         
   4   1  12        467.08        410.10        12.48 o                         
   5   1  12        539.73        498.36         9.71 o                         
   6   1  12        978.28        906.35        14.66 o                         
   7   1  12         69.51         70.70         9.00 o                         
   8   1  12        563.67        596.10        13.30 o                         
   9   1  12       1382.82       1449.50        18.19 o                         
  10   1  12        127.09        126.20        13.85 o                         
 -10   2  12        655.84        668.42        19.57 o                         
  -9   2  12         17.46         16.61         8.92 o                         
  -8   2  12        490.76        492.89        11.29 o                         
  -7   2  12        750.04        756.39        15.11 o                         
  -6   2  12        194.28        179.20         6.99 o                         
  -5   2  12        646.29        580.91        11.87 o                         
  -4   2  12       2962.66       2961.35        31.51 o                         
  -3   2  12       4979.72       4960.99        31.48 o                         
  -2   2  12        114.45        121.84         7.48 o                         
  -1   2  12        597.93        665.25         9.30 o                         
   0   2  12      13514.52      13600.60        55.96 o                         
   1   2  12        687.62        758.22        10.86 o                         
   2   2  12        121.22        129.65         8.43 o                         
   3   2  12       5035.34       5000.73        33.75 o                         
   4   2  12       2746.26       2676.61        23.56 o                         
   5   2  12        605.35        561.39        11.83 o                         
   6   2  12        150.29        152.86         7.83 o                         
   7   2  12        727.01        754.24        14.05 o                         
   8   2  12        462.81        474.38        12.90 o                         
   9   2  12          3.50          2.26         8.18 o                         
  10   2  12        682.96        677.66        20.94 o                         
 -10   3  12        137.88        120.62        14.90 o                         
  -9   3  12        485.58        507.62        15.05 o                         
  -8   3  12        362.88        338.20        11.24 o                         
  -7   3  12         45.60         54.92         9.13 o                         
  -6   3  12       3008.88       3107.32        21.32 o                         
  -5   3  12        160.70        155.38         9.51 o                         
  -4   3  12        526.58        559.41        15.52 o                         
  -3   3  12       2822.05       2718.22        21.60 o                         
  -2   3  12       3855.50       3879.95        23.58 o                         
  -1   3  12       3041.75       3248.76        21.87 o                         
   0   3  12       5684.83       5749.15        35.08 o                         
   1   3  12       3141.07       3332.46        19.85 o                         
   2   3  12       3752.04       3727.90        27.31 o                         
   3   3  12       3036.41       2945.42        23.81 o                         
   4   3  12        458.74        465.57        12.16 o                         
   5   3  12        126.26        125.42         8.18 o                         
   6   3  12       3027.21       3105.38        23.62 o                         
   7   3  12         38.24         52.73         9.81 o                         
   8   3  12        394.77        375.72        10.31 o                         
   9   3  12        499.59        502.50        12.69 o                         
  10   3  12        120.19        102.80        12.96 o                         
 -10   4  12        154.23        153.98        14.51 o                         
  -9   4  12         64.40         64.86        10.90 o                         
  -8   4  12        690.14        693.72        12.48 o                         
  -7   4  12        907.79        899.11        15.88 o                         
  -6   4  12       1365.63       1238.04        16.85 o                         
  -5   4  12        822.02        780.77        10.96 o                         
  -4   4  12       1811.85       1808.71        20.87 o                         
  -3   4  12       1069.45       1042.55        14.81 o                         
  -2   4  12       1213.11       1230.72        14.16 o                         
  -1   4  12       1722.75       1838.59        17.70 o                         
   0   4  12       7400.85       7114.70        34.21 o                         
   1   4  12       1842.68       1972.82        14.76 o                         
   2   4  12       1326.05       1343.52        14.71 o                         
   3   4  12       1190.90       1149.48        14.81 o                         
   4   4  12       1806.14       1799.01        21.12 o                         
   5   4  12        761.62        709.49        13.62 o                         
   6   4  12       1402.07       1275.82        15.28 o                         
   7   4  12        897.64        891.07        15.37 o                         
   8   4  12        678.55        692.61        16.54 o                         
   9   4  12         59.77         51.93         9.15 o                         
  10   4  12        136.96        142.25        14.47 o                         
 -10   5  12         29.13         30.01        13.57 o                         
  -9   5  12        782.72        795.17        16.40 o                         
  -8   5  12        488.73        487.07        15.54 o                         
  -7   5  12        161.27        172.61         9.78 o                         
  -6   5  12       2178.43       2227.64        20.36 o                         
  -5   5  12        121.88        131.87         9.63 o                         
  -4   5  12       1621.69       1641.33        17.35 o                         
  -3   5  12        128.77        119.79         7.75 o                         
  -2   5  12       4711.73       4477.84        32.64 o                         
  -1   5  12       7899.97       7977.76        35.37 o                         
   0   5  12       3325.39       3194.11        20.48 o                         
   1   5  12       7745.00       7941.43        44.96 o                         
   2   5  12       4760.72       4513.21        29.45 o                         
   3   5  12         72.70         70.03         6.32 o                         
   4   5  12       1712.46       1769.07        21.95 o                         
   5   5  12        109.05        114.29         7.83 o                         
   6   5  12       2358.55       2390.96        20.47 o                         
   7   5  12        120.93        137.51        10.41 o                         
   8   5  12        473.58        489.56        15.24 o                         
   9   5  12        762.71        766.08        14.33 o                         
  10   5  12         35.66         37.73        12.18 o                         
  -9   6  12        123.21        129.96        12.04 o                         
  -8   6  12        128.11        127.69        12.49 o                         
  -7   6  12        960.96        955.67        14.59 o                         
  -6   6  12        772.33        781.43        14.42 o                         
  -5   6  12        242.95        238.66         9.44 o                         
  -4   6  12       1147.97       1109.39        14.53 o                         
  -3   6  12       2136.57       2173.75        22.15 o                         
  -2   6  12          2.37          3.57         7.17 o                         
  -1   6  12        445.14        450.83        10.22 o                         
   0   6  12       5615.63       5440.17        28.49 o                         
   1   6  12        387.83        385.32         8.62 o                         
   2   6  12          6.72          7.75         6.27 o                         
   3   6  12       2029.48       2038.27        18.66 o                         
   4   6  12       1114.72       1026.29        15.41 o                         
   5   6  12        222.89        211.24         8.81 o                         
   6   6  12        849.00        866.41        14.29 o                         
   7   6  12        981.25        971.49        15.35 o                         
   8   6  12        107.43        106.86         8.05 o                         
   9   6  12        175.59        189.40        11.21 o                         
  -9   7  12        858.01        897.45        18.77 o                         
  -8   7  12        167.12        188.85        14.08 o                         
  -7   7  12       1176.71       1189.75        17.96 o                         
  -6   7  12        737.92        775.80        15.63 o                         
  -5   7  12       1186.62       1159.25        17.04 o                         
  -4   7  12       3429.05       3353.67        24.01 o                         
  -3   7  12        134.25        124.28         8.66 o                         
  -2   7  12        401.18        424.90        12.67 o                         
  -1   7  12       4721.58       4732.82        28.53 o                         
   0   7  12        429.34        390.79         9.79 o                         
   1   7  12       4659.61       4594.56        26.50 o                         
   2   7  12        330.52        352.41        10.48 o                         
   3   7  12         64.16         56.37         7.12 o                         
   4   7  12       3472.66       3326.50        24.49 o                         
   5   7  12       1096.58       1057.90        12.98 o                         
   6   7  12        822.21        857.15        11.47 o                         
   7   7  12       1083.59       1070.77        14.13 o                         
   8   7  12        137.46        148.75         9.73 o                         
   9   7  12        811.24        826.82        15.36 o                         
  -9   8  12        372.43        362.31        15.68 o                         
  -8   8  12        272.50        287.41        16.87 o                         
  -7   8  12        635.59        618.63        15.86 o                         
  -6   8  12         40.06         29.85         8.80 o                         
  -5   8  12        888.05        876.17        15.66 o                         
  -4   8  12        689.23        658.53        13.02 o                         
  -3   8  12       3775.36       3811.36        28.80 o                         
  -2   8  12        186.62        173.00         9.84 o                         
  -1   8  12        734.76        729.54        14.57 o                         
   0   8  12       2508.59       2477.48        22.65 o                         
   1   8  12        799.91        786.55        11.79 o                         
   2   8  12        215.24        206.95         9.66 o                         
   3   8  12       3663.75       3714.36        28.82 o                         
   4   8  12        677.10        644.03        13.52 o                         
   5   8  12        926.66        910.83        16.27 o                         
   6   8  12         16.23          9.83         7.40 o                         
   7   8  12        603.24        608.93        12.93 o                         
   8   8  12        290.71        306.17        11.48 o                         
   9   8  12        437.09        408.22        12.11 o                         
  -9   9  12        382.67        385.03        20.39 o                         
  -8   9  12       1704.79       1728.14        27.32 o                         
  -7   9  12        139.25        140.35        11.42 o                         
  -6   9  12         61.55         62.74        10.27 o                         
  -5   9  12        360.11        364.70        12.66 o                         
  -4   9  12        271.91        272.13        12.18 o                         
  -3   9  12       1081.49       1065.31        16.94 o                         
  -2   9  12       1467.79       1484.30        17.96 o                         
  -1   9  12       1773.38       1644.53        20.77 o                         
   0   9  12         44.12         45.34         7.55 o                         
   1   9  12       1899.50       1771.50        21.57 o                         
   2   9  12       1517.90       1544.74        19.84 o                         
   3   9  12       1173.67       1162.26        18.70 o                         
   4   9  12        343.33        336.92        12.08 o                         
   5   9  12        423.79        430.93        10.54 o                         
   6   9  12         51.11         55.92         9.94 o                         
   7   9  12        154.49        155.66        10.35 o                         
   8   9  12       1603.84       1633.20        18.98 o                         
   9   9  12        381.21        389.13        13.59 o                         
  -8  10  12        428.24        398.54        17.46 o                         
  -7  10  12        408.08        420.97        14.52 o                         
  -6  10  12        787.37        798.61        15.76 o                         
  -5  10  12        651.78        629.33        13.41 o                         
  -4  10  12       3205.57       3131.80        25.99 o                         
  -3  10  12       1724.46       1768.20        22.83 o                         
  -2  10  12       2477.61       2426.53        23.31 o                         
  -1  10  12        944.25        929.25        18.80 o                         
   0  10  12        236.18        244.36        10.10 o                         
   1  10  12        972.08        977.40        17.42 o                         
   2  10  12       2719.79       2663.91        27.57 o                         
   3  10  12       1912.31       1957.08        23.56 o                         
   4  10  12       3343.61       3253.18        28.37 o                         
   5  10  12        606.15        589.86        13.18 o                         
   6  10  12        716.21        723.16        17.29 o                         
   7  10  12        369.41        363.70        12.46 o                         
   8  10  12        390.08        369.79        13.26 o                         
  -8  11  12        216.78        220.64        17.97 o                         
  -7  11  12        225.57        225.68        15.85 o                         
  -6  11  12       1787.46       1817.36        23.59 o                         
  -5  11  12        195.01        201.01        13.16 o                         
  -4  11  12        484.02        473.22        16.58 o                         
  -3  11  12        381.47        421.09        12.20 o                         
  -2  11  12       1771.56       1794.62        22.22 o                         
  -1  11  12       1764.61       1765.10        22.28 o                         
   0  11  12         60.10         50.94         8.03 o                         
   1  11  12       1924.16       1938.52        25.21 o                         
   2  11  12       1865.90       1925.37        27.85 o                         
   3  11  12        456.04        502.27        15.15 o                         
   4  11  12        415.60        406.35        13.73 o                         
   5  11  12        213.04        221.99        11.21 o                         
   6  11  12       1765.96       1778.02        23.12 o                         
   7  11  12        191.91        196.05        13.94 o                         
   8  11  12        179.73        176.01        14.10 o                         
  -8  12  12        192.09        190.52        19.58 o                         
  -7  12  12        518.19        512.85        18.61 o                         
  -6  12  12         89.88         87.24        12.43 o                         
  -5  12  12        419.98        410.34        16.40 o                         
  -4  12  12        326.05        340.14        15.43 o                         
  -3  12  12        249.98        238.34        12.38 o                         
  -2  12  12       1318.13       1290.97        18.90 o                         
  -1  12  12        358.18        348.23        12.41 o                         
   0  12  12        238.19        270.97        11.85 o                         
   1  12  12        412.16        402.89        13.48 o                         
   2  12  12       1304.77       1281.03        23.99 o                         
   3  12  12        339.29        312.86        16.05 o                         
   4  12  12        369.57        366.47        14.94 o                         
   5  12  12        373.89        366.07        13.29 o                         
   6  12  12         64.15         68.11        10.60 o                         
   7  12  12        492.29        500.23        16.18 o                         
   8  12  12        166.31        152.05        15.33 o                         
  -7  13  12        566.19        596.03        19.71 o                         
  -6  13  12       1908.27       1987.61        27.87 o                         
  -5  13  12        247.99        244.09        15.40 o                         
  -4  13  12       1348.73       1350.69        26.17 o                         
  -3  13  12        141.38        158.90        15.61 o                         
  -2  13  12        740.05        698.75        16.59 o                         
  -1  13  12       1074.48       1097.51        20.44 o                         
   0  13  12        777.12        794.68        17.19 o                         
   1  13  12       1138.13       1157.51        21.40 o                         
   2  13  12        801.49        734.03        17.91 o                         
   3  13  12        133.90        149.52        14.65 o                         
   4  13  12       1300.46       1300.27        23.53 o                         
   5  13  12        266.02        262.17        13.28 o                         
   6  13  12       1845.68       1951.89        23.06 o                         
   7  13  12        475.59        502.28        17.14 o                         
  -7  14  12        334.63        363.72        20.50 o                         
  -6  14  12        113.18        102.32        14.73 o                         
  -5  14  12        676.31        663.40        20.95 o                         
  -4  14  12         48.96         60.36        15.23 o                         
  -3  14  12        724.30        733.45        24.54 o                         
  -2  14  12        306.03        279.36        13.66 o                         
  -1  14  12        337.90        334.31        15.86 o                         
   0  14  12       2133.44       2108.68        28.32 o                         
   1  14  12        425.75        429.21        16.07 o                         
   2  14  12        303.28        271.40        14.15 o                         
   3  14  12        672.82        679.02        20.93 o                         
   4  14  12         54.50         73.08        13.12 o                         
   5  14  12        668.93        658.20        19.18 o                         
   6  14  12        116.08        110.08        12.20 o                         
   7  14  12        325.82        334.25        17.66 o                         
  -6  15  12        429.76        432.50        19.77 o                         
  -5  15  12        140.65        147.84        16.28 o                         
  -4  15  12        943.20        922.91        25.30 o                         
  -3  15  12         75.64         74.61        17.25 o                         
  -2  15  12        569.14        588.85        20.76 o                         
  -1  15  12       2244.96       2176.72        29.45 o                         
   0  15  12         14.59          9.92        12.29 o                         
   1  15  12       2270.86       2215.75        29.35 o                         
   2  15  12        579.84        605.51        18.49 o                         
   3  15  12         43.82         52.44        13.86 o                         
   4  15  12        970.06        955.02        22.90 o                         
   5  15  12        147.16        156.15        14.91 o                         
   6  15  12        355.39        374.29        16.75 o                         
  -5  16  12        378.21        407.45        21.44 o                         
  -4  16  12         45.22         34.75        15.74 o                         
  -3  16  12       1044.69       1006.82        27.68 o                         
  -2  16  12         58.08         70.28        16.79 o                         
  -1  16  12       1127.08       1107.47        24.84 o                         
   0  16  12       1517.76       1475.66        27.44 o                         
   1  16  12       1163.70       1145.40        22.73 o                         
   2  16  12         62.57         68.18        13.68 o                         
   3  16  12       1043.07       1022.83        26.84 o                         
   4  16  12         25.17         25.87        13.52 o                         
   5  16  12        452.16        480.39        20.78 o                         
  -4  17  12        744.24        739.42        25.00 o                         
  -3  17  12        417.49        445.50        24.69 o                         
  -2  17  12        199.05        192.61        19.40 o                         
  -1  17  12        631.83        610.73        22.54 o                         
   0  17  12        766.90        745.07        22.93 o                         
   1  17  12        705.22        676.79        19.61 o                         
   2  17  12        236.10        230.74        16.66 o                         
   3  17  12        491.98        516.44        23.44 o                         
   4  17  12        819.15        832.52        24.03 o                         
  -3  18  12        708.09        679.59        28.88 o                         
  -2  18  12        612.50        610.91        27.00 o                         
  -1  18  12        171.57        171.45        18.95 o                         
   0  18  12        684.05        658.54        24.80 o                         
   1  18  12        177.07        172.28        15.97 o                         
   2  18  12        693.91        715.07        22.41 o                         
   3  18  12        761.32        733.94        26.71 o                         
  -1  19  12        257.66        250.55        22.62 o                         
   0  19  12        486.51        521.75        21.98 o                         
   1  19  12        275.43        269.50        18.12 o                         
   1   0  13       5194.44       5310.95        28.85 o                         
   2   0  13       2365.94       2399.96        29.36 o                         
   3   0  13         49.67         55.97         7.61 o                         
   4   0  13       6037.79       6133.62        55.23 o                         
   5   0  13        263.44        271.52        12.19 o                         
   6   0  13        796.26        824.88        15.53 o                         
   7   0  13        209.30        194.61         9.80 o                         
   8   0  13         33.43         22.09        11.29 o                         
   9   0  13        604.56        639.84        14.95 o                         
  10   0  13       1199.03       1287.60        26.37 o                         
 -10   1  13       1185.69       1161.70        27.99 o                         
  -9   1  13         31.04         26.00         8.09 o                         
  -8   1  13       1226.82       1198.42        17.08 o                         
  -7   1  13        899.09        860.99        15.02 o                         
  -6   1  13        628.55        602.12        12.00 o                         
  -5   1  13       1070.04       1087.94        16.01 o                         
  -4   1  13       1475.22       1478.19        22.51 o                         
  -3   1  13        305.06        287.91        13.22 o                         
  -2   1  13       3506.55       3384.58        22.87 o                         
  -1   1  13       2578.06       2590.32        25.34 o                         
   0   1  13        352.13        392.15        10.97 o                         
   1   1  13       2582.53       2546.09        32.65 o                         
   2   1  13       3496.46       3397.65        31.85 o                         
   3   1  13        323.49        311.73        11.53 o                         
   4   1  13       1334.37       1316.51        23.04 o                         
   5   1  13        946.33        945.35        13.30 o                         
   6   1  13        624.14        608.21        13.14 o                         
   7   1  13        899.27        866.14        17.42 o                         
   8   1  13       1321.21       1317.98        21.38 o                         
   9   1  13         26.66         20.80         8.82 o                         
  10   1  13       1300.41       1293.76        24.59 o                         
 -10   2  13        330.30        334.62        20.14 o                         
  -9   2  13         20.13         19.99         9.45 o                         
  -8   2  13        201.05        217.15        11.92 o                         
  -7   2  13       1486.47       1437.61        23.11 o                         
  -6   2  13       1067.94       1059.24        15.02 o                         
  -5   2  13        620.90        575.96        14.07 o                         
  -4   2  13       2964.09       2941.94        33.79 o                         
  -3   2  13        127.63        102.17         8.51 o                         
  -2   2  13        419.86        466.55         8.78 o                         
  -1   2  13       5197.01       5105.41        24.11 o                         
   0   2  13       1887.32       1861.24        15.62 o                         
   1   2  13       4954.55       4941.70        25.88 o                         
   2   2  13        508.24        556.49        12.97 o                         
   3   2  13        123.34        101.85         9.95 o                         
   4   2  13       2922.29       2900.85        28.62 o                         
   5   2  13        500.72        475.06        10.66 o                         
   6   2  13       1116.49       1098.34        14.26 o                         
   7   2  13       1509.29       1453.68        17.61 o                         
   8   2  13        250.27        268.05        10.52 o                         
   9   2  13         21.99         30.42         9.01 o                         
  10   2  13        364.84        365.31        17.30 o                         
 -10   3  13        264.55        231.29        16.41 o                         
  -9   3  13        182.96        187.14        11.01 o                         
  -8   3  13        446.34        474.44        11.82 o                         
  -7   3  13        600.17        589.51        14.55 o                         
  -6   3  13         15.01         15.63         6.41 o                         
  -5   3  13       1917.96       1934.14        22.01 o                         
  -4   3  13       3510.66       3510.71        34.11 o                         
  -3   3  13       1509.88       1430.18        16.68 o                         
  -2   3  13       1516.95       1550.93        14.68 o                         
  -1   3  13         25.91         12.61         5.42 o                         
   0   3  13       2514.77       2733.97        18.73 o                         
   1   3  13         30.69          9.97         5.81 o                         
   2   3  13       1733.71       1777.24        15.86 o                         
   3   3  13       1479.45       1406.94        20.03 o                         
   4   3  13       3569.64       3536.70        29.72 o                         
   5   3  13       1854.52       1838.56        19.45 o                         
   6   3  13         14.60         12.19         7.25 o                         
   7   3  13        562.20        558.91        13.57 o                         
   8   3  13        445.68        466.96        13.02 o                         
   9   3  13        190.13        187.51        10.45 o                         
  10   3  13        311.39        295.93        15.78 o                         
  -9   4  13         99.27        101.55        12.18 o                         
  -8   4  13        653.20        640.33        15.35 o                         
  -7   4  13       1630.20       1630.73        20.24 o                         
  -6   4  13       1074.14       1107.28        17.51 o                         
  -5   4  13       1638.61       1629.55        17.58 o                         
  -4   4  13       2526.01       2442.08        23.93 o                         
  -3   4  13        327.73        322.14        10.39 o                         
  -2   4  13       2451.35       2448.02        19.64 o                         
  -1   4  13       6901.34       6748.85        32.95 o                         
   0   4  13       3084.44       3215.77        21.79 o                         
   1   4  13       6917.14       6802.48        30.45 o                         
   2   4  13       2565.02       2532.92        21.31 o                         
   3   4  13        324.45        316.83        10.41 o                         
   4   4  13       2712.39       2654.76        26.70 o                         
   5   4  13       1721.38       1702.91        21.06 o                         
   6   4  13       1116.17       1143.71        15.73 o                         
   7   4  13       1662.51       1679.25        21.01 o                         
   8   4  13        592.29        573.45        15.03 o                         
   9   4  13        105.23        105.95         9.28 o                         
  -9   5  13        759.94        784.82        17.22 o                         
  -8   5  13        111.62        118.23        12.75 o                         
  -7   5  13        548.52        558.72        14.19 o                         
  -6   5  13         51.48         44.26         8.98 o                         
  -5   5  13        919.06        902.39        13.22 o                         
  -4   5  13       3033.25       2889.06        25.31 o                         
  -3   5  13        869.76        850.26        14.01 o                         
  -2   5  13       3722.71       3795.25        30.21 o                         
  -1   5  13        670.95        656.40        11.64 o                         
   0   5  13       1117.54       1092.61        13.11 o                         
   1   5  13        767.73        750.42        11.01 o                         
   2   5  13       3722.42       3794.70        27.49 o                         
   3   5  13        802.52        775.15        12.05 o                         
   4   5  13       3258.94       3149.52        25.73 o                         
   5   5  13        875.31        836.26        15.95 o                         
   6   5  13         47.06         41.49         8.29 o                         
   7   5  13        560.65        572.02        15.01 o                         
   8   5  13        121.29        131.77        12.79 o                         
   9   5  13        810.51        843.46        15.15 o                         
  -9   6  13        135.69        132.63        14.35 o                         
  -8   6  13        200.51        210.22        14.79 o                         
  -7   6  13        717.48        694.78        14.89 o                         
  -6   6  13        809.15        814.60        15.19 o                         
  -5   6  13       5465.92       5555.79        29.45 o                         
  -4   6  13       1289.88       1238.37        14.32 o                         
  -3   6  13        280.81        270.94        10.43 o                         
  -2   6  13       2949.15       2907.20        26.27 o                         
  -1   6  13        942.76        971.58        14.61 o                         
   0   6  13       3583.29       3558.31        25.59 o                         
   1   6  13        948.73        953.91        12.52 o                         
   2   6  13       2732.01       2720.90        19.33 o                         
   3   6  13        253.02        247.16         9.52 o                         
   4   6  13       1282.65       1237.89        16.63 o                         
   5   6  13       5557.65       5582.71        31.66 o                         
   6   6  13        792.05        795.06        14.89 o                         
   7   6  13        687.79        668.24        14.93 o                         
   8   6  13        171.25        183.64        12.62 o                         
   9   6  13        147.29        134.56        13.24 o                         
  -9   7  13         47.39         47.83        13.38 o                         
  -8   7  13        611.70        589.70        18.40 o                         
  -7   7  13        158.11        161.18        10.63 o                         
  -6   7  13        149.65        145.45        11.15 o                         
  -5   7  13       1557.13       1541.75        19.59 o                         
  -4   7  13       1389.05       1378.37        18.02 o                         
  -3   7  13       2363.35       2367.02        21.65 o                         
  -2   7  13       3260.72       3321.03        29.23 o                         
  -1   7  13        809.54        823.33        14.53 o                         
   0   7  13        181.26        168.90         8.25 o                         
   1   7  13        842.93        844.67        13.09 o                         
   2   7  13       3084.25       3128.23        24.36 o                         
   3   7  13       2229.65       2149.98        18.61 o                         
   4   7  13       1234.19       1196.59        13.35 o                         
   5   7  13       1699.40       1699.61        17.80 o                         
   6   7  13        137.13        138.88         9.81 o                         
   7   7  13        173.91        178.77        11.02 o                         
   8   7  13        676.18        634.52        16.63 o                         
   9   7  13         47.77         43.45        13.34 o                         
  -9   8  13        259.66        262.23        17.54 o                         
  -8   8  13         74.88         90.37        15.82 o                         
  -7   8  13         64.25         63.12         9.38 o                         
  -6   8  13       1011.94       1009.60        18.07 o                         
  -5   8  13        838.27        828.70        15.80 o                         
  -4   8  13        198.89        181.86        10.06 o                         
  -3   8  13        917.90        965.39        15.87 o                         
  -2   8  13       1294.46       1317.18        20.77 o                         
  -1   8  13        527.61        582.70        14.27 o                         
   0   8  13        619.58        617.42        12.31 o                         
   1   8  13        418.90        463.91        10.42 o                         
   2   8  13       1156.71       1154.92        17.38 o                         
   3   8  13        931.82        962.10        15.72 o                         
   4   8  13        258.22        242.34         9.98 o                         
   5   8  13        914.67        907.03        13.47 o                         
   6   8  13       1050.27       1076.38        15.56 o                         
   7   8  13        113.07        115.07        11.90 o                         
   8   8  13         87.97        101.73        11.96 o                         
   9   8  13        236.00        247.21        14.47 o                         
  -8   9  13        441.83        468.05        17.00 o                         
  -7   9  13        195.74        195.23        11.63 o                         
  -6   9  13        278.74        271.02        12.53 o                         
  -5   9  13       4227.42       4290.72        33.39 o                         
  -4   9  13       1337.06       1307.31        18.94 o                         
  -3   9  13        538.33        525.03        13.90 o                         
  -2   9  13       1513.13       1552.64        19.31 o                         
  -1   9  13        677.56        658.70        16.44 o                         
   0   9  13        744.38        823.53        15.71 o                         
   1   9  13        766.10        722.96        13.71 o                         
   2   9  13       1356.34       1390.07        20.34 o                         
   3   9  13        644.47        636.60        15.29 o                         
   4   9  13       1265.35       1268.51        18.94 o                         
   5   9  13       4285.94       4384.51        32.03 o                         
   6   9  13        309.30        297.33        10.96 o                         
   7   9  13        205.85        211.02         9.74 o                         
   8   9  13        528.94        558.81        15.37 o                         
  -8  10  13        376.25        361.21        16.73 o                         
  -7  10  13        154.62        164.43        11.32 o                         
  -6  10  13        405.55        394.58        14.03 o                         
  -5  10  13        308.87        325.86        12.03 o                         
  -4  10  13        335.12        337.71        12.26 o                         
  -3  10  13        133.76        126.33        10.45 o                         
  -2  10  13          1.73         12.37         7.71 o                         
  -1  10  13        512.78        473.13        13.81 o                         
   0  10  13        156.51        149.92        10.21 o                         
   1  10  13        578.61        522.96        14.89 o                         
   2  10  13          7.90         12.02         9.11 o                         
   3  10  13        144.42        130.72        10.96 o                         
   4  10  13        278.28        280.78        12.35 o                         
   5  10  13        294.99        295.61        11.11 o                         
   6  10  13        486.74        471.15        15.44 o                         
   7  10  13        151.49        153.04         9.46 o                         
   8  10  13        432.03        414.33        13.54 o                         
  -8  11  13        774.46        795.37        26.68 o                         
  -7  11  13         98.50         90.53        11.61 o                         
  -6  11  13         95.56         96.17        11.82 o                         
  -5  11  13        673.12        660.11        17.84 o                         
  -4  11  13        479.62        481.17        12.05 o                         
  -3  11  13       1071.37       1073.26        17.97 o                         
  -2  11  13       1178.81       1198.11        18.78 o                         
  -1  11  13        126.55        119.46        10.02 o                         
   0  11  13        859.49        905.91        17.24 o                         
   1  11  13        178.77        167.24        11.52 o                         
   2  11  13       1333.49       1347.67        23.11 o                         
   3  11  13       1012.62       1009.50        20.27 o                         
   4  11  13        521.27        524.71        14.71 o                         
   5  11  13        616.63        613.69        14.61 o                         
   6  11  13        117.62        119.20        12.53 o                         
   7  11  13        126.06        117.39        14.06 o                         
   8  11  13        817.99        843.10        18.28 o                         
  -7  12  13        788.93        801.15        18.31 o                         
  -6  12  13          9.62         13.10        11.42 o                         
  -5  12  13       1340.95       1374.72        23.84 o                         
  -4  12  13       1543.30       1496.81        25.92 o                         
  -3  12  13         45.79         41.19         9.62 o                         
  -2  12  13        307.41        318.11        12.99 o                         
  -1  12  13       1479.29       1533.50        21.63 o                         
   0  12  13        305.81        339.95        13.12 o                         
   1  12  13       1445.62       1486.78        23.03 o                         
   2  12  13        384.75        390.62        15.38 o                         
   3  12  13         31.24         26.30        12.31 o                         
   4  12  13       1549.90       1540.78        22.91 o                         
   5  12  13       1235.84       1249.43        20.22 o                         
   6  12  13          5.71          6.56         9.72 o                         
   7  12  13        802.78        833.20        21.00 o                         
  -7  13  13        368.52        383.80        16.02 o                         
  -6  13  13         58.08         77.07        13.48 o                         
  -5  13  13        408.87        425.10        18.09 o                         
  -4  13  13         80.48         74.10        14.34 o                         
  -3  13  13        875.10        899.62        22.03 o                         
  -2  13  13       1074.76       1066.71        19.09 o                         
  -1  13  13        302.34        293.62        13.38 o                         
   0  13  13        198.82        173.80        12.52 o                         
   1  13  13        371.55        365.01        15.28 o                         
   2  13  13       1106.33       1089.00        20.50 o                         
   3  13  13        730.49        733.69        22.25 o                         
   4  13  13         86.33         84.41        13.24 o                         
   5  13  13        421.10        434.78        15.74 o                         
   6  13  13         44.07         62.09        11.86 o                         
   7  13  13        420.70        442.72        16.48 o                         
  -6  14  13        968.13        973.90        24.07 o                         
  -5  14  13        366.33        362.61        18.34 o                         
  -4  14  13        477.49        450.11        19.46 o                         
  -3  14  13        137.70        150.28        16.08 o                         
  -2  14  13        961.91        963.00        20.28 o                         
  -1  14  13       1613.57       1596.38        24.92 o                         
   0  14  13       3027.27       2870.30        33.77 o                         
   1  14  13       1551.12       1543.96        25.60 o                         
   2  14  13        929.13        933.37        20.33 o                         
   3  14  13        160.41        166.19        14.55 o                         
   4  14  13        395.32        387.74        17.55 o                         
   5  14  13        351.28        349.24        16.46 o                         
   6  14  13        958.01        988.97        20.23 o                         
  -6  15  13         96.99        111.85        17.02 o                         
  -5  15  13        858.33        848.58        24.64 o                         
  -4  15  13        620.08        629.93        22.87 o                         
  -3  15  13        230.51        212.65        18.60 o                         
  -2  15  13       1088.87       1112.28        22.24 o                         
  -1  15  13         55.12         47.76        12.83 o                         
   0  15  13        137.88        164.92        15.27 o                         
   1  15  13         58.17         55.45        12.62 o                         
   2  15  13        955.78        963.42        23.29 o                         
   3  15  13        152.14        138.31        15.42 o                         
   4  15  13        565.10        595.73        19.70 o                         
   5  15  13        955.76        937.43        22.70 o                         
   6  15  13         99.27        120.70        14.50 o                         
  -5  16  13        274.02        275.46        20.33 o                         
  -4  16  13        174.45        164.61        18.11 o                         
  -3  16  13        144.09        142.12        18.64 o                         
  -2  16  13        931.22        910.16        24.94 o                         
  -1  16  13        528.07        524.04        19.43 o                         
   0  16  13        721.88        728.51        23.57 o                         
   1  16  13        455.40        449.14        18.48 o                         
   2  16  13        841.29        826.01        23.63 o                         
   3  16  13        141.84        137.97        16.37 o                         
   4  16  13        145.94        145.89        15.60 o                         
   5  16  13        275.92        276.87        17.51 o                         
  -4  17  13        319.26        318.73        20.56 o                         
  -3  17  13        610.68        626.03        29.79 o                         
  -2  17  13        384.92        396.77        23.51 o                         
  -1  17  13       1518.93       1536.86        30.66 o                         
   0  17  13       1088.56       1121.14        29.68 o                         
   1  17  13       1425.48       1483.88        28.22 o                         
   2  17  13        404.21        415.22        19.32 o                         
   3  17  13        568.07        579.76        25.24 o                         
   4  17  13        376.01        377.83        19.38 o                         
  -3  18  13         14.61          6.88        20.11 o                         
  -2  18  13        426.87        434.94        23.61 o                         
  -1  18  13        632.11        652.75        24.56 o                         
   0  18  13         39.02         41.21        17.12 o                         
   1  18  13        621.55        665.47        22.51 o                         
   2  18  13        405.92        409.71        19.96 o                         
   3  18  13         24.10         24.94        16.52 o                         
   0   0  14       6460.13       6430.73        50.24 o                         
   1   0  14       1002.85       1061.39        14.18 o                         
   2   0  14        363.49        405.09        15.84 o                         
   3   0  14       8153.38       8095.15        54.64 o                         
   4   0  14         20.38          7.75         5.98 o                         
   5   0  14         54.28         70.09         8.37 o                         
   6   0  14        256.03        241.07        12.76 o                         
   7   0  14        326.63        346.22        12.76 o                         
   8   0  14       1210.66       1203.17        19.27 o                         
   9   0  14       1465.71       1484.17        17.99 o                         
  10   0  14          4.32         -0.29        16.29 o                         
  -9   1  14         21.81         22.35         9.75 o                         
  -8   1  14        474.68        491.84        16.22 o                         
  -7   1  14        112.21        117.44         9.65 o                         
  -6   1  14       1232.11       1173.31        19.63 o                         
  -5   1  14        277.53        251.45        11.01 o                         
  -4   1  14       2679.15       2643.79        27.25 o                         
  -3   1  14        170.23        168.16         7.18 o                         
  -2   1  14        951.28       1027.62        17.17 o                         
  -1   1  14       1462.31       1456.52        20.52 o                         
   0   1  14       5997.11       5717.06        38.57 o                         
   1   1  14       1496.17       1474.41        23.65 o                         
   2   1  14        944.99       1019.44        21.48 o                         
   3   1  14        166.83        157.24        11.34 o                         
   4   1  14       2485.10       2458.67        31.38 o                         
   5   1  14        268.18        235.66        10.27 o                         
   6   1  14       1118.87       1074.35        17.29 o                         
   7   1  14        113.02        120.27        12.98 o                         
   8   1  14        467.61        484.22        16.46 o                         
   9   1  14         15.62         15.07         8.46 o                         
  -9   2  14       1252.04       1272.80        19.62 o                         
  -8   2  14        395.78        404.47        15.90 o                         
  -7   2  14        858.13        899.06        16.05 o                         
  -6   2  14        334.69        328.09        12.80 o                         
  -5   2  14       1107.89       1107.39        20.77 o                         
  -4   2  14        173.60        177.70        11.35 o                         
  -3   2  14       5808.17       5605.20        36.32 o                         
  -2   2  14        579.84        546.01        10.98 o                         
  -1   2  14       5911.11       6178.46        30.18 o                         
   0   2  14         65.93         40.65         6.37 o                         
   1   2  14       6268.10       6509.77        34.59 o                         
   2   2  14        605.62        570.91        15.59 o                         
   3   2  14       6386.99       6207.34        44.61 o                         
   4   2  14        177.03        183.26        10.72 o                         
   5   2  14       1035.89        992.77        13.87 o                         
   6   2  14        316.90        312.57        11.46 o                         
   7   2  14        981.66       1035.93        16.14 o                         
   8   2  14        377.63        387.17        14.01 o                         
   9   2  14       1278.27       1287.40        20.04 o                         
  -9   3  14        335.62        332.43        12.88 o                         
  -8   3  14        375.36        364.36        12.70 o                         
  -7   3  14        833.64        786.72        16.59 o                         
  -6   3  14       2556.43       2498.79        22.73 o                         
  -5   3  14       1376.51       1405.97        20.70 o                         
  -4   3  14       1616.27       1623.09        23.06 o                         
  -3   3  14         25.04         29.05         7.49 o                         
  -2   3  14       2406.85       2296.13        19.26 o                         
  -1   3  14       1904.58       1911.20        15.85 o                         
   0   3  14       6551.66       6605.23        30.38 o                         
   1   3  14       1992.51       2013.12        18.20 o                         
   2   3  14       2525.73       2455.86        21.68 o                         
   3   3  14         35.80         46.60         9.42 o                         
   4   3  14       1437.58       1397.42        20.65 o                         
   5   3  14       1372.39       1409.62        17.53 o                         
   6   3  14       2422.87       2404.38        20.56 o                         
   7   3  14        802.99        797.11        13.61 o                         
   8   3  14        410.62        421.50        13.08 o                         
   9   3  14        315.30        316.18        13.62 o                         
  -9   4  14        270.63        263.71        12.55 o                         
  -8   4  14         14.72         10.38        11.13 o                         
  -7   4  14        104.85         96.70        10.58 o                         
  -6   4  14         10.43          2.06         9.84 o                         
  -5   4  14       1126.75       1095.19        15.13 o                         
  -4   4  14        238.15        244.24        10.61 o                         
  -3   4  14       3887.68       3834.21        29.79 o                         
  -2   4  14       1938.26       1886.88        18.34 o                         
  -1   4  14       5499.77       5396.99        32.52 o                         
   0   4  14         92.36        105.93         7.00 o                         
   1   4  14       5780.84       5725.25        32.31 o                         
   2   4  14       2018.93       1996.53        20.72 o                         
   3   4  14       4295.43       4275.63        32.82 o                         
   4   4  14        272.29        276.84        12.81 o                         
   5   4  14       1242.76       1217.15        18.59 o                         
   6   4  14         10.74          7.00         8.28 o                         
   7   4  14        136.06        142.24        11.84 o                         
   8   4  14         15.61         19.83        10.14 o                         
   9   4  14        306.49        299.47        11.88 o                         
  -9   5  14        875.68        852.58        21.59 o                         
  -8   5  14        247.15        251.04        14.21 o                         
  -7   5  14         13.49          9.43         9.94 o                         
  -6   5  14       1814.65       1809.08        21.49 o                         
  -5   5  14        744.94        765.71        12.42 o                         
  -4   5  14       2076.59       1974.88        20.80 o                         
  -3   5  14       1865.49       1764.24        19.60 o                         
  -2   5  14        451.24        472.54        13.05 o                         
  -1   5  14       1056.85       1057.83        14.71 o                         
   0   5  14      10977.72      10885.40        53.83 o                         
   1   5  14       1117.47       1120.95        16.11 o                         
   2   5  14        466.11        483.62        12.30 o                         
   3   5  14       1776.66       1715.80        18.98 o                         
   4   5  14       2296.74       2248.72        24.20 o                         
   5   5  14        813.12        830.10        16.30 o                         
   6   5  14       1807.27       1834.26        20.92 o                         
   7   5  14         21.34         17.90        10.19 o                         
   8   5  14        248.53        244.00        15.21 o                         
   9   5  14        882.30        885.83        16.69 o                         
  -9   6  14        814.95        786.17        20.02 o                         
  -8   6  14         70.13         75.60        15.61 o                         
  -7   6  14        781.95        793.09        17.71 o                         
  -6   6  14       1142.10       1140.78        17.15 o                         
  -5   6  14        930.14        945.77        12.57 o                         
  -4   6  14         27.56         27.06         7.36 o                         
  -3   6  14       5115.58       4923.07        29.44 o                         
  -2   6  14       1727.26       1721.65        21.39 o                         
  -1   6  14       3228.11       3175.02        25.00 o                         
   0   6  14       3268.68       3236.68        23.74 o                         
   1   6  14       2981.50       2945.19        25.23 o                         
   2   6  14       1648.27       1652.65        18.01 o                         
   3   6  14       4570.43       4488.26        31.55 o                         
   4   6  14         17.93         16.62         8.20 o                         
   5   6  14        980.56        998.79        16.72 o                         
   6   6  14       1131.35       1125.39        18.26 o                         
   7   6  14        705.82        728.87        15.90 o                         
   8   6  14         87.12         79.69        13.26 o                         
   9   6  14        791.33        791.33        19.62 o                         
  -9   7  14        322.81        325.31        20.75 o                         
  -8   7  14        625.69        652.97        20.75 o                         
  -7   7  14         81.06         87.54        11.55 o                         
  -6   7  14       2118.44       2080.05        25.38 o                         
  -5   7  14       1326.95       1326.57        20.46 o                         
  -4   7  14       5609.54       5742.57        38.13 o                         
  -3   7  14        439.27        412.72        10.18 o                         
  -2   7  14        683.26        659.10        13.88 o                         
  -1   7  14       1137.72       1157.34        17.96 o                         
   0   7  14        782.87        746.36        13.95 o                         
   1   7  14       1168.63       1161.84        15.70 o                         
   2   7  14        563.72        554.26         8.85 o                         
   3   7  14        423.48        409.20        10.40 o                         
   4   7  14       5874.05       5938.58        33.48 o                         
   5   7  14       1405.09       1417.30        19.29 o                         
   6   7  14       2127.46       2092.32        22.09 o                         
   7   7  14         68.34         71.37        10.81 o                         
   8   7  14        626.49        654.44        18.71 o                         
   9   7  14        324.34        318.98        18.88 o                         
  -9   8  14       1107.36       1121.18        28.14 o                         
  -8   8  14        690.93        697.90        21.93 o                         
  -7   8  14         51.41         58.35        10.51 o                         
  -6   8  14         39.62         40.19        10.43 o                         
  -5   8  14         42.01         47.88        10.42 o                         
  -4   8  14        203.00        196.80        10.56 o                         
  -3   8  14       2645.04       2657.40        24.94 o                         
  -2   8  14        440.52        422.01        12.69 o                         
  -1   8  14       1737.60       1726.47        22.63 o                         
   0   8  14       1902.71       1926.78        22.03 o                         
   1   8  14       1803.74       1794.58        19.76 o                         
   2   8  14        456.09        446.51        11.48 o                         
   3   8  14       2618.50       2594.06        21.94 o                         
   4   8  14        151.12        144.11         8.09 o                         
   5   8  14         38.12         50.20         9.76 o                         
   6   8  14         48.24         48.84         9.75 o                         
   7   8  14         32.83         39.49        10.59 o                         
   8   8  14        663.87        662.70        18.15 o                         
   9   8  14       1096.84       1102.28        24.23 o                         
  -8   9  14         10.47          8.78        13.35 o                         
  -7   9  14        255.96        261.26        14.02 o                         
  -6   9  14        213.80        204.87        12.64 o                         
  -5   9  14        333.62        352.53        13.98 o                         
  -4   9  14        533.53        545.29        14.56 o                         
  -3   9  14        881.79        886.83        16.43 o                         
  -2   9  14       2314.35       2328.77        24.40 o                         
  -1   9  14        345.32        329.59        13.40 o                         
   0   9  14       2628.09       2469.90        26.46 o                         
   1   9  14        367.36        354.12        11.10 o                         
   2   9  14       2365.28       2379.24        24.09 o                         
   3   9  14        882.41        871.66        15.66 o                         
   4   9  14        491.26        493.73        12.71 o                         
   5   9  14        399.65        423.43        11.53 o                         
   6   9  14        118.93        104.90        11.78 o                         
   7   9  14        251.19        267.01        13.47 o                         
   8   9  14         17.86         14.38        12.41 o                         
  -8  10  14       1293.92       1356.19        25.98 o                         
  -7  10  14       1060.82       1067.58        19.96 o                         
  -6  10  14          6.25          7.96        11.51 o                         
  -5  10  14        654.97        671.58        17.67 o                         
  -4  10  14       1044.64       1021.80        17.81 o                         
  -3  10  14       2433.43       2363.01        28.52 o                         
  -2  10  14        829.58        829.73        16.82 o                         
  -1  10  14        897.77        868.88        16.71 o                         
   0  10  14         89.04        138.78        10.25 o                         
   1  10  14       1009.58        934.50        19.20 o                         
   2  10  14        974.05        976.78        17.52 o                         
   3  10  14       2623.91       2539.68        28.50 o                         
   4  10  14       1083.56       1092.17        19.30 o                         
   5  10  14        564.97        573.88        14.13 o                         
   6  10  14          5.64          8.21         7.10 o                         
   7  10  14       1173.10       1162.39        16.99 o                         
   8  10  14       1197.53       1243.61        22.75 o                         
  -8  11  14        557.70        587.09        24.30 o                         
  -7  11  14        396.77        389.62        14.81 o                         
  -6  11  14        352.76        363.71        14.22 o                         
  -5  11  14        148.28        161.68        10.59 o                         
  -4  11  14        697.06        704.41        16.20 o                         
  -3  11  14        121.68        110.96        12.09 o                         
  -2  11  14        840.33        842.15        17.86 o                         
  -1  11  14        278.90        295.67        13.31 o                         
   0  11  14       2960.86       2958.81        28.80 o                         
   1  11  14        321.47        348.17        15.02 o                         
   2  11  14        875.06        886.21        19.44 o                         
   3  11  14        138.57        130.47        12.68 o                         
   4  11  14        597.04        620.03        16.54 o                         
   5  11  14        151.81        157.89        10.88 o                         
   6  11  14        330.47        337.83        15.21 o                         
   7  11  14        345.41        340.45        13.20 o                         
   8  11  14        591.52        634.84        18.80 o                         
  -7  12  14        221.57        223.50        14.37 o                         
  -6  12  14        278.20        285.47        15.25 o                         
  -5  12  14        513.38        552.55        18.75 o                         
  -4  12  14        331.98        342.86        15.22 o                         
  -3  12  14       1384.03       1369.97        21.94 o                         
  -2  12  14       1834.49       1858.26        23.05 o                         
  -1  12  14         45.58         64.40        11.46 o                         
   0  12  14        212.15        190.12        12.07 o                         
   1  12  14         41.64         54.00        12.22 o                         
   2  12  14       2004.73       2007.38        26.37 o                         
   3  12  14       1478.08       1481.30        29.63 o                         
   4  12  14        284.03        302.16        14.29 o                         
   5  12  14        458.91        506.70        15.74 o                         
   6  12  14        280.36        295.75        13.04 o                         
   7  12  14        236.32        229.25        16.10 o                         
  -7  13  14        150.05        140.39        14.78 o                         
  -6  13  14        551.60        557.24        18.38 o                         
  -5  13  14        627.85        634.48        20.30 o
[truncated: 211,089 more chars]
