# Supplementary material for: Experimental electronic structures of copper complexes with a bi­phenyldi­imino di­thio­ether – a model for blue copper proteins
Source: IUCrJ. 2025 Jan 30;12(Pt 2):198–207. doi: 10.1107/S2052252524012107 (PMC11878452; doi:10.1107/S2052252524012107)
Supplement: Supplementary file 3 [file m-12-00198-B_IAMsup3.hkl]

data_B_IAM                                                                      
_shelx_title ' cutwo_a.res in I4(1)/a'                                          
_shelx_refln_list_code          4                                               
_shelx_F_calc_maximum      635.86                                               
_exptl_crystal_F_000      2776.00                                               
_reflns_d_resolution_high  0.4007                                               
                                                                                
loop_                                                                           
 _space_group_symop_operation_xyz                                               
 'x, y, z'                                                                      
 '-x+1/2, -y, z+1/2'                                                            
 '-y+3/4, x+1/4, z+1/4'                                                         
 'y+3/4, -x+3/4, z+3/4'                                                         
 'x+1/2, y+1/2, z+1/2'                                                          
 '-x+1, -y+1/2, z+1'                                                            
 '-y+5/4, x+3/4, z+3/4'                                                         
 'y+5/4, -x+5/4, z+5/4'                                                         
 '-x, -y, -z'                                                                   
 'x-1/2, y, -z-1/2'                                                             
 'y-3/4, -x-1/4, -z-1/4'                                                        
 '-y-3/4, x-3/4, -z-3/4'                                                        
 '-x+1/2, -y+1/2, -z+1/2'                                                       
 'x, y+1/2, -z'                                                                 
 'y-1/4, -x+1/4, -z+1/4'                                                        
 '-y-1/4, x-1/4, -z-1/4'                                                        
                                                                                
_cell_length_a    11.6537                                                       
_cell_length_b    11.6537                                                       
_cell_length_c    39.7445                                                       
_cell_angle_alpha  90.000                                                       
_cell_angle_beta   90.000                                                       
_cell_angle_gamma  90.000                                                       
                                                                                
_shelx_F_squared_multiplier     1.000                                           
                                                                                
loop_                                                                           
 _refln_index_h                                                                 
 _refln_index_k                                                                 
 _refln_index_l                                                                 
 _refln_F_squared_calc                                                          
 _refln_F_squared_meas                                                          
 _refln_F_squared_sigma                                                         
 _refln_observed_status                                                         
   0   2   0       8026.77       6790.02        24.85 o                         
   2   2   0     152001.23     162699.31      1481.54 o                         
  -2   4   0       6651.96       7222.98        72.63 o                         
   0   4   0      18037.91      20696.83        60.02 o                         
   2   4   0     100288.73     102952.84       331.14 o                         
   4   4   0      35491.60      33042.19       163.25 o                         
  -4   6   0      26201.48      26868.63       169.94 o                         
  -2   6   0       7001.39       6385.63        64.17 o                         
   0   6   0       3542.18       2887.91        32.63 o                         
   2   6   0       9482.28       8412.88        63.82 o                         
   4   6   0      37437.26      35882.95       210.78 o                         
   6   6   0      23976.11      23832.12       126.55 o                         
  -6   8   0      12335.93      11859.93       166.35 o                         
  -4   8   0       9372.13       9737.41       100.54 o                         
  -2   8   0      44985.03      42224.97       180.25 o                         
   0   8   0      22421.61      22931.09       107.30 o                         
   2   8   0       1910.39       1977.69        46.26 o                         
   4   8   0      64665.22      63184.68       408.39 o                         
   6   8   0      12385.97      11591.41       148.91 o                         
   8   8   0       2098.72       1849.21       114.42 o                         
  -8  10   0        378.27        518.40       126.17 o                         
  -6  10   0        154.71         77.03        65.66 o                         
  -4  10   0      32085.78      32337.53       221.56 o                         
  -2  10   0       3124.28       2989.97        56.78 o                         
   0  10   0      28888.03      28641.26       200.53 o                         
   2  10   0       2033.55       1989.40        66.62 o                         
   4  10   0        442.85        384.58        61.12 o                         
   6  10   0         24.22        139.97       110.63 o                         
   8  10   0        160.35        233.45       127.22 o                         
  10  10   0       5636.93       5412.85       181.82 o                         
 -10  12   0       9010.03       8870.33       216.01 o                         
  -8  12   0       3343.55       3223.03       137.62 o                         
  -6  12   0      10029.58       9417.28       169.89 o                         
  -4  12   0       4454.65       4717.68        96.33 o                         
  -2  12   0      26840.99      27225.59       182.93 o                         
   0  12   0       1728.81       1755.62        70.42 o                         
   2  12   0        554.18        505.04        67.12 o                         
   4  12   0       1232.00       1222.09        88.71 o                         
   6  12   0       4950.77       4621.83       153.52 o                         
   8  12   0      25363.51      24868.96       315.88 o                         
  10  12   0       1055.99       1193.50       188.38 o                         
  12  12   0        660.05        664.99       198.67 o                         
 -12  14   0        366.20        449.99       182.94 o                         
 -10  14   0       1267.30       1434.76       143.60 o                         
  -8  14   0      12684.52      12859.54       386.04 o                         
  -6  14   0       6707.84       7274.22       134.78 o                         
  -4  14   0        567.13        606.59        87.15 o                         
  -2  14   0        589.94        493.35        96.49 o                         
   0  14   0       2403.06       2250.61       118.99 o                         
   2  14   0       9020.16       9118.05       113.23 o                         
   4  14   0        175.66        183.69       108.62 o                         
   6  14   0       2495.98       2678.24       178.61 o                         
   8  14   0       1827.26       1785.61       222.26 o                         
  10  14   0       3216.98       3451.44       351.08 o                         
  12  14   0         31.48         41.26       206.92 o                         
  14  14   0        185.04        277.13       198.83 o                         
 -14  16   0        581.21        409.49       235.03 o                         
 -12  16   0       1611.91       1549.00       233.85 o                         
 -10  16   0          5.95        -91.14       181.77 o                         
  -8  16   0       3628.48       4182.43       204.47 o                         
  -6  16   0       1457.26       1687.65       134.89 o                         
  -4  16   0          6.47        -70.68       110.98 o                         
  -2  16   0        315.19        281.24       114.87 o                         
   0  16   0       7757.54       8355.88       145.83 o                         
   2  16   0       6552.62       6680.78       194.79 o                         
   4  16   0        908.02       1071.76       121.28 o                         
   6  16   0         13.76         93.26       142.34 o                         
   8  16   0       1309.22       1409.54       187.50 o                         
  10  16   0       1414.27       1707.70       210.32 o                         
  12  16   0        173.26        237.66       184.07 o                         
  14  16   0         96.73        256.83       194.23 o                         
  16  16   0        176.42        174.55       203.33 o                         
 -16  18   0        152.45        285.47       219.18 o                         
 -14  18   0        952.98        972.40       260.74 o                         
 -12  18   0        151.48        137.50       220.30 o                         
 -10  18   0        318.13        133.56       201.63 o                         
  -8  18   0          9.91         22.10        84.25 o                         
  -6  18   0       1216.07       1290.34       189.47 o                         
  -4  18   0       2169.24       2198.80       173.80 o                         
  -2  18   0        582.84        620.96       142.90 o                         
   0  18   0        385.64        257.83       157.51 o                         
   2  18   0       1202.86       1061.89       161.12 o                         
   4  18   0        147.64         20.52       163.99 o                         
   6  18   0        477.38        614.63       177.54 o                         
   8  18   0         22.31        -68.92       186.50 o                         
  10  18   0        982.62        912.46       163.09 o                         
  12  18   0        786.45        692.87       204.46 o                         
  14  18   0        971.27        949.21       214.82 o                         
  16  18   0          1.66         30.59       221.63 o                         
  18  18   0          4.77         -2.47       261.26 o                         
 -18  20   0         37.31        -31.00       251.01 o                         
 -16  20   0         54.90        -84.24       257.31 o                         
 -14  20   0        215.83        201.53       264.21 o                         
 -12  20   0          2.43       -127.39       270.96 o                         
 -10  20   0          1.76        160.74       269.87 o                         
  -8  20   0         13.64         92.69       239.15 o                         
  -6  20   0       3892.23       3969.15       342.23 o                         
  -4  20   0       1999.69       2383.34       208.10 o                         
  -2  20   0        108.28         73.06       178.26 o                         
   0  20   0        173.63         97.53       256.77 o                         
   2  20   0        205.13        232.64       258.56 o                         
   4  20   0        820.02       1122.03       237.54 o                         
   6  20   0        203.46        227.17       205.90 o                         
   8  20   0        480.38        425.56       198.32 o                         
  10  20   0        470.94        512.89       214.86 o                         
  12  20   0        610.56        569.46       204.10 o                         
  14  20   0        222.70        265.58       192.31 o                         
  16  20   0          0.76        -25.99       194.85 o                         
  18  20   0          9.25         29.64       259.73 o                         
  20  20   0         20.65       -234.78       277.90 o                         
 -18  22   0         15.91       -113.91       266.54 o                         
 -16  22   0          4.07         75.55       264.56 o                         
 -14  22   0         63.48        271.31       315.33 o                         
 -12  22   0         37.65         39.12       279.88 o                         
 -10  22   0        163.94        172.49       406.01 o                         
  -8  22   0        211.75         56.39       432.46 o                         
  -6  22   0       1133.19       1105.09       263.80 o                         
  -4  22   0         64.54         97.47       232.71 o                         
  -2  22   0        106.23        329.50       320.02 o                         
   0  22   0         11.40         32.14       279.67 o                         
   2  22   0          8.55         86.33       320.18 o                         
   4  22   0        209.79        259.67       282.90 o                         
   6  22   0       1099.36       1312.10       253.04 o                         
   8  22   0        677.93        553.93       201.82 o                         
  10  22   0          4.52       -188.19       200.10 o                         
  12  22   0         39.75         52.54       216.50 o                         
  14  22   0          1.83        291.90       280.49 o                         
  16  22   0        211.09        208.40       220.70 o                         
  18  22   0         12.58          1.98       280.81 o                         
 -14  24   0         51.90          9.28       313.53 o                         
 -12  24   0        301.54        212.51       453.23 o                         
 -10  24   0         44.40        290.91       378.56 o                         
  -8  24   0        266.79        192.85       369.24 o                         
  -6  24   0         64.73         13.84       368.20 o                         
  -4  24   0         20.29        270.92       438.69 o                         
  -2  24   0         27.46        148.34       367.64 o                         
   0  24   0         52.11        -51.18       352.85 o                         
   2  24   0        288.39        842.70       418.27 o                         
   4  24   0         54.81         55.06       292.02 o                         
   6  24   0        343.04        263.25       314.48 o                         
   8  24   0         91.64        180.21       301.94 o                         
  10  24   0          0.73        -29.11       243.74 o                         
  12  24   0          0.51        -48.34       260.38 o                         
  14  24   0        192.56        115.06       250.64 o                         
 -10  26   0        281.73        206.33       430.25 o                         
  -8  26   0         38.45        337.70       581.64 o                         
  -6  26   0         23.09        125.23       427.53 o                         
  -4  26   0          2.92        125.65       734.29 o                         
  -2  26   0        118.57        432.66       495.38 o                         
   0  26   0        276.11        412.18       376.83 o                         
   2  26   0         23.52         21.57       348.61 o                         
   4  26   0          0.51        164.03       428.51 o                         
   6  26   0         11.70        -14.14       327.79 o                         
   8  26   0         29.62        108.10       402.35 o                         
  10  26   0         72.73        311.70       470.35 o                         
  -4  28   0          5.09       -267.78       812.26 o                         
  -2  28   0         24.26        106.02       542.83 o                         
   0  28   0         90.63        196.60       432.73 o                         
   2  28   0          4.05         -8.51       445.37 o                         
   4  28   0          1.68         27.97       425.46 o                         
  -1   2   1       2679.30       2438.98        16.79 o                         
   1   2   1      15906.44      15642.75        61.37 o                         
  -2   3   1      11452.83      13335.77        51.11 o                         
   0   3   1      14711.13      16218.33        52.98 o                         
   2   3   1      78576.32      79032.38       306.19 o                         
  -3   4   1       7861.54       8475.51        60.54 o                         
  -1   4   1       2971.99       3148.21        19.74 o                         
   1   4   1       2585.70       2533.82        20.55 o                         
   3   4   1       2610.30       2637.80        31.31 o                         
  -4   5   1       2846.06       2693.81        56.75 o                         
  -2   5   1       6333.31       6969.88        44.70 o                         
   0   5   1      12792.04      14482.21        45.17 o                         
   2   5   1      50328.34      52499.03       111.69 o                         
   4   5   1          8.12         44.41        29.49 o                         
  -5   6   1       4984.97       4966.14        71.94 o                         
  -3   6   1       5404.94       5399.08        45.02 o                         
  -1   6   1        911.28       1163.61        19.54 o                         
   1   6   1       4604.52       4624.13        31.46 o                         
   3   6   1       2605.72       2263.63        35.29 o                         
   5   6   1       7860.48       8229.70        72.64 o                         
  -6   7   1        855.81        960.52        58.95 o                         
  -4   7   1       3616.90       3334.37        51.42 o                         
  -2   7   1       4466.18       4530.48        36.59 o                         
   0   7   1       4427.69       4674.55        33.90 o                         
   2   7   1       8301.68       8127.32        42.38 o                         
   4   7   1       9661.33       9589.68        77.62 o                         
   6   7   1        528.08        499.80        51.71 o                         
  -7   8   1        263.30        333.92        55.74 o                         
  -5   8   1       3340.62       3242.54        58.33 o                         
  -3   8   1        197.49        192.11        37.37 o                         
  -1   8   1       1958.69       1722.85        31.26 o                         
   1   8   1       5180.09       4904.34        37.69 o                         
   3   8   1       1089.82       1161.43        38.07 o                         
   5   8   1       2113.71       2026.17        49.44 o                         
   7   8   1        916.96        824.22        69.70 o                         
  -8   9   1        421.64        316.72        74.51 o                         
  -6   9   1       2144.61       2133.62        75.64 o                         
  -4   9   1       4624.83       4470.86        51.07 o                         
  -2   9   1       4514.09       4229.49        53.16 o                         
   0   9   1       2745.97       2756.05        39.03 o                         
   2   9   1        674.87        624.74        35.16 o                         
   4   9   1        522.73        488.55        38.78 o                         
   6   9   1       4368.49       4054.99        69.86 o                         
   8   9   1        537.05        513.47        82.63 o                         
  -9  10   1        893.75        923.59        99.28 o                         
  -7  10   1        211.38        159.82        68.94 o                         
  -5  10   1       1829.38       1791.94        46.49 o                         
  -3  10   1        687.44        752.33        37.80 o                         
  -1  10   1       4874.13       4973.09        50.99 o                         
   1  10   1       1479.85       1388.87        36.91 o                         
   3  10   1        391.02        409.51        37.10 o                         
   5  10   1      10373.87       9967.62        86.86 o                         
   7  10   1         30.88         85.19        83.53 o                         
   9  10   1       2119.51       1860.70       101.44 o                         
 -10  11   1        312.23        318.18       115.28 o                         
  -8  11   1       1780.13       1648.37        72.60 o                         
  -6  11   1         10.71        -37.85        44.14 o                         
  -4  11   1         39.95         32.93        41.25 o                         
  -2  11   1        303.99        270.39        36.91 o                         
   0  11   1      12435.36      11671.35       100.36 o                         
   2  11   1       1323.14       1409.99        44.24 o                         
   4  11   1       2194.66       2080.39        58.61 o                         
   6  11   1       7729.42       7194.81       124.76 o                         
   8  11   1       1069.74        973.28       106.99 o                         
  10  11   1        499.94        351.17       116.25 o                         
 -11  12   1        297.37        466.96       108.75 o                         
  -9  12   1        401.87        386.56        72.96 o                         
  -7  12   1        200.12        154.79        58.13 o                         
  -5  12   1       1593.08       1629.71        55.73 o                         
  -3  12   1       5806.93       5514.93        73.92 o                         
  -1  12   1       1314.45       1251.28        47.12 o                         
   1  12   1       2379.92       2117.41        52.84 o                         
   3  12   1         62.46         63.02        49.29 o                         
   5  12   1       1333.15       1306.08        66.69 o                         
   7  12   1        548.05        556.18       102.32 o                         
   9  12   1       2399.63       2237.54       129.33 o                         
  11  12   1        341.61        227.67       141.37 o                         
 -12  13   1         16.47         94.08       149.65 o                         
 -10  13   1       1941.37       2065.72       106.26 o                         
  -8  13   1        801.56        719.49        69.44 o                         
  -6  13   1         77.98         44.87        56.92 o                         
  -4  13   1        491.68        433.52        58.51 o                         
  -2  13   1       1455.68       1564.08        58.05 o                         
   0  13   1       5096.78       4952.79        73.73 o                         
   2  13   1         22.30        -47.52        47.97 o                         
   4  13   1        797.06        763.87        74.25 o                         
   6  13   1        717.35        572.62        83.21 o                         
   8  13   1        987.76       1184.26       140.21 o                         
  10  13   1         22.22        -43.10       139.65 o                         
  12  13   1        383.30        427.48       146.72 o                         
 -13  14   1          0.06         68.68       133.02 o                         
 -11  14   1        412.63        195.26       125.56 o                         
  -9  14   1         75.58        154.72        91.75 o                         
  -7  14   1       1991.11       2275.28        85.50 o                         
  -5  14   1         57.74         91.50        62.62 o                         
  -3  14   1        594.60        609.25        56.84 o                         
  -1  14   1       2443.51       2242.52        69.28 o                         
   1  14   1        120.79        133.51        49.50 o                         
   3  14   1         59.92         47.04        65.50 o                         
   5  14   1      11471.55      10871.10       171.08 o                         
   7  14   1        175.53        177.37       113.42 o                         
   9  14   1        241.59        216.41       130.39 o                         
  11  14   1         75.63         43.42       156.73 o                         
  13  14   1         99.80        128.38       152.36 o                         
 -14  15   1         61.18        -32.91       147.71 o                         
 -12  15   1        153.55        165.86       127.54 o                         
 -10  15   1         10.56         33.73       118.12 o                         
  -8  15   1       1132.29       1126.36       111.25 o                         
  -6  15   1        144.88        102.81        33.67 o                         
  -4  15   1         22.98        -22.20        37.84 o                         
  -2  15   1        798.36        849.67        70.37 o                         
   0  15   1         13.95         -0.92        59.89 o                         
   2  15   1       1593.19       1532.35        66.45 o                         
   4  15   1        465.02        488.45        76.64 o                         
   6  15   1        351.12        368.51       140.25 o                         
   8  15   1         84.00         37.60       133.62 o                         
  10  15   1        591.94        582.69       133.27 o                         
  12  15   1        165.14        182.25       131.31 o                         
  14  15   1         19.00       -106.06       135.88 o                         
 -15  16   1        127.19        109.20       152.76 o                         
 -13  16   1          0.62       -109.42       156.84 o                         
 -11  16   1        544.65        595.81       142.89 o                         
  -9  16   1        758.95        761.29       120.41 o                         
  -7  16   1        347.47        368.70       107.61 o                         
  -5  16   1        184.46        135.11        34.59 o                         
  -3  16   1         35.95        -56.38        86.80 o                         
  -1  16   1          1.53         -5.53        73.92 o                         
   1  16   1        756.52        807.41        80.15 o                         
   3  16   1        535.84        540.82        83.83 o                         
   5  16   1        555.01        507.32        90.67 o                         
   7  16   1          4.62        -31.88       120.98 o                         
   9  16   1         97.92        114.49       135.76 o                         
  11  16   1         34.13        114.15       136.76 o                         
  13  16   1         26.99         48.07       143.43 o                         
  15  16   1        422.87        504.19       138.70 o                         
 -16  17   1         34.95        116.61       151.57 o                         
 -14  17   1        118.17         72.54       194.38 o                         
 -12  17   1         20.70        -39.83       168.12 o                         
 -10  17   1         65.33         52.17       141.95 o                         
  -8  17   1        594.20        521.14        83.19 o                         
  -6  17   1       2273.07       2535.96       106.33 o                         
  -4  17   1         45.83        -17.50        91.09 o                         
  -2  17   1        251.32        392.11        87.11 o                         
   0  17   1        500.20        458.36        89.93 o                         
   2  17   1        306.32        469.90       104.83 o                         
   4  17   1          0.79         80.88        94.52 o                         
   6  17   1         45.03        -23.00       134.29 o                         
   8  17   1          0.06         45.61       112.00 o                         
  10  17   1        348.11        521.92       138.87 o                         
  12  17   1          0.01         16.90       143.73 o                         
  14  17   1        189.21        140.43       135.71 o                         
  16  17   1         21.30         31.82       150.86 o                         
 -17  18   1          2.73        120.98       172.81 o                         
 -15  18   1         11.11         79.65       178.24 o                         
 -13  18   1         46.64         98.88       171.27 o                         
 -11  18   1         52.30        119.44       148.95 o                         
  -9  18   1          6.73         50.01       141.94 o                         
  -7  18   1        500.03        539.18       145.74 o                         
  -5  18   1        227.92        245.82       106.84 o                         
  -3  18   1        837.25        996.17        99.91 o                         
  -1  18   1        336.22        363.53        99.57 o                         
   1  18   1         83.78        170.84       116.11 o                         
   3  18   1         11.84         73.68       106.53 o                         
   5  18   1        452.76        447.12       123.42 o                         
   7  18   1        110.08        120.21       135.78 o                         
   9  18   1         71.82         89.81       116.04 o                         
  11  18   1         29.39        -30.28       125.83 o                         
  13  18   1        163.19        137.62       145.27 o                         
  15  18   1         51.35         79.22       152.81 o                         
  17  18   1         28.42        -87.35       148.98 o                         
 -18  19   1          0.30         41.42       172.85 o                         
 -16  19   1         50.75         72.50       149.41 o                         
 -14  19   1         56.65         88.85       174.70 o                         
 -12  19   1         44.51         23.44       183.55 o                         
 -10  19   1          1.73         -1.97       157.40 o                         
  -8  19   1          3.46         17.58       168.99 o                         
  -6  19   1        890.15       1037.56       208.88 o                         
  -4  19   1         57.84        117.38       116.66 o                         
  -2  19   1         23.08         45.60       112.02 o                         
   0  19   1         44.07        157.79       134.86 o                         
   2  19   1        152.70        130.11       129.12 o                         
   4  19   1        316.32        543.96       131.63 o                         
   6  19   1         57.51         89.25       124.14 o                         
   8  19   1         44.85        -84.92       135.25 o                         
  10  19   1          3.74        -39.70       126.86 o                         
  12  19   1         54.45        104.29       124.34 o                         
  14  19   1          7.37        -83.88       138.73 o                         
  16  19   1         17.65        -25.94       163.51 o                         
  18  19   1         15.40        -26.67       211.06 o                         
 -19  20   1          9.27         -3.75       190.16 o                         
 -17  20   1         11.12        -53.66       178.57 o                         
 -15  20   1          0.75       -105.72       175.05 o                         
 -13  20   1         43.29        180.63       194.61 o                         
 -11  20   1          4.26       -183.85       188.60 o                         
  -9  20   1         58.98         26.92       172.44 o                         
  -7  20   1         24.27       -120.83       218.93 o                         
  -5  20   1         46.72        -14.68       149.41 o                         
  -3  20   1         79.59         15.55       126.21 o                         
  -1  20   1        184.10        206.03       139.46 o                         
   1  20   1         84.70         92.89       155.12 o                         
   3  20   1          4.49        -83.17       149.50 o                         
   5  20   1          0.24        119.98       148.50 o                         
   7  20   1        105.19         68.85       132.32 o                         
   9  20   1        486.29        511.44       135.06 o                         
  11  20   1        144.39        153.84       151.50 o                         
  13  20   1         88.23        156.04       135.45 o                         
  15  20   1         49.90         69.31       142.38 o                         
  17  20   1          3.27        -73.86       108.77 o                         
  19  20   1         11.93        -67.07       200.74 o                         
 -18  21   1          0.62        129.31       186.76 o                         
 -16  21   1          0.55        -14.37       186.75 o                         
 -14  21   1         83.94        176.10       193.20 o                         
 -12  21   1        152.22         86.42       200.76 o                         
 -10  21   1         22.14        -96.56       195.64 o                         
  -8  21   1          4.92        -28.67       227.29 o                         
  -6  21   1          0.37        -88.78       178.17 o                         
  -4  21   1        426.76        566.03       151.87 o                         
  -2  21   1         78.97         -7.99       148.86 o                         
   0  21   1        264.40        169.19       170.91 o                         
   2  21   1         12.24       -119.27       192.44 o                         
   4  21   1        144.05         82.62       116.39 o                         
   6  21   1         84.83         91.93       142.45 o                         
   8  21   1         91.74         76.76       134.56 o                         
  10  21   1         45.99         65.29       142.48 o                         
  12  21   1          7.73         61.82       159.21 o                         
  14  21   1         25.42        -44.19       137.20 o                         
  16  21   1         32.36        184.31       154.25 o                         
  18  21   1          3.27         15.11       162.74 o                         
 -17  22   1          2.76        -25.99       185.38 o                         
 -15  22   1         16.50        -60.70       195.11 o                         
 -13  22   1        106.24         26.37       208.53 o                         
 -11  22   1        109.45        -61.63       200.08 o                         
  -9  22   1         38.43        -76.41       313.63 o                         
  -7  22   1         58.04        -64.16       193.40 o                         
  -5  22   1        100.41        -45.96       176.56 o                         
  -3  22   1         26.67        227.04       177.58 o                         
  -1  22   1          4.84        156.11       211.52 o                         
   1  22   1         37.64        -36.50       200.06 o                         
   3  22   1         15.58          5.83       216.01 o                         
   5  22   1        195.05        156.55       134.91 o                         
   7  22   1         85.88         80.06       148.78 o                         
   9  22   1         36.16        -49.54       143.03 o                         
  11  22   1         45.48         40.45       142.78 o                         
  13  22   1         24.91         -4.67       170.70 o                         
  15  22   1          2.38         87.45       175.23 o                         
  17  22   1         40.90         50.95       161.24 o                         
 -16  23   1          0.41        139.73       188.00 o                         
 -14  23   1         27.65        297.62       204.86 o                         
 -12  23   1          4.27        -71.48       235.44 o                         
 -10  23   1        120.59        -60.93       416.05 o                         
  -8  23   1          0.47        -11.12       202.92 o                         
  -6  23   1         10.35        -44.29       211.34 o                         
  -4  23   1          6.54        156.92       231.20 o                         
  -2  23   1        168.18        402.80       258.49 o                         
   0  23   1          6.90         87.05       251.95 o                         
   2  23   1         46.77         80.62       238.15 o                         
   4  23   1          2.21        -14.70       222.55 o                         
   6  23   1         18.97         19.59       191.06 o                         
   8  23   1         21.33         29.02       160.64 o                         
  10  23   1          8.26       -137.50       147.03 o                         
  12  23   1          5.54         87.11       158.17 o                         
  14  23   1         17.08        -60.73       171.75 o                         
  16  23   1          1.27         -7.84       187.31 o                         
 -15  24   1         10.12        -90.46       212.18 o                         
 -13  24   1          0.04        -35.86       381.88 o                         
 -11  24   1         15.81        105.54       444.52 o                         
  -9  24   1         32.54         54.85       272.99 o                         
  -7  24   1         83.13        -11.29       242.96 o                         
  -5  24   1          5.25        -84.68       301.83 o                         
  -3  24   1         37.45        130.72       267.43 o                         
  -1  24   1          2.36        218.62       254.07 o                         
   1  24   1         14.29       -122.33       272.09 o                         
   3  24   1        132.14        179.36       248.04 o                         
   5  24   1        137.49         90.49       215.11 o                         
   7  24   1          0.42       -101.56       118.50 o                         
   9  24   1         24.63         34.99       180.33 o                         
  11  24   1          0.28         11.14       182.29 o                         
  13  24   1          1.89        -58.24       171.34 o                         
  15  24   1         44.28        -15.19       175.59 o                         
 -12  25   1         59.02         22.44       251.13 o                         
 -10  25   1         22.84         12.18       254.42 o                         
  -8  25   1          2.01        -64.60       314.74 o                         
  -6  25   1         61.98          6.57       349.50 o                         
  -4  25   1         24.71         73.63       315.80 o                         
  -2  25   1         24.13         23.57       279.90 o                         
   0  25   1          3.97         91.23       281.42 o                         
   2  25   1          1.41        -52.08       273.59 o                         
   4  25   1          1.31         56.11       216.57 o                         
   6  25   1          1.84        -41.47       242.12 o                         
   8  25   1          9.64       -270.13       270.13 o                         
  10  25   1          4.83       -137.03       236.27 o                         
  12  25   1         14.44        -23.72       187.45 o                         
  14  25   1          2.00         -1.48       438.45 o                         
 -11  26   1         33.81        -83.65       316.68 o                         
  -9  26   1          6.93        -87.02       393.62 o                         
  -7  26   1        100.25       -106.95       391.26 o                         
  -5  26   1         19.71         27.75       382.71 o                         
  -3  26   1          5.76        -37.03       349.06 o                         
  -1  26   1          3.24         -6.71       305.39 o                         
   1  26   1         60.85       -101.23       285.11 o                         
   3  26   1         32.07        -80.96       316.49 o                         
   5  26   1          3.51         -4.10       291.25 o                         
   7  26   1          5.18        -22.27       227.39 o                         
   9  26   1          0.23         27.53       275.04 o                         
  11  26   1         13.44        -30.82       299.52 o                         
  -8  27   1         63.20         33.66       682.41 o                         
  -6  27   1          3.80         58.25       611.72 o                         
  -4  27   1          2.41        242.52       565.66 o                         
  -2  27   1          5.32        -67.95       312.54 o                         
   0  27   1         54.89        125.43       298.29 o                         
   2  27   1          2.10        -53.07       293.00 o                         
   4  27   1          8.15         79.21       312.37 o                         
   6  27   1          0.75       -188.61       257.52 o                         
   8  27   1         11.44        125.82       240.43 o                         
  -5  28   1          0.06        388.73       646.74 o                         
  -3  28   1         46.88        385.08       590.01 o                         
  -1  28   1          5.39        -71.99       328.21 o                         
   1  28   1         21.75         43.52       309.37 o                         
   3  28   1          0.10        -82.33       303.45 o                         
   5  28   1          4.03        -47.50       365.09 o                         
   1   1   2     169803.34     156766.98       389.43 o                         
   0   2   2       5495.06       6107.21        21.86 o                         
   2   2   2        574.30        453.41        21.55 o                         
  -1   3   2     133648.53     138643.27       742.54 o                         
   1   3   2        143.12        199.34        14.07 o                         
   3   3   2      70746.08      70426.53       236.69 o                         
  -2   4   2      28696.55      31173.02        95.55 o                         
   0   4   2      17378.33      20126.08        72.53 o                         
   2   4   2      59593.41      59947.88       232.57 o                         
   4   4   2        387.55        286.91        18.80 o                         
  -3   5   2       4480.14       5799.10        52.64 o                         
  -1   5   2       1897.20       2389.05        20.74 o                         
   1   5   2      56598.54      58372.47       135.09 o                         
   3   5   2      10463.26      10045.85        60.17 o                         
   5   5   2      56829.18      55147.89       184.52 o                         
  -4   6   2        659.98        580.60        38.84 o                         
  -2   6   2       5910.17       6452.25        48.47 o                         
   0   6   2        395.03        458.17        17.56 o                         
   2   6   2      23616.46      22975.71        88.06 o                         
   4   6   2      27457.60      28487.61       105.12 o                         
   6   6   2       3872.94       3752.20        69.30 o                         
  -5   7   2      12317.81      11761.31        94.28 o                         
  -3   7   2       6559.19       6417.40        52.25 o                         
  -1   7   2       8466.20       7967.90        44.86 o                         
   1   7   2       8732.97       8590.99        43.76 o                         
   3   7   2      31547.50      30231.37       104.12 o                         
   5   7   2      21424.22      20335.27       116.21 o                         
   7   7   2       7975.80       7552.95        92.88 o                         
  -6   8   2        634.54        700.49        61.76 o                         
  -4   8   2       1382.47       1365.42        36.71 o                         
  -2   8   2       2672.86       2848.35        39.05 o                         
   0   8   2      43318.02      44477.61        98.54 o                         
   2   8   2       1677.89       1386.65        29.67 o                         
   4   8   2        881.32        957.38        40.28 o                         
   6   8   2      12936.99      12363.61       124.19 o                         
   8   8   2        368.15        146.79        50.36 o                         
  -7   9   2        744.05        655.43        68.78 o                         
  -5   9   2       8081.65       8232.45        80.67 o                         
  -3   9   2      23141.37      22142.89       124.60 o                         
  -1   9   2      12700.60      12676.23        93.72 o                         
   1   9   2      11494.08      10969.31        57.95 o                         
   3   9   2        478.12        402.20        37.52 o                         
   5   9   2       1559.23       1517.10        50.45 o                         
   7   9   2       3564.57       3399.73        91.11 o                         
   9   9   2       2424.38       2409.84       106.28 o                         
  -8  10   2       1608.77       1614.03        97.10 o                         
  -6  10   2       2485.46       2068.23        69.69 o                         
  -4  10   2        162.68        137.77        37.76 o                         
  -2  10   2         37.79         67.46        30.84 o                         
   0  10   2       1801.34       1880.99        46.05 o                         
   2  10   2       1217.33       1228.51        42.05 o                         
   4  10   2       1217.81       1194.87        50.28 o                         
   6  10   2        868.14        795.14        64.54 o                         
   8  10   2        819.26        826.04        94.48 o                         
  10  10   2       1020.33       1022.88       103.82 o                         
  -9  11   2       1731.34       1643.19       105.53 o                         
  -7  11   2       3047.28       3125.85        65.53 o                         
  -5  11   2       5017.38       5105.55        71.19 o                         
  -3  11   2       4940.84       5226.51        53.65 o                         
  -1  11   2      19613.07      19134.61       120.01 o                         
   1  11   2        989.94        950.62        43.84 o                         
   3  11   2       2123.47       2134.76        50.96 o                         
   5  11   2        957.96        926.99        58.06 o                         
   7  11   2       7983.23       7735.60       120.79 o                         
   9  11   2       1650.51       1678.43       108.45 o                         
  11  11   2        512.18        506.98       135.99 o                         
 -10  12   2       1413.96       1266.05       134.62 o                         
  -8  12   2         65.02         39.77        65.94 o                         
  -6  12   2       3518.39       3304.37        71.58 o                         
  -4  12   2        815.05        838.59        53.72 o                         
  -2  12   2          0.35         62.53        41.95 o                         
   0  12   2       5697.35       5896.02        68.98 o                         
   2  12   2        453.26        440.37        45.68 o                         
   4  12   2        517.62        510.95        57.54 o                         
   6  12   2         93.60        104.33        83.47 o                         
   8  12   2        188.96        357.14       117.81 o                         
  10  12   2       1690.66       1581.64       141.74 o                         
  12  12   2       1035.50        906.26       136.77 o                         
 -11  13   2       2078.80       2296.95       118.64 o                         
  -9  13   2        782.54        708.22        87.25 o                         
  -7  13   2       5705.58       5663.28        95.80 o                         
  -5  13   2        876.17        820.64        58.84 o                         
  -3  13   2        191.99        218.81        54.01 o                         
  -1  13   2       8549.62       8396.04        77.14 o                         
   1  13   2       2724.80       2609.90        57.80 o                         
   3  13   2        217.08        245.85        62.08 o                         
   5  13   2        870.90        858.36        69.37 o                         
   7  13   2       4518.30       4205.21       133.83 o                         
   9  13   2       4382.02       4526.01       157.20 o                         
  11  13   2       2325.75       2467.10       158.42 o                         
  13  13   2         23.70         -0.29       144.51 o                         
 -12  14   2         29.78          2.36       127.34 o                         
 -10  14   2        204.64        144.26       100.49 o                         
  -8  14   2          9.34        201.27        90.09 o                         
  -6  14   2        396.93        383.83        60.86 o                         
  -4  14   2        129.21        124.42        64.52 o                         
  -2  14   2        451.65        485.34        59.29 o                         
   0  14   2       1564.03       1590.02        61.27 o                         
   2  14   2        816.05        950.48        65.99 o                         
   4  14   2        451.79        418.31        77.04 o                         
   6  14   2       3802.64       3784.44       113.19 o                         
   8  14   2        127.18        210.00       124.44 o                         
  10  14   2        553.05        550.89       153.07 o                         
  12  14   2        226.68        188.13       139.04 o                         
  14  14   2          7.12        -81.96       146.08 o                         
 -13  15   2         93.44        144.70       139.57 o                         
 -11  15   2        930.29       1093.02       138.82 o                         
  -9  15   2       3445.21       3876.23       130.92 o                         
  -7  15   2       2881.51       3096.40       107.30 o                         
  -5  15   2        446.69        455.83        66.36 o                         
  -3  15   2        848.44        920.66        69.83 o                         
  -1  15   2       1494.06       1542.80        73.84 o                         
   1  15   2       1755.71       1845.17        68.77 o                         
   3  15   2       1114.03       1213.59        83.97 o                         
   5  15   2       2881.49       3099.83        95.68 o                         
   7  15   2        932.92       1033.19       132.06 o                         
   9  15   2        149.82        384.28       139.01 o                         
  11  15   2        706.50        599.10       138.16 o                         
  13  15   2        163.25        191.18       152.40 o                         
  15  15   2         33.23         64.77       134.33 o                         
 -14  16   2        224.00        148.64       154.64 o                         
 -12  16   2        614.53        751.30       174.96 o                         
 -10  16   2         79.98         71.78       139.84 o                         
  -8  16   2        128.80        118.22       110.71 o                         
  -6  16   2       1739.19       1806.38        94.47 o                         
  -4  16   2        194.77        216.59        44.46 o                         
  -2  16   2         81.83         99.27        84.34 o                         
   0  16   2         23.22         -2.63        71.27 o                         
   2  16   2         92.97         89.02        80.96 o                         
   4  16   2          5.82         99.15        96.63 o                         
   6  16   2         25.18        141.50       104.88 o                         
   8  16   2        226.28        204.94       127.22 o                         
  10  16   2         10.91        -48.34       132.05 o                         
  12  16   2         12.70        -13.41       138.32 o                         
  14  16   2        553.38        496.08       138.19 o                         
  16  16   2         13.83         82.38       147.68 o                         
 -15  17   2        335.41        318.57       169.90 o                         
 -13  17   2        426.26        469.14       196.91 o                         
 -11  17   2         18.61         45.88       156.83 o                         
  -9  17   2        625.75        649.47       132.20 o                         
  -7  17   2        498.88        381.42        74.28 o                         
  -5  17   2       2051.84       2223.01        97.42 o                         
  -3  17   2         13.33       -103.98       103.98 o                         
  -1  17   2        927.39        873.31        89.94 o                         
   1  17   2       2499.95       2684.37       107.82 o                         
   3  17   2       1816.35       1801.98       126.62 o                         
   5  17   2         19.74        -24.09       109.04 o                         
   7  17   2        171.14        149.05       116.77 o                         
   9  17   2        264.43        292.04       117.19 o                         
  11  17   2        409.64        273.21       148.27 o                         
  13  17   2        292.49        282.27       138.61 o                         
  15  17   2        329.63        430.47       146.69 o                         
  17  17   2         21.22        -46.75       155.16 o                         
 -16  18   2         24.23         16.28       158.30 o                         
 -14  18   2         24.20        193.28       173.34 o                         
 -12  18   2          0.16       -125.67       159.23 o                         
 -10  18   2         21.04         22.86       146.41 o                         
  -8  18   2         86.56         -1.77       139.13 o                         
  -6  18   2        786.33        783.48       131.92 o                         
  -4  18   2        174.76        221.12       110.56 o                         
  -2  18   2        205.33        226.50       104.19 o                         
   0  18   2        203.17        159.38       114.93 o                         
   2  18   2        669.09        586.39       109.62 o                         
   4  18   2        519.40        676.72       114.13 o                         
   6  18   2         11.28        -55.94       131.41 o                         
   8  18   2        129.10         86.91       138.85 o                         
  10  18   2         37.01         -5.90       116.04 o                         
  12  18   2         12.03         70.40       149.81 o                         
  14  18   2        150.99        135.82       146.99 o                         
  16  18   2         21.05         28.90       154.16 o                         
  18  18   2          1.04         58.14       173.52 o                         
 -17  19   2         93.91         37.91       167.96 o                         
 -15  19   2        167.71        258.16       161.95 o                         
 -13  19   2        313.35        263.20       179.30 o                         
 -11  19   2         31.98        -59.77       174.74 o                         
  -9  19   2         65.39        134.72       157.08 o                         
  -7  19   2        264.51        327.10       156.05 o                         
  -5  19   2       1316.27       1256.46       174.37 o                         
  -3  19   2        729.64        810.74       111.74 o                         
  -1  19   2        153.80        188.50       117.46 o                         
   1  19   2        624.98        665.31       160.36 o                         
   3  19   2        284.74        306.90       116.32 o                         
   5  19   2         48.67         -5.41       136.72 o                         
   7  19   2        108.63        140.15       134.77 o                         
   9  19   2        546.45        548.50       144.99 o                         
  11  19   2        133.30        161.22       129.70 o                         
  13  19   2        401.56        496.66       129.12 o                         
  15  19   2         20.76         53.66       159.58 o                         
  17  19   2          5.11         82.19       170.62 o                         
  19  19   2         52.36         74.30       215.21 o                         
 -18  20   2         31.86        -34.75       182.79 o                         
 -16  20   2          2.13        152.35       174.44 o                         
 -14  20   2         59.72         48.61       191.86 o                         
 -12  20   2        348.94        130.11       193.36 o                         
 -10  20   2          5.22         67.88       179.98 o                         
  -8  20   2         33.47         74.80       167.90 o                         
  -6  20   2        361.64        459.11       229.26 o                         
  -4  20   2         49.03         51.76       146.92 o                         
  -2  20   2         68.60         -3.07       132.33 o                         
   0  20   2         68.09         85.30       168.82 o                         
   2  20   2        470.07        606.78       171.89 o                         
   4  20   2        245.25        242.25       142.65 o                         
   6  20   2          6.35        -67.56       140.56 o                         
   8  20   2        417.72        540.26       129.32 o                         
  10  20   2         74.64        137.53       144.50 o                         
  12  20   2         10.98          1.22       133.04 o                         
  14  20   2         41.45         65.02       128.22 o                         
  16  20   2          7.20         -6.48       142.59 o                         
  18  20   2          5.10        -45.37       184.46 o                         
  20  20   2          6.38        -42.01       196.73 o                         
 -19  21   2         24.86         99.70       196.64 o                         
 -17  21   2         15.92         -5.50       184.62 o                         
 -15  21   2         39.96        -47.87       186.66 o                         
 -13  21   2        105.55        286.72       192.52 o                         
 -11  21   2        159.52        137.16       201.27 o                         
  -9  21   2          2.20         41.15       194.87 o                         
  -7  21   2        294.76        343.98       226.76 o                         
  -5  21   2        885.16        862.37       163.18 o                         
  -3  21   2        394.73        436.08       146.17 o                         
  -1  21   2         94.13        142.01       174.06 o                         
   1  21   2        201.96        235.04       175.21 o                         
   3  21   2        124.66        303.34       194.36 o                         
   5  21   2       1307.09       1443.21       169.23 o                         
   7  21   2         78.48        167.29       137.28 o                         
   9  21   2        115.22         79.26       134.06 o                         
  11  21   2        192.95        171.04       166.42 o                         
  13  21   2        184.20        149.19       150.04 o                         
  15  21   2         27.45         54.79       143.28 o                         
  17  21   2         72.69         64.15       151.46 o                         
  19  21   2          2.49         17.50       107.29 o                         
 -18  22   2         12.16         19.25       180.24 o                         
 -16  22   2          0.08        -64.49       189.16 o                         
 -14  22   2         55.65          5.85       194.26 o                         
 -12  22   2        114.13        -91.15       212.82 o                         
 -10  22   2          0.14       -148.58       299.16 o                         
  -8  22   2        122.46        110.12       110.88 o                         
  -6  22   2        246.90        196.86       193.51 o                         
  -4  22   2         91.60        129.15       171.94 o                         
  -2  22   2        266.45        190.70       206.43 o                         
   0  22   2        103.30        105.95       192.98 o                         
   2  22   2          8.49         72.61       117.80 o                         
   4  22   2         38.64        -10.62       229.25 o                         
   6  22   2         17.11        152.84       161.57 o                         
   8  22   2         32.48       -111.68       144.52 o                         
  10  22   2         35.53         90.55       138.62 o                         
  12  22   2          9.47       -147.18       147.18 o                         
  14  22   2         83.75         87.88       176.69 o                         
  16  22   2          1.67       -137.22       160.02 o                         
  18  22   2         22.15         -3.23       177.71 o                         
 -15  23   2         15.61        -36.46       188.89 o                         
 -13  23   2         15.42         63.20       237.90 o                         
 -11  23   2        103.87        262.59       374.25 o                         
  -9  23   2        146.56        122.97       279.37 o                         
  -7  23   2        385.38        397.87       212.22 o                         
  -5  23   2         49.02        139.52       249.82 o                         
  -3  23   2         71.04        139.66       249.27 o                         
  -1  23   2         17.31        -75.07       236.25 o                         
   1  23   2        109.21        137.00       215.85 o                         
   3  23   2         34.89        119.39       240.32 o                         
   5  23   2        120.99        173.19       198.46 o                         
   7  23   2        291.37        326.12       178.12 o                         
   9  23   2          4.39        -64.60       148.40 o                         
  11  23   2         60.42        143.62       159.85 o                         
  13  23   2          3.24        -17.00       166.43 o                         
  15  23   2         69.49         57.47       190.25 o                         
  17  23   2         12.33        175.24       340.08 o                         
 -14  24   2          6.54        123.95       228.23 o                         
 -12  24   2         37.86         12.47       380.18 o                         
 -10  24   2          0.04        162.32       234.53 o                         
  -8  24   2          1.79        -82.26       255.94 o                         
  -6  24   2         11.93       -120.73       255.50 o                         
  -4  24   2         49.37        142.81       284.79 o                         
  -2  24   2         66.03        224.14       257.64 o                         
   0  24   2         46.43         82.67       249.60 o                         
   2  24   2        168.48        195.13       259.89 o                         
   4  24   2         62.04         74.13       211.33 o                         
   6  24   2          0.08        -73.59       215.10 o                         
   8  24   2          6.54         12.71       134.70 o                         
  10  24   2          4.55         24.19       179.19 o                         
  12  24   2         10.47         29.14       170.07 o                         
  14  24   2          0.04         -6.72       179.19 o                         
 -13  25   2         61.25          7.42       364.64 o                         
 -11  25   2        120.68        102.96       256.82 o                         
  -9  25   2         30.11         18.74       273.11 o                         
  -7  25   2          7.28         82.67       306.61 o                         
  -5  25   2         54.62        173.66       343.63 o                         
  -3  25   2         68.00         70.03       300.98 o                         
  -1  25   2          1.18        -53.34       286.07 o                         
   1  25   2        207.42        314.59       246.04 o                         
   3  25   2         54.78         73.78       286.61 o                         
   5  25   2          0.57        -46.04       209.91 o                         
   7  25   2         57.89        -88.11       228.24 o                         
   9  25   2         95.68        150.27       257.45 o                         
  11  25   2          0.57         34.59       206.97 o                         
  13  25   2          3.11       -120.84       196.78 o                         
 -10  26   2          7.29        -86.48       360.03 o                         
  -8  26   2         16.56         -4.34       478.92 o                         
  -6  26   2          5.72       -181.20       448.61 o                         
  -4  26   2          0.01        -20.39       446.11 o                         
  -2  26   2         32.21        144.59       305.71 o                         
   0  26   2          6.94        -15.80       289.33 o                         
   2  26   2         54.95         -5.87       277.57 o                         
   4  26   2          0.18       -177.14       335.99 o                         
   6  26   2          7.36        202.12       236.14 o                         
   8  26   2         36.11        113.20       241.25 o                         
  10  26   2         26.70        234.53       307.18 o                         
  -9  27   2         36.15        -54.88       471.38 o                         
  -7  27   2         27.96       -328.41       749.22 o                         
  -5  27   2          5.49        150.11       444.07 o                         
  -3  27   2         25.24        -41.41       510.27 o                         
  -1  27   2         36.83       -114.25       300.45 o                         
   1  27   2         64.71         -7.81       289.87 o                         
   3  27   2          4.36        -53.52       284.96 o                         
   5  27   2          2.16        203.28       331.45 o                         
   7  27   2         14.76        -44.83       268.50 o                         
   9  27   2         47.32        104.33       277.90 o                         
  -4  28   2          9.74        -43.51       543.19 o                         
  -2  28   2          1.28       -214.21       479.03 o                         
   0  28   2          0.14        195.28       326.78 o                         
   2  28   2         43.37         45.77       316.57 o                         
   4  28   2          0.99        -55.72       285.41 o                         
   0   1   3      61186.46      55881.57       302.74 o                         
  -1   2   3      81382.45      81396.99       331.58 o                         
   1   2   3       2214.16       1844.98        30.28 o                         
  -2   3   3      15024.92      15197.92        49.63 o                         
   0   3   3      45566.57      50860.66       165.16 o                         
   2   3   3      58586.39      61154.94       273.05 o                         
  -3   4   3         48.12        107.79        15.96 o                         
  -1   4   3      30474.86      32288.89        95.09 o                         
   1   4   3       7903.95       8211.41        45.46 o                         
   3   4   3      14803.17      15196.54        73.21 o                         
  -4   5   3       6603.48       6047.85        60.40 o                         
  -2   5   3        105.87         96.01        18.57 o                         
   0   5   3      29470.56      32255.06       106.66 o                         
   2   5   3       7792.56       7675.80        50.69 o                         
   4   5   3      32928.37      32828.32       115.83 o                         
  -5   6   3      16545.88      16523.74        85.25 o                         
  -3   6   3        494.58        541.24        31.36 o                         
  -1   6   3         30.81          4.56        17.88 o                         
   1   6   3      51314.16      53512.39       148.44 o                         
   3   6   3       7609.14       7462.80        54.19 o                         
   5   6   3      18278.42      17610.66       104.49 o                         
  -6   7   3       2372.97       2135.84        69.83 o                         
  -4   7   3        720.86        780.60        30.85 o                         
  -2   7   3        435.58        515.64        23.40 o                         
   0   7   3      42240.77      43568.65       115.80 o                         
   2   7   3       4834.42       4539.00        35.79 o                         
   4   7   3      34279.61      33512.82       146.90 o                         
   6   7   3       1352.27       1236.71        45.70 o                         
  -7   8   3        395.94        265.34        66.24 o                         
  -5   8   3       2536.95       2399.29        55.52 o                         
  -3   8   3      23421.55      23063.58        86.86 o                         
  -1   8   3       3447.03       3024.30        35.74 o                         
   1   8   3        432.51        477.48        24.58 o                         
   3   8   3       8615.28       8862.38        68.38 o                         
   5   8   3       2413.41       2250.40        52.10 o                         
   7   8   3       1376.87       1335.85        76.46 o                         
  -8   9   3        868.25        927.06        80.62 o                         
  -6   9   3       3010.28       2924.90        69.45 o                         
  -4   9   3        933.59        943.82        38.11 o                         
  -2   9   3      13683.61      12955.31        78.23 o                         
   0   9   3       6519.82       6417.31        52.62 o                         
   2   9   3       1654.82       1668.54        40.08 o                         
   4   9   3         46.71         97.75        38.70 o                         
   6   9   3       5665.46       5555.94        69.32 o                         
   8   9   3       1755.88       1645.86        93.55 o                         
  -9  10   3         11.46        -64.79        88.54 o                         
  -7  10   3       1226.31       1172.80        65.41 o                         
  -5  10   3       3905.53       3866.15        63.22 o                         
  -3  10   3      23941.36      22302.19       129.84 o                         
  -1  10   3      10327.10       9641.21        70.03 o                         
   1  10   3         17.16         24.51        31.84 o                         
   3  10   3        792.13        786.24        42.50 o                         
   5  10   3        795.90        802.69        54.54 o                         
   7  10   3       4525.21       4357.02       112.14 o                         
   9  10   3       2265.85       2234.55       113.85 o                         
 -10  11   3       2632.20       2662.52       121.16 o                         
  -8  11   3         61.63         38.94        42.34 o                         
  -6  11   3         15.06         34.39        54.93 o                         
  -4  11   3      14355.44      14031.05       102.71 o                         
  -2  11   3       4076.06       4195.39        50.96 o                         
   0  11   3       2091.34       2064.44        51.20 o                         
   2  11   3         68.45         62.45        39.57 o                         
   4  11   3         99.70         32.16        24.54 o                         
   6  11   3       3977.52       3969.00        82.53 o                         
   8  11   3       1078.29        961.64       104.41 o                         
  10  11   3        446.62        473.03       104.97 o                         
 -11  12   3        513.14        503.49       130.53 o                         
  -9  12   3       1552.61       1601.18        85.41 o                         
  -7  12   3       1208.97       1294.80        60.66 o                         
  -5  12   3       1363.38       1444.90        53.29 o                         
  -3  12   3       2022.96       2047.35        55.46 o                         
  -1  12   3       8793.02       8686.76        72.13 o                         
   1  12   3         13.78         26.64        49.10 o                         
   3  12   3        754.25        745.72        52.82 o                         
   5  12   3        269.09        247.78        61.48 o                         
   7  12   3       3151.16       2860.39       116.01 o                         
   9  12   3       7304.14       7457.01       187.08 o                         
  11  12   3          1.31          7.35       146.91 o                         
 -12  13   3        245.82        273.53       110.30 o                         
 -10  13   3       1062.05       1168.68       102.74 o                         
  -8  13   3       4924.22       5094.84       111.46 o                         
  -6  13   3       1462.92       1594.04        66.34 o                         
  -4  13   3         32.31         46.61        54.21 o                         
  -2  13   3       2631.51       2598.46        61.94 o                         
   0  13   3        313.50        358.16        48.71 o                         
   2  13   3         20.71         -6.27        21.95 o                         
   4  13   3        516.56        572.73        68.32 o                         
   6  13   3       1827.69       1956.38       102.55 o                         
   8  13   3       3790.12       3367.95       155.32 o                         
  10  13   3        458.49        590.86       135.31 o                         
  12  13   3         55.16        145.55       135.62 o                         
 -13  14   3        107.63        298.35       139.83 o                         
 -11  14   3       1788.60       1844.19       121.16 o                         
  -9  14   3       1502.07       1681.08        96.72 o                         
  -7  14   3       1690.28       1767.80        81.74 o                         
  -5  14   3       1131.64       1224.75        65.99 o                         
  -3  14   3        641.53        566.43        59.06 o                         
  -1  14   3         29.13         51.63        57.62 o                         
   1  14   3       1517.29       1375.39        59.24 o                         
   3  14   3       2205.97       2109.21        78.25 o                         
   5  14   3        267.67        134.47        55.57 o                         
   7  14   3        316.68        327.32       109.90 o                         
   9  14   3        507.60        614.84       135.55 o                         
  11  14   3        484.13        383.09       147.61 o                         
  13  14   3        217.63        160.80       143.45 o                         
 -14  15   3         21.83         31.00       135.97 o                         
 -12  15   3        786.47        930.04       137.38 o                         
 -10  15   3         41.45          2.78       115.66 o                         
  -8  15   3       1095.85       1204.61       101.86 o                         
  -6  15   3        838.85       1173.39        91.21 o                         
  -4  15   3         15.49         -6.40        63.06 o                         
  -2  15   3         58.03          4.56        73.91 o                         
   0  15   3       1666.85       1574.42        67.25 o                         
   2  15   3       1904.52       1969.32        75.67 o                         
   4  15   3       3827.80       3793.00        89.29 o                         
   6  15   3        402.95        458.09       100.59 o                         
   8  15   3        411.30        440.39       129.12 o                         
  10  15   3          9.60       -133.62       133.62 o                         
  12  15   3         17.38         80.35       149.57 o                         
  14  15   3         12.46        -90.92       134.79 o                         
 -15  16   3        369.69        233.82       159.20 o                         
 -13  16   3        400.08        432.43       156.44 o                         
 -11  16   3          5.44         -4.12       143.62 o                         
  -9  16   3       1420.86       1535.90       136.78 o                         
  -7  16   3        894.89       1013.44       101.91 o                         
  -5  16   3        224.09        163.50        76.79 o                         
  -3  16   3        422.52        414.80        88.72 o                         
  -1  16   3         19.23         22.27        72.39 o                         
   1  16   3       6312.25       6367.89       109.38 o                         
   3  16   3        249.08        238.72        82.15 o                         
   5  16   3         15.67          7.29       110.45 o                         
   7  16   3          0.88        -68.11       115.47 o                         
   9  16   3         27.88         10.59       136.22 o                         
  11  16   3        172.65        208.58       135.29 o                         
  13  16   3        133.86        198.00       138.36 o                         
  15  16   3        112.56         54.63       141.10 o                         
 -16  17   3        128.25        131.80       150.03 o                         
 -14  17   3        217.32        178.65       171.09 o                         
 -12  17   3        202.57        177.90       105.07 o                         
 -10  17   3        121.84         35.08        56.49 o                         
  -8  17   3          0.86       -105.11       121.91 o                         
  -6  17   3         65.71         45.56        97.83 o                         
  -4  17   3        132.68        147.98       102.52 o                         
  -2  17   3        166.68        188.89        91.00 o                         
   0  17   3       1475.74       1580.04        97.15 o                         
   2  17   3       2011.82       2232.28       106.00 o                         
   4  17   3       2435.20       2406.61       112.69 o                         
   6  17   3        214.85        198.35       123.01 o                         
   8  17   3         65.06        106.43       118.74 o                         
  10  17   3        628.55        723.00       144.63 o                         
  12  17   3        490.43        470.02       148.85 o                         
  14  17   3        178.25         88.22       142.03 o                         
  16  17   3          1.58        111.24       145.65 o                         
 -17  18   3         77.52         50.09       166.66 o                         
 -15  18   3        242.96        216.59       172.91 o                         
 -13  18   3        418.12        493.84       170.22 o                         
 -11  18   3         36.88        -59.97       145.66 o                         
  -9  18   3         55.56        139.19       143.44 o                         
  -7  18   3        301.67        346.03       134.40 o                         
  -5  18   3        789.21        729.82       131.88 o                         
  -3  18   3        493.68        535.33       105.11 o                         
  -1  18   3        503.83        579.69        98.61 o                         
   1  18   3        121.08         -0.14       111.00 o                         
   3  18   3        479.05        339.06       107.46 o                         
   5  18   3          5.24       -100.00       112.62 o                         
   7  18   3          9.36        -65.36       144.32 o                         
   9  18   3        164.78        133.97       117.67 o                         
  11  18   3        373.54        590.17       126.27 o                         
  13  18   3        334.93        360.79       145.18 o                         
  15  18   3         12.17        100.83       153.38 o                         
  17  18   3          7.63        127.81       162.43 o                         
 -18  19   3          0.43       -177.33       177.33 o                         
 -16  19   3         40.94        -46.94       159.28 o                         
 -14  19   3         62.13         18.11       168.54 o                         
 -12  19   3         10.76        200.16       174.82 o                         
 -10  19   3        216.05        226.58       174.34 o                         
  -8  19   3         16.42        -22.70       158.90 o                         
  -6  19   3          2.33        -72.52       193.60 o                         
  -4  19   3        105.73        168.94       121.96 o                         
  -2  19   3        826.95        798.03       114.00 o                         
   0  19   3        323.98        309.70       140.01 o                         
   2  19   3         83.31        125.17       132.02 o                         
   4  19   3         77.51        158.65       123.77 o                         
   6  19   3          1.68        -87.17       127.15 o                         
   8  19   3        161.65        321.11       139.17 o                         
  10  19   3        299.07        185.27       139.44 o                         
  12  19   3        300.35        228.36       130.97 o                         
  14  19   3        133.75        176.31       149.15 o                         
  16  19   3          6.06         31.30       165.61 o                         
  18  19   3         72.42        -48.90       207.32 o                         
 -19  20   3         27.20        -40.49       184.83 o                         
 -17  20   3         71.90        258.70       189.44 o                         
 -15  20   3         69.42        -33.48       174.69 o                         
 -13  20   3        156.41        139.68       179.42 o                         
 -11  20   3         48.50         88.81       190.88 o                         
  -9  20   3         57.99        -73.39       177.44 o                         
  -7  20   3        642.28        777.61       253.83 o                         
  -5  20   3        760.57        875.44       167.60 o                         
  -3  20   3        461.80        561.59       125.81 o                         
  -1  20   3         49.20        -40.70       146.48 o                         
   1  20   3        125.09        161.72       159.59 o                         
   3  20   3        332.87        420.93       152.84 o                         
   5  20   3         24.38         18.76       133.68 o                         
   7  20   3         67.89        113.64       134.82 o                         
   9  20   3        210.32        165.07       145.87 o                         
  11  20   3         42.57         16.80       146.46 o                         
  13  20   3          7.94         34.82       130.48 o                         
  15  20   3          0.43        -27.29       129.86 o                         
  17  20   3         32.42         30.05       153.95 o                         
  19  20   3          0.14         46.86       177.47 o                         
 -18  21   3         12.66        -35.96       185.21 o                         
 -16  21   3          1.49        107.70       175.60 o                         
 -14  21   3          1.83        -52.53       201.78 o                         
 -12  21   3         23.71        122.37       192.28 o                         
 -10  21   3          0.37         75.84       197.42 o                         
  -8  21   3          3.84         10.52       253.14 o                         
  -6  21   3          0.78       -173.19       173.19 o                         
  -4  21   3        460.34        444.81       161.50 o                         
  -2  21   3        122.77        -29.08       157.35 o                         
   0  21   3          6.48        128.56       183.19 o                         
   2  21   3         26.11         54.29       188.15 o                         
   4  21   3        191.24        298.24       169.42 o                         
   6  21   3        639.12        624.13       153.78 o                         
   8  21   3         70.83          4.70       137.34 o                         
  10  21   3         18.34         58.19       138.78 o                         
  12  21   3         83.74         20.21       159.83 o                         
  14  21   3         17.86         65.67       137.84 o                         
  16  21   3        120.54          7.12       149.27 o                         
  18  21   3          0.36       -157.63       168.93 o                         
 -17  22   3          0.66        -28.07       184.12 o                         
 -15  22   3          0.65        -26.89       204.77 o                         
 -13  22   3         68.35        136.89       212.63 o                         
 -11  22   3        203.99        287.41       207.56 o                         
  -9  22   3        123.47         48.54       363.79 o                         
  -7  22   3        128.74         41.21       192.71 o                         
  -5  22   3        104.34        128.88       168.02 o                         
  -3  22   3          5.45         38.90       200.34 o                         
  -1  22   3         11.37         75.89       214.25 o                         
   1  22   3          1.50        -83.83       222.96 o                         
   3  22   3          0.81        -36.60       193.77 o                         
   5  22   3        419.44        407.54       176.89 o                         
   7  22   3        291.11        371.57       150.60 o                         
   9  22   3         12.80         16.04       145.22 o                         
  11  22   3         37.52       -119.04       143.71 o                         
  13  22   3          0.20        -18.81       166.82 o                         
  15  22   3         10.77         60.97       179.64 o                         
  17  22   3          3.06         75.59       163.18 o                         
 -16  23   3          1.92        154.38       187.76 o                         
 -14  23   3         11.78         28.04       224.76 o                         
 -12  23   3         54.15         38.58       230.75 o                         
 -10  23   3         14.07        -39.78       359.18 o                         
  -8  23   3         75.50         -2.60       213.12 o                         
  -6  23   3        138.02          7.88       211.02 o                         
  -4  23   3         63.42         77.46       202.39 o                         
  -2  23   3          0.42         16.76       231.21 o                         
   0  23   3         32.91        -60.38       250.00 o                         
   2  23   3         56.82         51.75       235.91 o                         
   4  23   3        244.81         95.64       210.20 o                         
   6  23   3         90.75        136.22       179.96 o                         
   8  23   3         25.09       -126.91       161.38 o                         
  10  23   3          2.85        -58.48       153.45 o                         
  12  23   3         54.94        -10.26       158.95 o                         
  14  23   3          1.28       -141.15       179.25 o                         
  16  23   3         33.56         -5.36       188.75 o                         
 -15  24   3         27.74         40.74       216.52 o                         
 -13  24   3         67.02        202.17       255.28 o                         
 -11  24   3        128.08         65.85       382.22 o                         
  -9  24   3         54.48         72.20       232.58 o                         
  -7  24   3         39.66        -35.96       251.04 o                         
  -5  24   3          9.24       -111.45       269.86 o                         
  -3  24   3         21.18       -129.38       267.84 o                         
  -1  24   3         82.81         98.46       270.74 o                         
   1  24   3        157.36        173.82       277.66 o                         
   3  24   3          3.54        -60.31       213.49 o                         
   5  24   3         99.33        204.09       215.74 o                         
   7  24   3        100.11         51.39       196.74 o                         
   9  24   3         14.09        -93.98       196.50 o                         
  11  24   3          8.22        -50.28       176.86 o                         
  13  24   3          3.53        -12.31       178.39 o                         
  15  24   3         46.59         19.66       181.85 o                         
 -12  25   3         48.22       -114.67       292.50 o                         
 -10  25   3         17.79        -43.01       260.11 o                         
  -8  25   3          0.22       -155.68       314.91 o                         
  -6  25   3        102.21        163.30       283.98 o                         
  -4  25   3          5.93        -90.31       419.00 o                         
  -2  25   3        106.45        -67.14       320.03 o                         
   0  25   3         38.72        138.39       248.61 o                         
   2  25   3         11.62        120.37       270.93 o                         
   4  25   3         24.73         46.78       230.22 o                         
   6  25   3         38.66        182.88       237.33 o                         
   8  25   3          8.23        -16.00       260.92 o                         
  10  25   3          0.22        -77.95       218.35 o                         
  12  25   3          2.37        -43.31       192.56 o                         
  14  25   3         87.84         42.67       447.64 o                         
 -11  26   3         35.31       -110.25       310.52 o                         
  -9  26   3         68.94        126.37       356.64 o                         
  -7  26   3         14.77       -121.91       534.97 o                         
  -5  26   3          4.67        186.40       413.30 o                         
  -3  26   3        129.42        226.64       338.67 o                         
  -1  26   3         75.84        240.18       289.20 o                         
   1  26   3         61.69         54.46       279.89 o                         
   3  26   3          1.09       -102.72       289.39 o                         
   5  26   3         11.67       -149.52       283.54 o                         
   7  26   3          0.97        -42.86       254.53 o                         
   9  26   3         13.46        -16.75       243.79 o                         
  11  26   3          7.81        112.37       252.80 o                         
  -8  27   3          1.43       -115.54       516.08 o                         
  -6  27   3          5.67         99.73       498.92 o                         
  -4  27   3          6.85       -154.47       441.11 o                         
  -2  27   3         48.53       -204.92       344.41 o                         
   0  27   3         19.35        -36.28       288.24 o                         
   2  27   3         10.92        168.05       274.90 o                         
   4  27   3          4.21        -72.37       311.28 o                         
   6  27   3          1.64         27.62       292.37 o                         
   8  27   3          6.84       -113.84       252.50 o                         
  -5  28   3          8.96         61.00       521.70 o                         
  -3  28   3          6.28        -58.33       551.83 o                         
  -1  28   3         26.91        216.48       326.02 o                         
   1  28   3          4.42        -67.61       315.95 o                         
   3  28   3          3.81        -38.83       303.63 o                         
   5  28   3          6.46         79.08       346.54 o                         
   1   1   4        227.14         92.99        12.24 o                         
   0   2   4       4963.71       5682.56        39.10 o                         
   2   2   4       2538.17       2891.90        35.41 o                         
  -1   3   4     196099.94     206738.33       802.94 o                         
   1   3   4      67005.21      70114.96       271.21 o                         
   3   3   4       3441.02       3449.47        38.64 o                         
  -2   4   4       5828.52       5495.19        32.35 o                         
   0   4   4       8135.57       8232.18        44.57 o                         
   2   4   4       7539.55       7281.27        46.75 o                         
   4   4   4      12491.90      11982.20        53.19 o                         
  -3   5   4      27260.08      29837.53        81.52 o                         
  -1   5   4       2261.55       2487.67        21.06 o                         
   1   5   4      15230.37      16036.54        63.77 o                         
   3   5   4         60.78         74.16        31.05 o                         
   5   5   4       8578.93       8376.68        88.01 o                         
  -4   6   4        194.67        219.81        32.74 o                         
  -2   6   4       5433.23       4721.07        34.89 o                         
   0   6   4      27789.19      28126.59        88.86 o                         
   2   6   4       1023.14        904.02        32.59 o                         
   4   6   4         84.36        146.96        43.85 o                         
   6   6   4       4717.19       4333.40        69.63 o                         
  -5   7   4      10292.49       9526.13        95.50 o                         
  -3   7   4      12114.68      12096.96        72.63 o                         
  -1   7   4       5875.48       6492.56        38.13 o                         
   1   7   4      26242.42      27797.79        86.89 o                         
   3   7   4       1239.96       1157.66        42.65 o                         
   5   7   4        800.35        868.01        44.53 o                         
   7   7   4       6726.59       6069.52       103.24 o                         
  -6   8   4       7215.26       7034.34       104.51 o                         
  -4   8   4       2986.87       2831.18        42.73 o                         
  -2   8   4        417.36        376.78        31.36 o                         
   0   8   4      15047.93      15117.49        66.27 o                         
   2   8   4       5758.03       5613.62        52.39 o                         
   4   8   4        640.75        559.38        48.07 o                         
   6   8   4       8052.95       7674.79        88.60 o                         
   8   8   4       6242.88       5861.50        97.42 o                         
  -7   9   4       2291.86       2399.16        70.39 o                         
  -5   9   4       5494.58       5437.48        63.01 o                         
  -3   9   4      10111.04       9874.11        72.52 o                         
  -1   9   4      14971.80      15100.11        72.91 o                         
   1   9   4       5279.96       5092.30        48.62 o                         
   3   9   4       2595.42       2678.98        57.70 o                         
   5   9   4        324.14        243.80        47.42 o                         
   7   9   4        546.43        580.61        69.87 o                         
   9   9   4        948.20        967.85        86.58 o                         
  -8  10   4        870.85        891.27        73.18 o                         
  -6  10   4        276.56        335.97        58.77 o                         
  -4  10   4        171.19        172.49        41.45 o                         
  -2  10   4       2906.29       2753.60        42.92 o                         
   0  10   4        348.29        297.11        39.68 o                         
   2  10   4       2074.93       2010.44        47.03 o                         
   4  10   4       6583.20       6413.35        61.15 o                         
   6  10   4        194.71        172.50        61.71 o                         
   8  10   4        202.12        190.51        96.19 o                         
  10  10   4        105.64        147.60       103.64 o                         
  -9  11   4       2963.82       2685.09       140.09 o                         
  -7  11   4          0.11        -23.41        71.04 o                         
  -5  11   4       2214.06       2155.62        51.59 o                         
  -3  11   4       6960.98       6263.23        60.29 o                         
  -1  11   4       2454.05       2382.85        58.15 o                         
   1  11   4        121.71        139.02        46.48 o                         
   3  11   4       4143.01       4126.33        58.27 o                         
   5  11   4       6527.56       6416.82        87.81 o                         
   7  11   4          6.15         76.97        71.85 o                         
   9  11   4       3144.18       3040.00       121.54 o                         
  11  11   4       3605.99       3741.79       162.02 o                         
 -10  12   4          4.27        -11.18       104.17 o                         
  -8  12   4         64.99        115.74        70.50 o                         
  -6  12   4        305.00        279.92        56.19 o                         
  -4  12   4         64.38         88.81        49.01 o                         
  -2  12   4        996.67        958.31        40.74 o                         
   0  12   4       3725.08       3515.31        62.23 o                         
   2  12   4       5761.88       5478.13        72.64 o                         
   4  12   4        167.81         93.54        55.95 o                         
   6  12   4        306.28        216.53        54.08 o                         
   8  12   4         29.95        126.46        97.46 o                         
  10  12   4        402.73        323.19       122.30 o                         
  12  12   4        766.86        604.03       143.72 o                         
 -11  13   4        199.43        368.52       110.41 o                         
  -9  13   4        594.94        582.71        88.44 o                         
  -7  13   4        470.27        455.83        70.71 o                         
  -5  13   4       1166.05       1221.85        58.79 o                         
  -3  13   4        651.12        569.25        54.01 o                         
  -1  13   4       2519.66       2575.79        57.41 o                         
   1  13   4       1605.67       1529.80        61.76 o                         
   3  13   4       1871.16       1857.05        57.83 o                         
   5  13   4        867.42        902.46        68.81 o                         
   7  13   4        204.88        217.22        78.26 o                         
   9  13   4        265.39        453.79       121.03 o                         
  11  13   4        311.30        298.64       144.09 o                         
  13  13   4         69.01         78.25       134.16 o                         
 -12  14   4        586.92        643.94       127.63 o                         
 -10  14   4        156.99        137.60       103.45 o                         
  -8  14   4        612.85        569.36        87.02 o                         
  -6  14   4        214.01        105.93        72.19 o                         
  -4  14   4       2628.19       2851.75        68.13 o                         
  -2  14   4        302.63        394.99        58.69 o                         
   0  14   4       1438.36       1310.19        55.15 o                         
   2  14   4        183.33        203.34        67.03 o                         
   4  14   4        495.71        529.06        66.23 o                         
   6  14   4        232.83        219.66        86.54 o                         
   8  14   4          5.32         59.50       109.65 o                         
  10  14   4        834.33        788.60       144.42 o                         
  12  14   4        490.72        478.05       133.32 o                         
  14  14   4        235.78        274.73       138.80 o                         
 -13  15   4         82.42        -10.68       141.40 o                         
 -11  15   4        905.08        894.33       128.12 o                         
  -9  15   4        196.77        218.10       104.99 o                         
  -7  15   4         12.13         73.71        43.05 o                         
  -5  15   4       1382.75       1447.61        75.70 o                         
  -3  15   4          2.85         79.71        71.51 o                         
  -1  15   4         13.52          7.67        69.49 o                         
   1  15   4        408.52        439.54        60.93 o                         
   3  15   4          9.82        -20.01        76.28 o                         
   5  15   4        103.03         -5.27        40.09 o                         
   7  15   4       1609.72       1599.43       130.14 o                         
   9  15   4        713.66        740.51       127.08 o                         
  11  15   4         98.83        164.54       158.35 o                         
  13  15   4         20.17        -24.65       149.19 o                         
  15  15   4       1131.87       1190.53       146.76 o                         
 -14  16   4        114.73        -10.06       157.06 o                         
 -12  16   4         26.25        -34.15       151.01 o                         
 -10  16   4          1.79         26.59       123.88 o                         
  -8  16   4        543.53        263.01        76.80 o                         
  -6  16   4       1284.01       1388.53        91.68 o                         
  -4  16   4         41.67         -1.52        82.83 o                         
  -2  16   4        129.79        193.46        82.33 o                         
   0  16   4        245.42        344.09        73.55 o                         
   2  16   4         23.25         90.03        76.56 o                         
   4  16   4        260.94        168.09       101.45 o                         
   6  16   4        689.40        849.83       105.40 o                         
   8  16   4        327.43        380.32       125.39 o                         
  10  16   4        108.70         -1.35       128.93 o                         
  12  16   4         42.57          4.87       147.59 o                         
  14  16   4          9.72        -57.65       147.70 o                         
  16  16   4         20.98        -58.28       149.56 o                         
 -15  17   4         94.38       -106.81       162.52 o                         
 -13  17   4         12.00          7.38       176.30 o                         
 -11  17   4          0.97        -42.76       122.96 o                         
  -9  17   4          6.56         59.42       122.93 o                         
  -7  17   4       1063.54       1055.15       122.29 o                         
  -5  17   4          0.85        -15.13        76.26 o                         
  -3  17   4         92.41         67.81        59.88 o                         
  -1  17   4        375.63        328.65        83.29 o                         
   1  17   4         42.63         18.96        97.81 o                         
   3  17   4        640.86        616.80        98.35 o                         
   5  17   4        167.38        176.89       104.83 o                         
   7  17   4        102.06         29.20        77.52 o                         
   9  17   4         10.29         47.29       122.67 o                         
  11  17   4         83.06         83.77       147.49 o                         
  13  17   4        235.40        254.62       139.24 o                         
  15  17   4        511.83        593.31       142.72 o                         
  17  17   4          0.49       -129.99       157.26 o                         
 -16  18   4         11.04        -81.36       168.05 o                         
 -14  18   4          0.34        -76.63       182.96 o                         
 -12  18   4          5.18        -61.74       160.25 o                         
 -10  18   4        240.39        187.97       150.25 o                         
  -8  18   4        372.83        325.38       137.07 o                         
  -6  18   4        123.27        130.24       121.54 o                         
  -4  18   4          3.55         71.77       108.65 o                         
  -2  18   4         75.05         52.94       102.45 o                         
   0  18   4         57.26         59.53       103.70 o                         
   2  18   4        824.70        851.33       122.65 o                         
   4  18   4         28.19         14.11       110.70 o                         
   6  18   4        361.76        358.11       121.84 o                         
   8  18   4        149.23        234.14       133.31 o                         
  10  18   4         94.34         45.96       120.34 o                         
  12  18   4          9.29        145.66       131.00 o                         
  14  18   4         95.27         83.26       157.87 o                         
  16  18   4         50.78        -42.42       155.17 o                         
  18  18   4         75.07         31.95       201.90 o                         
 -17  19   4          5.14         -8.76       179.23 o                         
 -15  19   4         11.05         51.54       173.76 o                         
 -13  19   4          0.78         21.53       165.88 o                         
 -11  19   4        501.18        554.16       171.09 o                         
  -9  19   4         11.73        -59.78       165.22 o                         
  -7  19   4        585.68        597.04       167.51 o                         
  -5  19   4        233.41        243.69       152.91 o                         
  -3  19   4         35.44        128.17       106.98 o                         
  -1  19   4        239.42        137.74       122.18 o                         
   1  19   4         13.50         67.67        66.73 o                         
   3  19   4        292.94        356.20       136.16 o                         
   5  19   4        611.68        627.74       124.96 o                         
   7  19   4        137.00        121.63       127.33 o                         
   9  19   4        682.42        643.26       149.74 o                         
  11  19   4          9.27         41.90       129.14 o                         
  13  19   4          2.30         21.61       129.44 o                         
  15  19   4          2.81        -79.95       147.73 o                         
  17  19   4        115.16        207.38       186.93 o                         
  19  19   4          6.00       -197.16       201.84 o                         
 -18  20   4         18.54         69.11       186.60 o                         
 -16  20   4         28.08         -1.83       175.32 o                         
 -14  20   4         44.10        267.65       190.12 o                         
 -12  20   4         35.38         -0.22       194.60 o                         
 -10  20   4         73.92        164.80       190.64 o                         
  -8  20   4         32.31        -30.94       177.21 o                         
  -6  20   4         37.91         93.97       220.01 o                         
  -4  20   4         19.46         58.99       138.81 o                         
  -2  20   4        299.10        287.98       126.83 o                         
   0  20   4        281.45        238.56       147.99 o                         
   2  20   4        619.14        628.23       150.86 o                         
   4  20   4          2.69       -123.28       150.28 o                         
   6  20   4          2.77          3.43       133.09 o                         
   8  20   4          4.87         67.99       130.34 o                         
  10  20   4         44.78         13.96       147.93 o                         
  12  20   4          3.92       -117.70       132.21 o                         
  14  20   4         80.94         81.69       130.56 o                         
  16  20   4        169.26        149.03       137.81 o                         
  18  20   4         30.03         30.39       170.13 o                         
  20  20   4          6.41       -111.74       196.20 o                         
 -19  21   4          1.05       -152.34       203.85 o                         
 -17  21   4          2.96        -57.74       189.92 o                         
 -15  21   4          0.44        -11.10       193.56 o                         
 -13  21   4        292.88        178.87       199.33 o                         
 -11  21   4         37.03       -136.00       211.46 o                         
  -9  21   4         36.56         58.71       189.47 o                         
  -7  21   4        382.06        445.83       235.12 o                         
  -5  21   4         17.73         26.99       162.03 o                         
  -3  21   4        210.84        128.64       158.89 o                         
  -1  21   4         49.82         11.93       157.31 o                         
   1  21   4         54.16        -49.11       185.46 o                         
   3  21   4        116.95        174.06       163.73 o                         
   5  21   4          1.10        103.10       174.34 o                         
   7  21   4         79.91        151.18       142.91 o                         
   9  21   4        238.88        122.31       135.85 o                         
  11  21   4         10.10         64.44       155.02 o                         
  13  21   4         27.34        -37.38       153.29 o                         
  15  21   4          0.49         15.93       143.37 o                         
  17  21   4          2.71        -86.89       158.27 o                         
  19  21   4          9.89         13.76       174.71 o                         
 -18  22   4          2.25         30.81       193.57 o                         
 -16  22   4         25.01        -17.41       185.16 o                         
 -14  22   4         90.62        153.56       206.89 o                         
 -12  22   4         29.81        119.27       195.91 o                         
 -10  22   4         20.16         11.31       264.55 o                         
  -8  22   4          0.45         -1.06       240.42 o                         
  -6  22   4        240.01        274.39       203.67 o                         
  -4  22   4          7.88        -80.56       183.55 o                         
  -2  22   4        134.06         81.70       201.17 o                         
   0  22   4        444.91        569.46       177.63 o                         
   2  22   4          9.83        -43.78       209.36 o                         
   4  22   4          1.81       -149.27       193.60 o                         
   6  22   4         21.74         75.01       161.14 o                         
   8  22   4          4.09        -82.90       147.93 o                         
  10  22   4         85.65        118.51       144.02 o                         
  12  22   4         38.39         35.30       151.58 o                         
  14  22   4         23.38         28.50       165.86 o                         
  16  22   4          6.96       -100.30       160.79 o                         
  18  22   4          1.93       -110.20       195.64 o                         
 -15  23   4         35.61         84.03       195.02 o                         
 -13  23   4         13.42         15.95       221.02 o                         
 -11  23   4         33.03        -57.44       321.02 o                         
  -9  23   4          3.55         98.68       264.48 o                         
  -7  23   4        253.96        310.56       210.50 o                         
  -5  23   4         16.43        134.06       214.87 o                         
  -3  23   4        269.86        270.26       215.88 o                         
  -1  23   4        350.49        264.49       245.15 o                         
   1  23   4         59.10        197.47       234.01 o                         
   3  23   4         94.84        -20.04       242.33 o                         
   5  23   4          0.42       -179.90       179.90 o                         
   7  23   4          6.87        -38.69       165.99 o                         
   9  23   4          9.33         19.32       160.65 o                         
  11  23   4         11.78       -104.58       161.11 o                         
  13  23   4          4.97         23.78       164.80 o                         
  15  23   4          1.39          6.71       190.76 o                         
  17  23   4         18.26         74.40       413.55 o                         
 -14  24   4         29.94         25.67       249.71 o                         
 -12  24   4          0.11        -61.09       363.91 o                         
 -10  24   4          0.91         60.40       241.41 o                         
  -8  24   4          0.28         89.31       230.48 o                         
  -6  24   4        183.40          9.39       264.69 o                         
  -4  24   4        151.17        266.14       262.36 o                         
  -2  24   4         11.37        -45.20       262.20 o                         
   0  24   4         19.12        115.90       267.81 o                         
   2  24   4          0.20       -128.96       267.49 o                         
   4  24   4          7.34         21.15       216.00 o                         
   6  24   4          9.78          3.33       198.22 o                         
   8  24   4         89.55        109.69       197.90 o                         
  10  24   4         25.22        108.47       186.04 o                         
  12  24   4          4.78         77.35       167.38 o                         
  14  24   4          0.84       -143.92       183.33 o                         
 -13  25   4          2.97        -20.14       305.75 o                         
 -11  25   4         19.51         46.01       328.39 o                         
  -9  25   4          0.26        -84.82       286.83 o                         
  -7  25   4          8.62       -237.34       291.85 o                         
  -5  25   4        111.48         98.98       415.36 o                         
  -3  25   4         51.48        219.51       300.68 o                         
  -1  25   4          0.84         11.68       263.75 o                         
   1  25   4         80.71        153.67       249.67 o                         
   3  25   4          7.33       -267.47       272.18 o                         
   5  25   4         24.40        -52.61       245.06 o                         
   7  25   4          1.08         24.53       237.24 o                         
   9  25   4          6.79         83.00       223.90 o                         
  11  25   4         15.99        -56.08       238.45 o                         
  13  25   4          4.94         41.05       193.94 o                         
 -10  26   4         28.58        107.53       356.76 o                         
  -8  26   4          5.50       -117.63       371.43 o                         
  -6  26   4         52.96         56.03       421.30 o                         
  -4  26   4         39.73         57.54       477.95 o                         
  -2  26   4          3.54       -212.04       330.58 o                         
   0  26   4         26.03        -55.41       297.19 o                         
   2  26   4         10.85        -26.46       279.00 o                         
   4  26   4         14.26         18.27       316.64 o                         
   6  26   4         41.20       -139.96       233.71 o                         
   8  26   4          0.50         10.51       246.79 o                         
  10  26   4          4.04         -7.30       224.41 o                         
  -9  27   4         25.37        262.92       516.50 o                         
  -7  27   4         49.16        500.70       514.64 o                         
  -5  27   4          1.82         62.17       493.18 o                         
  -3  27   4         34.86       -126.42       540.42 o                         
  -1  27   4         16.69        -65.68       330.50 o                         
   1  27   4          5.06         31.54       309.15 o                         
   3  27   4          9.06        -61.23       274.18 o                         
   5  27   4         16.63        233.55       325.11 o                         
   7  27   4         13.82         29.06       270.20 o                         
   9  27   4          7.25        -31.45       338.60 o                         
  -4  28   4          2.08       -160.24       417.27 o                         
  -2  28   4          1.57       -128.11       431.54 o                         
   0  28   4          6.33          1.66       314.11 o                         
   2  28   4         28.44        -82.30       318.32 o                         
   4  28   4          2.12         18.10       294.94 o                         
   0   1   5      31030.17      31475.03       219.79 o                         
  -1   2   5      53990.64      55201.73       227.30 o                         
   1   2   5       2192.30       2672.16        28.06 o                         
  -2   3   5        286.60        191.41        22.08 o                         
   0   3   5       1312.91       1588.03        17.57 o                         
   2   3   5       8812.18       9559.26        73.22 o                         
  -3   4   5      23250.80      22758.63       132.03 o                         
  -1   4   5      13550.93      15068.32        53.40 o                         
   1   4   5      45907.89      46246.56       166.25 o                         
   3   4   5      54170.43      52582.49       222.22 o                         
  -4   5   5         94.40         53.10        39.20 o                         
  -2   5   5      34126.68      34481.36       205.08 o                         
   0   5   5       5159.53       5432.34        36.14 o                         
   2   5   5       9525.64       9040.52        56.02 o                         
   4   5   5      15770.09      14338.09        97.60 o                         
  -5   6   5       6932.67       6399.27        85.56 o                         
  -3   6   5      19038.41      19218.74        76.89 o                         
  -1   6   5        971.82        652.85        21.69 o                         
   1   6   5       4436.14       4064.52        38.10 o                         
   3   6   5       5858.24       6022.24        54.71 o                         
   5   6   5      58154.19      57762.89       185.81 o                         
  -6   7   5        252.91        159.21        51.02 o                         
  -4   7   5       3152.27       2975.90        36.97 o                         
  -2   7   5       5543.92       5263.15        41.91 o                         
   0   7   5      38008.92      38046.66       149.70 o                         
   2   7   5      11737.76      11411.67        77.85 o                         
   4   7   5      15825.82      15346.88       106.48 o                         
   6   7   5       4010.43       3614.18        57.03 o                         
  -7   8   5        177.70        168.43        68.98 o                         
  -5   8   5       8683.17       7971.81        75.80 o                         
  -3   8   5      15445.09      14882.92        72.48 o                         
  -1   8   5       3421.22       3189.54        38.73 o                         
   1   8   5        582.21        611.75        23.08 o                         
   3   8   5      13465.25      13446.32       101.46 o                         
   5   8   5      35246.91      33774.79       141.07 o                         
   7   8   5       9126.94       8836.57        80.78 o                         
  -8   9   5        785.37        750.67        80.72 o                         
  -6   9   5       1977.40       1903.70        59.78 o                         
  -4   9   5       8138.31       7505.32        59.57 o                         
  -2   9   5       5809.71       5246.64        48.11 o                         
   0   9   5      31132.16      31202.23        96.36 o                         
   2   9   5      13421.24      12701.53        94.09 o                         
   4   9   5       3215.84       3138.68        50.94 o                         
   6   9   5        258.69        231.53        62.64 o                         
   8   9   5       1048.89       1017.22        86.09 o                         
  -9  10   5       6524.14       6315.77       128.67 o                         
  -7  10   5       1024.89        988.39        76.44 o                         
  -5  10   5        123.85        118.44        37.08 o                         
  -3  10   5       7411.12       7223.17        61.46 o                         
  -1  10   5       1142.78       1049.87        41.71 o                         
   1  10   5       3964.44       3805.02        50.86 o                         
   3  10   5      15140.27      14515.36       105.40 o                         
   5  10   5       4077.61       3939.31        64.82 o                         
   7  10   5       2710.69       2751.04        71.25 o                         
   9  10   5       1903.38       1704.22       101.08 o                         
 -10  11   5         30.01         13.57       103.58 o                         
  -8  11   5        851.04        718.38        88.55 o                         
  -6  11   5       5364.97       5330.27        88.37 o                         
  -4  11   5       7405.16       7334.05        75.22 o                         
  -2  11   5       4543.55       4114.61        54.33 o                         
   0  11   5       1549.27       1319.46        49.84 o                         
   2  11   5       1986.51       1931.75        43.59 o                         
   4  11   5         20.09          7.99        48.97 o                         
   6  11   5       8841.29       8356.65       118.08 o                         
   8  11   5      11591.16      11178.37       166.46 o                         
  10  11   5       2888.83       2844.66       118.33 o                         
 -11  12   5       2198.98       1961.47       139.41 o                         
  -9  12   5       2218.58       2184.40       108.59 o                         
  -7  12   5         53.98        -16.49        67.12 o                         
  -5  12   5         35.77         38.75        49.46 o                         
  -3  12   5       2099.71       1937.90        48.79 o                         
  -1  12   5       7106.31       6840.33        66.47 o                         
   1  12   5       6323.63       6155.76        73.75 o                         
   3  12   5         60.45         50.46        45.40 o                         
   5  12   5       4809.18       4710.21        88.71 o                         
   7  12   5       1391.03       1410.13        86.28 o                         
   9  12   5       4435.69       4219.60       119.06 o                         
  11  12   5          3.96        -54.86       135.26 o                         
 -12  13   5         46.23        -50.48       133.70 o                         
 -10  13   5        121.34        141.91        94.19 o                         
  -8  13   5       5599.93       6232.48       114.75 o                         
  -6  13   5       3401.24       3484.64        78.37 o                         
  -4  13   5       1266.12       1338.88        60.68 o                         
  -2  13   5        810.24        797.34        49.79 o                         
   0  13   5        377.52        307.83        50.29 o                         
   2  13   5       1776.43       1673.86        63.67 o                         
   4  13   5       2299.56       2212.21        70.68 o                         
   6  13   5       4617.88       4689.39        93.46 o                         
   8  13   5       1617.24       1790.32       119.99 o                         
  10  13   5        210.15        260.74       120.44 o                         
  12  13   5        148.62        177.54       140.29 o                         
 -13  14   5         17.93       -134.53       134.53 o                         
 -11  14   5       1011.29        987.43       108.90 o                         
  -9  14   5         95.44        111.71        91.13 o                         
  -7  14   5       1391.41       1628.68        85.36 o                         
  -5  14   5        148.18        156.35        61.95 o                         
  -3  14   5       1009.36       1011.44        66.49 o                         
  -1  14   5       1037.94       1207.35        58.03 o                         
   1  14   5       2979.79       2845.35        64.35 o                         
   3  14   5       1000.75       1047.17        75.16 o                         
   5  14   5        771.62        759.98        74.03 o                         
   7  14   5        328.81        362.91        94.92 o                         
   9  14   5       1583.80       1450.80       122.83 o                         
  11  14   5       1745.03       1876.39       139.36 o                         
  13  14   5         89.57        -27.91       132.37 o                         
 -14  15   5          5.29       -105.72       140.65 o                         
 -12  15   5        891.58        831.92       139.66 o                         
 -10  15   5       1169.50       1254.39       132.29 o                         
  -8  15   5        425.83        451.41        99.74 o                         
  -6  15   5         78.35        142.06        78.47 o                         
  -4  15   5         56.61         37.20        66.55 o                         
  -2  15   5        471.07        543.67        73.99 o                         
   0  15   5        865.01        764.76        60.43 o                         
   2  15   5        914.68        847.03        71.26 o                         
   4  15   5       4289.23       4212.70       107.78 o                         
   6  15   5       1041.15        935.67        96.47 o                         
   8  15   5         22.47         32.88       114.54 o                         
  10  15   5          9.98        -54.63       142.73 o                         
  12  15   5        163.64        108.41       163.18 o                         
  14  15   5        672.70        866.09       139.30 o                         
 -15  16   5        215.52        196.99       148.87 o                         
 -13  16   5        297.18        383.40       154.39 o                         
 -11  16   5         16.06        -16.65       135.33 o                         
  -9  16   5        292.31        379.98       125.25 o                         
  -7  16   5        927.40        950.87       110.28 o                         
  -5  16   5        222.48        243.25        76.54 o                         
  -3  16   5        359.96        425.27        88.24 o                         
  -1  16   5        188.34        206.14        79.25 o                         
   1  16   5       2876.26       3147.73        99.74 o                         
   3  16   5        543.14        473.10        82.49 o                         
   5  16   5        289.69        255.50       115.46 o                         
   7  16   5        438.09        322.99       117.74 o                         
   9  16   5        668.63        669.90       139.66 o                         
  11  16   5        376.26        372.26       141.96 o                         
  13  16   5          7.99         63.78       154.08 o                         
  15  16   5        127.16        225.21       155.64 o                         
 -16  17   5        208.92        259.76       178.25 o                         
 -14  17   5        510.95        645.75       165.56 o                         
 -12  17   5        959.43       1082.60       174.23 o                         
 -10  17   5        303.17        313.18       134.70 o                         
  -8  17   5          2.31         15.41       122.85 o                         
  -6  17   5        148.50        111.79        99.80 o                         
  -4  17   5         19.88         82.27       103.95 o                         
  -2  17   5        160.86        229.51        89.54 o                         
   0  17   5       2867.70       2973.36       108.36 o                         
   2  17   5       1176.15       1348.97        99.28 o                         
   4  17   5        633.20        536.70       109.16 o                         
   6  17   5          9.79         35.86       126.00 o                         
   8  17   5          4.10         64.85       125.07 o                         
  10  17   5        161.83         87.68       134.28 o                         
  12  17   5        389.77        237.44       138.74 o                         
  14  17   5        682.49        658.07       148.92 o                         
  16  17   5         86.77        138.78       148.15 o                         
 -17  18   5         15.28        -56.30       165.46 o                         
 -15  18   5        197.28        200.61       180.48 o                         
 -13  18   5        121.07         57.20       162.54 o                         
 -11  18   5        106.38        -56.64       168.46 o                         
  -9  18   5        263.84        309.17       156.98 o                         
  -7  18   5          6.11         31.34        53.44 o                         
  -5  18   5        381.57        488.72       122.45 o                         
  -3  18   5        189.39        293.42       105.98 o                         
  -1  18   5         44.84         77.61        97.94 o                         
   1  18   5        438.04        353.81       117.90 o                         
   3  18   5       2819.60       2770.14       126.17 o                         
   5  18   5        209.59        214.42       110.15 o                         
   7  18   5        118.26        205.33       141.04 o                         
   9  18   5         13.93        -10.37       132.42 o                         
  11  18   5         20.04        -27.26       131.17 o                         
  13  18   5        154.79        102.04       151.72 o                         
  15  18   5         65.47         50.31       151.58 o                         
  17  18   5         45.35         19.49       165.63 o                         
 -18  19   5        164.37         86.60       188.66 o                         
 -16  19   5        161.30        234.15       172.87 o                         
 -14  19   5        154.32         70.97       173.13 o                         
 -12  19   5          1.12        -73.91       166.66 o                         
 -10  19   5        287.28        270.82       161.65 o                         
  -8  19   5         84.92         77.54       154.74 o                         
  -6  19   5        413.06        278.15       182.42 o                         
  -4  19   5        173.61        283.58       118.26 o                         
  -2  19   5        839.52        903.12       114.14 o                         
   0  19   5        568.87        616.19       120.46 o                         
   2  19   5         47.92         67.80       129.40 o                         
   4  19   5         42.61         68.73       116.07 o                         
   6  19   5         63.79         33.29       122.29 o                         
   8  19   5        351.50        314.21       150.95 o                         
  10  19   5        296.01        315.98       138.27 o                         
  12  19   5        169.90        189.55       127.67 o                         
  14  19   5        136.71        219.32       139.59 o                         
  16  19   5          9.06        -40.95       155.78 o                         
  18  19   5          1.73        127.83       179.05 o                         
 -19  20   5         14.71        -82.20       202.22 o                         
 -17  20   5          0.31        -88.22       179.06 o                         
 -15  20   5         90.61         16.07       192.48 o                         
 -13  20   5        275.96        188.81       193.36 o                         
 -11  20   5        223.20        263.61       184.46 o                         
  -9  20   5         58.47         46.43       178.29 o                         
  -7  20   5         83.89         52.62       216.65 o                         
  -5  20   5         29.04          8.21       149.27 o                         
  -3  20   5        422.40        459.48       123.62 o                         
  -1  20   5         25.63         74.52       152.40 o                         
   1  20   5        312.27        227.01       140.31 o                         
   3  20   5       1228.80       1374.91       153.74 o                         
   5  20   5        557.49        487.81       140.52 o                         
   7  20   5         58.89        191.20       131.12 o                         
   9  20   5          8.83         22.93       140.72 o                         
  11  20   5        184.09        178.56       147.20 o                         
  13  20   5        333.88        339.30       129.60 o                         
  15  20   5         51.08         55.04       132.85 o                         
  17  20   5          4.70        -47.73       155.18 o                         
  19  20   5         13.53        -70.17       192.63 o                         
 -18  21   5         29.05         62.07       193.10 o                         
 -16  21   5         39.77         86.80       183.26 o                         
 -14  21   5         35.48        -17.95       189.98 o                         
 -12  21   5          4.22       -100.48       190.75 o                         
 -10  21   5         83.01          9.49       188.92 o                         
  -8  21   5        286.09        190.95       251.57 o                         
  -6  21   5        304.89        414.35       197.23 o                         
  -4  21   5        548.11        723.75       154.40 o                         
  -2  21   5        152.25        168.41       169.84 o                         
   0  21   5          6.07        139.67       178.85 o                         
   2  21   5          3.56         46.57       155.62 o                         
   4  21   5        125.20        209.23       167.91 o                         
   6  21   5        449.14        445.73       155.99 o                         
   8  21   5         90.64        104.32       138.90 o                         
  10  21   5         83.00        -40.55       133.76 o                         
  12  21   5          0.45         41.67       160.25 o                         
  14  21   5         46.36         56.59       138.22 o                         
  16  21   5         15.18         12.08       158.18 o                         
  18  21   5         34.17         32.14       168.12 o                         
 -17  22   5         42.58        -19.25       201.23 o                         
 -15  22   5          3.25        -74.55       200.88 o                         
 -13  22   5         51.01         81.96       219.10 o                         
 -11  22   5        169.17        264.15       212.30 o                         
  -9  22   5          4.04        188.21       362.97 o                         
  -7  22   5         18.69         43.33       192.61 o                         
  -5  22   5         23.20       -101.74       199.53 o                         
  -3  22   5        407.47        293.44       186.05 o                         
  -1  22   5        698.56        647.23       208.58 o                         
   1  22   5         66.22         -1.56       198.66 o                         
   3  22   5         13.62         45.74       203.18 o                         
   5  22   5        199.79        221.09       171.33 o                         
   7  22   5         33.02         28.04       158.44 o                         
   9  22   5         22.55        117.59       147.14 o                         
  11  22   5         53.82         27.27       157.04 o                         
  13  22   5         95.12         44.34       171.70 o                         
  15  22   5         56.23        103.96       174.48 o                         
  17  22   5         19.95         42.47       174.61 o                         
 -16  23   5         13.58        147.20       191.78 o                         
 -14  23   5         37.05        147.13       212.99 o                         
 -12  23   5         92.23         95.81       242.77 o                         
 -10  23   5         23.96        -65.77       354.00 o                         
  -8  23   5        201.77       -171.52       251.31 o                         
  -6  23   5         11.18         75.73       227.68 o                         
  -4  23   5         24.93          2.71       205.07 o                         
  -2  23   5          4.40         86.78       261.08 o                         
   0  23   5         36.04         30.63       210.69 o                         
   2  23   5        318.96        193.75       270.14 o                         
   4  23   5        168.89        304.63       204.14 o                         
   6  23   5        169.81        152.60       179.99 o                         
   8  23   5         35.93          8.98       172.47 o                         
  10  23   5          4.26        -62.21       155.68 o                         
  12  23   5         21.70          8.65       160.71 o                         
  14  23   5          0.56        -31.91       169.99 o                         
  16  23   5         29.02        129.82       189.62 o                         
 -15  24   5         48.20        109.23       226.20 o                         
 -13  24   5          0.89        107.67       247.24 o                         
 -11  24   5          0.37       -323.84       323.84 o                         
  -9  24   5         59.10        -40.27       234.46 o                         
  -7  24   5          3.50        -53.30       249.98 o                         
  -5  24   5         59.66        -48.33       255.55 o                         
  -3  24   5        104.91        -73.98       286.06 o                         
  -1  24   5        330.32        317.21       284.28 o                         
   1  24   5          0.52       -184.15       261.04 o                         
   3  24   5         22.36        199.20       272.89 o                         
   5  24   5          3.38         91.72       210.70 o                         
   7  24   5        184.93        151.20       206.70 o                         
   9  24   5          4.50         62.19       175.57 o                         
  11  24   5         12.67         92.60       176.69 o                         
  13  24   5         27.85         92.59       169.87 o                         
  15  24   5         50.66         27.36       172.38 o                         
 -12  25   5        247.76        413.33       345.23 o                         
 -10  25   5         29.46        130.38       333.39 o                         
  -8  25   5         16.15       -121.28       335.09 o                         
  -6  25   5          0.34        -42.63       318.46 o                         
  -4  25   5         50.95        180.03       504.90 o                         
  -2  25   5         56.61         31.55       272.52 o                         
   0  25   5        131.30         98.53       288.49 o                         
   2  25   5        228.95        354.68       280.10 o                         
   4  25   5         31.08        -82.09       244.40 o                         
   6  25   5          1.59         -2.60       236.54 o                         
   8  25   5          0.64          6.89       204.83 o                         
  10  25   5         57.70        -36.77       226.90 o                         
  12  25   5          3.22          9.95       222.42 o                         
  14  25   5         31.48       -168.87       604.63 o                         
 -11  26   5          3.85       -141.18       317.35 o                         
  -9  26   5         81.04        312.93       400.22 o                         
  -7  26   5          2.18        144.55       569.85 o                         
  -5  26   5          3.24       -219.50       373.30 o                         
  -3  26   5         34.92         61.96       397.04 o                         
  -1  26   5         78.70       -107.18       291.92 o                         
   1  26   5         28.64        131.58       271.63 o                         
   3  26   5          8.02        -98.82       296.71 o                         
   5  26   5         14.99        120.87       249.17 o                         
   7  26   5         47.14        -84.92       241.25 o                         
   9  26   5         20.58         -2.61       247.64 o                         
  11  26   5          2.37         49.22       253.18 o                         
  -8  27   5          0.92        123.70       510.39 o                         
  -6  27   5         21.82        -30.65       454.50 o                         
  -4  27   5         33.00         62.53       410.74 o                         
  -2  27   5        117.39        172.38       345.00 o                         
   0  27   5         48.81        -76.15       321.04 o                         
   2  27   5          0.52         27.04       294.07 o                         
   4  27   5          7.58         72.67       301.43 o                         
   6  27   5          0.14         32.13       309.27 o                         
   8  27   5         14.27        -46.01       274.41 o                         
  -5  28   5          2.78        129.63       515.47 o                         
  -3  28   5          6.72       -177.48       429.63 o                         
  -1  28   5         37.94         28.05       313.27 o                         
   1  28   5         15.06        -57.57       315.58 o                         
   3  28   5         14.93         74.81       306.32 o                         
   5  28   5         15.27       -229.50       339.60 o                         
   1   1   6       3164.19       3233.27        25.90 o                         
   0   2   6      13277.88      14546.95        50.25 o                         
   2   2   6       1145.20       1189.24        17.44 o                         
  -1   3   6      22205.95      23737.99       112.09 o                         
   1   3   6      20340.33      21765.52        82.67 o                         
   3   3   6      14696.90      15126.26       106.39 o                         
  -2   4   6         33.45         58.24        18.52 o                         
   0   4   6       5654.28       6366.38        36.83 o                         
   2   4   6          4.27         -7.85        23.88 o                         
   4   4   6         19.75         18.52        35.06 o                         
  -3   5   6       1953.21       1782.06        37.20 o                         
  -1   5   6      28011.11      28521.97        95.20 o                         
   1   5   6      21986.76      24142.90       108.98 o                         
   3   5   6        145.16        155.44        33.87 o                         
   5   5   6      24781.71      23448.90       145.99 o                         
  -4   6   6          6.03         -9.58        29.49 o                         
  -2   6   6       1655.34       2001.45        27.49 o                         
   0   6   6       3127.64       3960.97        35.08 o                         
   2   6   6         73.96         32.22        31.04 o                         
   4   6   6       1136.29       1318.72        38.75 o                         
   6   6   6       6141.26       6082.87        70.08 o                         
  -5   7   6       2144.56       2184.32        62.87 o                         
  -3   7   6        892.71        970.12        36.70 o                         
  -1   7   6       6928.98       7476.05        44.69 o                         
   1   7   6        147.07        144.29        26.01 o                         
   3   7   6      15282.98      14441.20        92.27 o                         
   5   7   6        707.80        670.09        57.89 o                         
   7   7   6        650.44        486.43        55.84 o                         
  -6   8   6        764.13        717.96        68.55 o                         
  -4   8   6         66.44         53.43        27.27 o                         
  -2   8   6      12772.40      12635.24        63.73 o                         
   0   8   6        963.16       1180.15        33.09 o                         
   2   8   6          0.60          3.61        35.08 o                         
   4   8   6       2216.23       2138.25        47.71 o                         
   6   8   6        861.46        858.37        52.16 o                         
   8   8   6       1003.90       1079.45        86.05 o                         
  -7   9   6       2593.50       2503.17        93.32 o                         
  -5   9   6        115.87         54.21        24.97 o                         
  -3   9   6      11785.61      11441.15        64.68 o                         
  -1   9   6       2596.17       2293.21        44.97 o                         
   1   9   6       4708.43       4605.53        46.52 o                         
   3   9   6      13783.24      13366.38        95.20 o                         
   5   9   6        178.73        223.12        50.22 o                         
   7   9   6         82.74        103.37        62.62 o                         
   9   9   6          1.26        -26.71        87.43 o                         
  -8  10   6        757.55        613.45       102.10 o                         
  -6  10   6        141.15        133.57        58.30 o                         
  -4  10   6       1050.42       1158.29        41.80 o                         
  -2  10   6          4.22          6.91        32.72 o                         
   0  10   6        629.85        674.97        37.45 o                         
   2  10   6       7415.07       6836.88        80.88 o                         
   4  10   6       1064.54        969.66        51.34 o                         
   6  10   6          2.37         16.28        54.42 o                         
   8  10   6       3145.72       2832.77       120.34 o                         
  10  10   6        105.33        191.46       104.40 o                         
  -9  11   6         42.50         35.75        90.26 o                         
  -7  11   6         34.33         62.50        72.57 o                         
  -5  11   6       1691.02       1515.48        63.54 o                         
  -3  11   6       3780.16       3816.16        52.64 o                         
  -1  11   6       2013.03       2149.67        50.97 o                         
   1  11   6       4343.82       4303.72        62.65 o                         
   3  11   6         81.87         94.50        47.69 o                         
   5  11   6        229.94         11.45        30.90 o                         
   7  11   6        843.14        825.63        67.17 o                         
   9  11   6        705.66        740.60       103.44 o                         
  11  11   6         87.38        111.26       124.62 o                         
 -10  12   6         12.96        -33.01       112.69 o                         
  -8  12   6        619.78        584.02        79.41 o                         
  -6  12   6         72.65         74.65        61.62 o                         
  -4  12   6       1087.98       1013.01        54.48 o                         
  -2  12   6       1408.76       1328.97        46.32 o                         
   0  12   6        624.53        627.10        54.90 o                         
   2  12   6       2725.62       2469.67        61.38 o                         
   4  12   6        137.08        125.41        54.52 o                         
   6  12   6         23.47         18.92        62.37 o                         
   8  12   6         98.38        151.99        90.17 o                         
  10  12   6        335.24        327.83       117.88 o                         
  12  12   6         35.90         32.48       139.26 o                         
 -11  13   6        965.42        953.97       124.00 o                         
  -9  13   6       1385.91       1407.03        89.44 o                         
  -7  13   6       3231.74       3198.90        92.52 o                         
  -5  13   6       2102.14       2027.38        61.94 o                         
  -3  13   6        782.05        725.39        55.39 o                         
  -1  13   6       2000.09       2074.50        59.06 o                         
   1  13   6        424.78        423.49        54.11 o                         
   3  13   6         83.98         74.12        56.63 o                         
   5  13   6        338.50        298.39        70.01 o                         
   7  13   6        920.47       1051.84        81.18 o                         
   9  13   6        507.74        676.26       112.16 o                         
  11  13   6         81.00         57.77       123.66 o                         
  13  13   6       2410.57       2524.48       138.08 o                         
 -12  14   6       1347.82       1295.29       131.46 o                         
 -10  14   6        480.90        526.91       100.93 o                         
  -8  14   6          5.76        -10.35        42.45 o                         
  -6  14   6        293.15        138.88        49.48 o                         
  -4  14   6        362.04        386.07        62.56 o                         
  -2  14   6         45.58         67.38        57.78 o                         
   0  14   6       2025.13       1949.60        59.72 o                         
   2  14   6        157.50        144.72        66.73 o                         
   4  14   6        285.91        256.50        72.04 o                         
   6  14   6        283.59        206.55        72.97 o                         
   8  14   6          1.07          8.25       130.70 o                         
  10  14   6         91.48        244.27       133.63 o                         
  12  14   6         87.19        109.95       129.24 o                         
  14  14   6         22.29         10.24       125.23 o                         
 -13  15   6         47.23          6.00       134.61 o                         
 -11  15   6         69.10        -17.07       125.31 o                         
  -9  15   6        236.01        112.66        78.22 o                         
  -7  15   6        582.96        290.98        75.31 o                         
  -5  15   6        542.30        505.99        79.73 o                         
  -3  15   6        412.68        451.41        75.59 o                         
  -1  15   6       2011.83       2081.97        80.09 o                         
   1  15   6       3512.64       3387.45        76.96 o                         
   3  15   6        306.11        272.80        76.93 o                         
   5  15   6         40.01        -54.69        74.90 o                         
   7  15   6         13.65        -43.94        92.85 o                         
   9  15   6        137.39        101.76       126.13 o                         
  11  15   6         36.01         74.09       155.01 o                         
  13  15   6         26.59        110.28       153.20 o                         
  15  15   6          4.84        -95.10       144.14 o                         
 -14  16   6        334.67        398.52       139.27 o                         
 -12  16   6          3.22        -34.29       134.70 o                         
 -10  16   6         91.30         24.26       102.03 o                         
  -8  16   6         27.93        171.45       114.44 o                         
  -6  16   6        603.47        416.05        54.09 o                         
  -4  16   6         90.62         71.84        83.64 o                         
  -2  16   6         24.99         53.82        82.14 o                         
   0  16   6         11.31         21.64        76.45 o                         
   2  16   6        149.45        103.19        79.27 o                         
   4  16   6        195.57        139.53        42.72 o                         
   6  16   6        265.11        370.05       122.69 o                         
   8  16   6         36.22         45.33       119.51 o                         
  10  16   6        127.87        106.87       132.67 o                         
  12  16   6         16.07        155.66       163.98 o                         
  14  16   6         14.58         68.42       158.17 o                         
  16  16   6         33.06         86.75       158.52 o                         
 -15  17   6        193.71        224.64       160.31 o                         
 -13  17   6         79.91        -32.17       161.87 o                         
 -11  17   6          0.47         91.46       134.54 o                         
  -9  17   6          0.25        -59.45       124.05 o                         
  -7  17   6        419.81        412.89       122.51 o                         
  -5  17   6        167.42        182.74       104.31 o                         
  -3  17   6        340.82        335.53       106.41 o                         
  -1  17   6         71.70        195.83        85.87 o                         
   1  17   6        897.36        968.34        99.71 o                         
   3  17   6         61.80         98.69        94.41 o                         
   5  17   6         28.23        -50.97       111.38 o                         
   7  17   6        835.51        804.09       135.60 o                         
   9  17   6          2.55         80.32       123.34 o                         
  11  17   6        743.38        837.72       143.05 o                         
  13  17   6         76.99        -27.82       141.95 o                         
  15  17   6         18.78       -100.16       100.16 o                         
  17  17   6          0.33        -64.89       161.98 o                         
 -16  18   6        144.47        138.58       177.00 o                         
 -14  18   6         10.04         62.54       155.38 o                         
 -12  18   6         94.41         25.49       172.79 o                         
 -10  18   6         41.87       -139.50       165.12 o                         
  -8  18   6        117.75         60.03       135.70 o                         
  -6  18   6        106.24         41.63       134.99 o                         
  -4  18   6        414.65        379.97       129.72 o                         
  -2  18   6          1.34         29.71       106.15 o                         
   0  18   6        237.74        273.03       103.85 o                         
   2  18   6         85.70         73.74       102.55 o                         
   4  18   6         10.85         -2.07       107.93 o                         
   6  18   6        118.52         30.24       125.10 o                         
   8  18   6        103.01        155.90       136.26 o                         
  10  18   6         11.90        -19.90       129.28 o                         
  12  18   6          4.90         63.74       145.58 o                         
  14  18   6        269.62        294.36       149.82 o                         
  16  18   6          0.81        -63.95       155.35 o                         
  18  18   6         45.12        271.04       198.67 o                         
 -17  19   6         13.58         78.23       181.09 o                         
 -15  19   6         74.79        137.39       174.94 o                         
 -13  19   6         50.84         94.80       154.08 o                         
 -11  19   6        241.82        173.71       168.31 o                         
  -9  19   6         88.04         73.62       163.09 o                         
  -7  19   6         15.75         -4.27       143.06 o                         
  -5  19   6        103.63        135.38       144.56 o                         
  -3  19   6       1133.01       1132.22       116.08 o                         
  -1  19   6        132.00        185.15       130.15 o                         
   1  19   6        286.80        254.46       110.59 o                         
   3  19   6         51.78         76.86       126.88 o                         
   5  19   6          0.47        160.98       119.85 o                         
   7  19   6         56.40        116.99       127.02 o                         
   9  19   6        306.34        214.25       140.13 o                         
  11  19   6        271.36        290.17       128.48 o                         
  13  19   6         72.28         47.78       129.67 o                         
  15  19   6        146.12        135.37       144.04 o                         
  17  19   6         42.67         30.56       189.92 o                         
  19  19   6         19.38         40.14       198.80 o                         
 -18  20   6          2.22         54.46       176.48 o                         
 -16  20   6         74.19       -101.76       187.61 o                         
 -14  20   6         12.46        -63.66       184.74 o                         
 -12  20   6         89.50        -18.53       180.09 o                         
 -10  20   6        131.83        -24.03       181.98 o                         
  -8  20   6          5.24       -140.31       205.54 o                         
  -6  20   6         98.77        122.36       212.75 o                         
  -4  20   6        640.23        640.86       140.88 o                         
  -2  20   6        503.02        500.26       146.61 o                         
   0  20   6        116.90        106.33       151.52 o                         
   2  20   6          9.47         71.07       133.43 o                         
   4  20   6          0.80        -61.47       130.35 o                         
   6  20   6         52.92          0.59       135.85 o                         
   8  20   6          0.63        -26.60       133.79 o                         
  10  20   6          2.62         76.48       153.17 o                         
  12  20   6         69.42        183.49       135.74 o                         
  14  20   6         55.51         71.59       131.51 o                         
  16  20   6          1.24         89.83       143.36 o                         
  18  20   6         10.99         83.55       183.78 o                         
  20  20   6         32.15        241.87       188.23 o                         
 -19  21   6         13.63        -40.84       207.63 o                         
 -17  21   6          0.71         -7.37       172.66 o                         
 -15  21   6         24.50         83.08       201.87 o                         
 -13  21   6          3.96        208.36       210.00 o                         
 -11  21   6         88.51        272.34       204.88 o                         
  -9  21   6         14.79         81.74       225.93 o                         
  -7  21   6          7.99        -20.60       221.08 o                         
  -5  21   6        369.31        338.81       170.87 o                         
  -3  21   6         13.74         67.36       173.89 o                         
  -1  21   6         11.61        -14.96       159.22 o                         
   1  21   6       1078.85        979.36       195.61 o                         
   3  21   6         92.17        126.14       149.61 o                         
   5  21   6        194.85        195.71       157.02 o                         
   7  21   6        149.44        139.78       143.42 o                         
   9  21   6          3.11         34.76       144.72 o                         
  11  21   6         67.77        196.54       157.05 o                         
  13  21   6          0.74        -93.72       151.47 o                         
  15  21   6          0.95        -77.31       141.39 o                         
  17  21   6          3.93         81.41       158.61 o                         
  19  21   6          6.93         48.19       171.77 o                         
 -18  22   6         18.20        -66.14       249.29 o                         
 -16  22   6          4.18         37.56       192.20 o                         
 -14  22   6         72.42        231.98       214.83 o                         
 -12  22   6         26.90         36.19       201.18 o                         
 -10  22   6         48.30        184.67       278.99 o                         
  -8  22   6        108.34        244.44       252.40 o                         
  -6  22   6         35.23         10.50       191.93 o                         
  -4  22   6         38.25        281.20       198.11 o                         
  -2  22   6          9.21        111.49       175.94 o                         
   0  22   6         61.59        -16.63       193.64 o                         
   2  22   6         29.51        193.91       197.33 o                         
   4  22   6          0.48          6.05       171.43 o                         
   6  22   6         10.45         12.90       159.96 o                         
   8  22   6          1.06         64.77       158.26 o                         
  10  22   6        106.41         85.24       152.69 o                         
  12  22   6         13.81        188.30       159.82 o                         
  14  22   6          2.58       -108.55       165.54 o                         
  16  22   6         48.48         37.16       160.55 o                         
  18  22   6          7.72        -46.21       189.81 o                         
 -15  23   6         26.35        113.37       222.03 o                         
 -13  23   6         51.59        184.26       224.92 o                         
 -11  23   6        165.92        246.11       265.38 o                         
  -9  23   6        147.81        387.12       265.19 o                         
  -7  23   6         22.65          7.27       202.68 o                         
  -5  23   6         66.54        231.51       243.88 o                         
  -3  23   6         35.51        213.59       200.04 o                         
  -1  23   6         71.21        -55.74       222.14 o                         
   1  23   6          9.54         53.34       223.30 o                         
   3  23   6        148.21        -14.24       133.21 o                         
   5  23   6         75.77        112.63       188.24 o                         
   7  23   6         23.64         44.51       170.82 o                         
   9  23   6        155.13        109.19       158.26 o                         
  11  23   6          5.06         15.22       158.70 o                         
  13  23   6          7.74        -33.55       167.17 o                         
  15  23   6         25.42          3.49       185.24 o                         
  17  23   6          9.30        385.41       950.83 o                         
 -14  24   6         47.11        191.25       299.92 o                         
 -12  24   6         19.93         54.46       327.09 o                         
 -10  24   6          0.20         34.92       246.36 o                         
  -8  24   6         49.48         67.69       251.44 o                         
  -6  24   6          0.22         79.23       234.44 o                         
  -4  24   6         34.61         74.61       262.14 o                         
  -2  24   6         50.95       -128.21       232.10 o                         
   0  24   6         69.36       -145.22       244.37 o                         
   2  24   6          0.92       -131.43       278.85 o                         
   4  24   6         10.10        -54.95       274.99 o                         
   6  24   6          0.75         56.76       109.29 o                         
   8  24   6          0.82         97.83       191.34 o                         
  10  24   6         12.19         40.66       188.74 o                         
  12  24   6         33.91        -11.13       103.86 o                         
  14  24   6          7.27         48.03       172.52 o                         
 -13  25   6          1.70       -151.23       314.23 o                         
 -11  25   6         19.22        119.98       300.80 o                         
  -9  25   6         24.79       -126.14       307.68 o                         
  -7  25   6         14.10         76.37       307.25 o                         
  -5  25   6         93.65        237.71       355.36 o                         
  -3  25   6          9.30        -17.20       304.13 o                         
  -1  25   6         50.07         71.10       279.92 o                         
   1  25   6         78.36        -38.51       292.11 o                         
   3  25   6          4.98        123.74       248.68 o                         
   5  25   6         24.36        152.05       266.04 o                         
   7  25   6          9.24       -108.14       231.49 o                         
   9  25   6         16.54        -50.77       204.08 o                         
  11  25   6          2.66         91.03       218.43 o                         
  13  25   6         10.27         14.47       216.20 o                         
 -10  26   6          4.98        125.59       346.60 o                         
  -8  26   6          0.84         -8.32       364.40 o                         
  -6  26   6          9.90        -98.87       457.91 o                         
  -4  26   6          5.62         24.45       569.44 o                         
  -2  26   6         56.27        371.29       366.60 o                         
   0  26   6          1.04        152.45       272.50 o                         
   2  26   6         21.76        -25.77       298.49 o                         
   4  26   6         73.28       -114.22       292.89 o                         
   6  26   6          3.61       -105.18       253.77 o                         
   8  26   6          6.13        -25.23       225.97 o                         
  10  26   6         20.78        -68.13       126.54 o                         
  -9  27   6          5.04        -22.50       488.09 o                         
  -7  27   6         18.11        161.94       614.71 o                         
  -5  27   6          2.50        -35.03       376.03 o                         
  -3  27   6         21.46       -161.55       515.04 o                         
  -1  27   6         19.72          2.06       332.44 o                         
   1  27   6          6.13       -123.52       308.53 o                         
   3  27   6          3.22        -51.28       294.92 o                         
   5  27   6         52.70        106.97       302.61 o                         
   7  27   6          0.01         63.08       273.93 o                         
   9  27   6         26.60       -189.52       440.77 o                         
  -4  28   6          0.75        133.85       452.81 o                         
  -2  28   6          0.03       -161.50       421.98 o                         
   0  28   6          4.12       -138.81       293.66 o                         
   2  28   6          4.46        208.75       314.72 o                         
   4  28   6          1.17       -153.57       333.79 o                         
   0   1   7       4800.43       5311.47        30.67 o                         
  -1   2   7        923.16       1030.27        17.25 o                         
   1   2   7      19475.98      19763.48        77.82 o                         
  -2   3   7      14684.64      15484.95        82.71 o                         
   0   3   7        157.13        258.46        17.60 o                         
   2   3   7      28739.37      27706.17       147.07 o                         
  -3   4   7      19376.96      19500.62        89.57 o                         
  -1   4   7         98.01        283.49        21.71 o                         
   1   4   7      12883.62      12633.34        68.52 o                         
   3   4   7      47741.93      49953.12       164.80 o                         
  -4   5   7       7346.74       6708.76        80.18 o                         
  -2   5   7      65094.80      65793.40       232.31 o                         
   0   5   7       7425.75       7017.89        46.22 o                         
   2   5   7      56464.57      56505.82       177.72 o                         
   4   5   7        545.96        374.50        42.57 o                         
  -5   6   7       3808.45       3956.82        56.31 o                         
  -3   6   7        217.05        187.39        33.22 o                         
  -1   6   7      27476.30      26121.30        81.62 o                         
   1   6   7       9359.60       9584.73        74.42 o                         
   3   6   7       7520.73       7120.68        81.15 o                         
   5   6   7       3989.87       3981.05        55.35 o                         
  -6   7   7      15171.75      14260.43       122.81 o                         
  -4   7   7      13229.12      12039.34        70.97 o                         
  -2   7   7      13406.29      11844.28        63.55 o                         
   0   7   7       8805.12       8992.94        49.24 o                         
   2   7   7       1590.64       1693.63        42.76 o                         
   4   7   7      12369.45      12444.81        87.05 o                         
   6   7   7      28090.83      27034.70       199.52 o                         
  -7   8   7       3258.51       3080.91        85.00 o                         
  -5   8   7       3214.99       3136.14        79.72 o                         
  -3   8   7         10.02         24.01        29.57 o                         
  -1   8   7       3161.82       3214.19        42.64 o                         
   1   8   7      15997.75      14889.25        62.76 o                         
   3   8   7         47.01         24.41        46.33 o                         
   5   8   7       1580.74       1590.81        52.49 o                         
   7   8   7       6636.52       6244.19       101.04 o                         
  -8   9   7       3478.65       3368.59       108.99 o                         
  -6   9   7      15438.04      14558.65       150.88 o                         
  -4   9   7       7958.14       7566.47        68.76 o                         
  -2   9   7        571.21        537.52        32.28 o                         
   0   9   7         27.94        -34.54        34.54 o                         
   2   9   7      17552.06      17435.20        99.44 o                         
   4   9   7      18194.10      17348.49       104.30 o                         
   6   9   7       5070.61       4981.40        73.23 o                         
   8   9   7       2848.17       2622.58       106.28 o                         
  -9  10   7       2024.21       1973.36       110.52 o                         
  -7  10   7        914.43        911.06        82.61 o                         
  -5  10   7       5713.69       5661.43        79.34 o                         
  -3  10   7        709.17        540.70        38.96 o                         
  -1  10   7      10965.71      10920.13        70.63 o                         
   1  10   7       3547.77       3552.57        54.25 o                         
   3  10   7      15536.93      14873.80       102.39 o                         
   5  10   7       3133.06       3065.54        60.01 o                         
   7  10   7       1906.78       1826.79        80.00 o                         
   9  10   7       3284.67       3104.02       114.05 o                         
 -10  11   7       1654.71       1833.37       127.39 o                         
  -8  11   7       2648.95       2630.63       102.51 o                         
  -6  11   7         19.56         30.46        62.98 o                         
  -4  11   7         44.54        -22.65        43.65 o                         
  -2  11   7       3877.35       3764.89        49.01 o                         
   0  11   7       6653.05       6250.04        78.10 o                         
   2  11   7       9329.78       9223.13        82.76 o                         
   4  11   7       2724.24       2637.35        65.71 o                         
   6  11   7       3821.95       3876.30        78.00 o                         
   8  11   7       1455.68       1465.31        77.30 o                         
  10  11   7        143.47        171.75       104.43 o                         
 -11  12   7        300.76        396.50       124.24 o                         
  -9  12   7         16.41         31.35        95.36 o                         
  -7  12   7       1182.02       1220.31        77.44 o                         
  -5  12   7       1269.44       1343.18        61.13 o                         
  -3  12   7       1465.01       1550.50        45.59 o                         
  -1  12   7         11.50          6.72        47.39 o                         
   1  12   7       2988.83       3024.47        68.67 o                         
   3  12   7       6549.59       6443.09        73.07 o                         
   5  12   7       4113.07       3894.07       109.05 o                         
   7  12   7        685.59        776.87        71.56 o                         
   9  12   7        673.33        656.14        96.99 o                         
  11  12   7        910.85        739.26       130.85 o                         
 -12  13   7        335.91        288.16       121.55 o                         
 -10  13   7       1405.75       1465.14       107.22 o                         
  -8  13   7         38.62        -36.35        83.60 o                         
  -6  13   7        294.31        287.09        65.82 o                         
  -4  13   7        118.70        149.01        54.09 o                         
  -2  13   7       4769.77       4411.27        63.22 o                         
   0  13   7       9212.52       8933.63       108.15 o                         
   2  13   7       1170.68       1087.29        63.00 o                         
   4  13   7        625.44        542.03        55.71 o                         
   6  13   7        217.96        232.29        85.06 o                         
   8  13   7        627.06        762.09       103.08 o                         
  10  13   7        137.36        187.21       108.12 o                         
  12  13   7       2170.02       2333.54       154.43 o                         
 -13  14   7       1254.13       1321.65       155.30 o                         
 -11  14   7       1725.01       1619.01       121.63 o                         
  -9  14   7          9.42        -18.79        92.67 o                         
  -7  14   7        150.37         48.87        32.11 o                         
  -5  14   7       1366.50       1445.51        79.04 o                         
  -3  14   7       3032.92       3275.20        75.12 o                         
  -1  14   7        719.53        743.17        60.14 o                         
   1  14   7        200.82        170.70        64.00 o                         
   3  14   7       3240.01       3406.92        84.79 o                         
   5  14   7       8223.02       7745.80        99.98 o                         
   7  14   7         45.63         36.66        34.49 o                         
   9  14   7         14.12        -71.25       111.81 o                         
  11  14   7        394.13        423.30       140.82 o                         
  13  14   7        886.20        933.86       128.88 o                         
 -14  15   7        171.17        173.16       133.89 o                         
 -12  15   7         84.29        175.95       143.79 o                         
 -10  15   7         20.11         18.26       112.09 o                         
  -8  15   7        521.31        422.95        64.95 o                         
  -6  15   7        370.27        236.63        49.40 o                         
  -4  15   7       1321.93       1380.85        71.55 o                         
  -2  15   7       2387.62       2477.63        91.01 o                         
   0  15   7        469.93        481.87        61.96 o                         
   2  15   7        137.68         88.42        66.37 o                         
   4  15   7        606.78        564.55        89.43 o                         
   6  15   7        170.44        257.59        87.41 o                         
   8  15   7        624.50        571.17       115.66 o                         
  10  15   7       1744.58       1943.32       148.92 o                         
  12  15   7        756.05        683.90       173.70 o                         
  14  15   7          1.77        -51.51       143.94 o                         
 -15  16   7         35.54        -20.69       151.86 o                         
 -13  16   7        108.90        170.78       136.04 o                         
 -11  16   7        227.69        144.69        88.23 o                         
  -9  16   7        650.58        770.23       121.30 o                         
  -7  16   7        229.35        227.24       102.09 o                         
  -5  16   7          4.54         47.73        29.07 o                         
  -3  16   7          4.14         68.16        92.88 o                         
  -1  16   7       2473.10       2618.22        83.41 o                         
   1  16   7        964.08        954.10        80.70 o                         
   3  16   7        193.80        181.43        85.05 o                         
   5  16   7        644.45        612.51       109.93 o                         
   7  16   7        445.62        368.26       107.32 o                         
   9  16   7          7.00        -36.05       118.01 o                         
  11  16   7        146.38        117.21       136.55 o                         
  13  16   7        474.80        654.24       157.08 o                         
  15  16   7        461.09        460.65       162.65 o                         
 -16  17   7         43.36        163.46       166.86 o                         
 -14  17   7          1.22        -16.78       142.72 o                         
 -12  17   7        188.66        232.93       168.62 o                         
 -10  17   7        288.96        240.04       137.27 o                         
  -8  17   7        733.70        670.65       129.41 o                         
  -6  17   7        619.67        751.75       109.36 o                         
  -4  17   7       1756.52       1836.28       113.04 o                         
  -2  17   7         14.32        -91.07        91.07 o                         
   0  17   7        201.30        174.22        96.62 o                         
   2  17   7         22.51         -3.77        92.51 o                         
   4  17   7       1341.34       1356.47       103.29 o                         
   6  17   7        883.24        863.19       132.24 o                         
   8  17   7        946.33       1104.06       140.44 o                         
  10  17   7         20.30        -72.84       138.80 o                         
  12  17   7          0.95        199.59       149.65 o                         
  14  17   7         15.85         81.29       151.02 o                         
  16  17   7         72.69         22.39       163.57 o                         
 -17  18   7        176.39        125.37       167.35 o                         
 -15  18   7         12.70         18.61       174.26 o                         
 -13  18   7         33.65         20.52       159.34 o                         
 -11  18   7         95.51        158.64       160.98 o                         
  -9  18   7        245.53        424.12       137.64 o                         
  -7  18   7          2.11        -45.89       127.11 o                         
  -5  18   7          1.54         -3.34        72.08 o                         
  -3  18   7        620.24        796.61       118.55 o                         
  -1  18   7       1358.49       1304.01       102.24 o                         
   1  18   7       1153.24       1401.38       115.81 o                         
   3  18   7        379.78        357.64       111.20 o                         
   5  18   7         40.73        -84.50       114.49 o                         
   7  18   7       1057.44       1069.77       156.59 o                         
   9  18   7         86.89         83.37       146.72 o                         
  11  18   7          6.63         42.22       143.93 o                         
  13  18   7        136.19        221.76       144.91 o                         
  15  18   7        213.37        200.06       154.75 o                         
  17  18   7        139.77        242.14       169.27 o                         
 -18  19   7          9.55         -3.61       192.77 o                         
 -16  19   7        154.79         49.65       185.14 o                         
 -14  19   7         31.39        101.74       169.44 o                         
 -12  19   7        176.62        166.00       156.69 o                         
 -10  19   7        875.71        893.41       174.94 o                         
  -8  19   7        385.28        514.29       152.52 o                         
  -6  19   7         12.25        114.12       159.89 o                         
  -4  19   7         80.89         38.30       127.38 o                         
  -2  19   7        123.54        101.02       116.77 o                         
   0  19   7         61.21         82.82       118.10 o                         
   2  19   7        523.54        489.20       122.86 o                         
   4  19   7        772.80        782.07       129.56 o                         
   6  19   7        747.27        802.45       125.85 o                         
   8  19   7         71.25         48.32       148.27 o                         
  10  19   7         97.23         11.94       135.92 o                         
  12  19   7         96.39        176.80       133.15 o                         
  14  19   7        121.44        233.68       143.74 o                         
  16  19   7         31.56        111.33       158.53 o                         
  18  19   7         20.15        -75.78       193.64 o                         
 -19  20   7         50.91         25.37       204.56 o                         
 -17  20   7        112.58        -29.83       169.14 o                         
 -15  20   7         97.93        248.65       189.98 o                         
 -13  20   7          0.31          0.92       192.41 o                         
 -11  20   7         27.39        -44.56       185.67 o                         
  -9  20   7        123.26        246.74       183.15 o                         
  -7  20   7         55.78         79.16       245.79 o                         
  -5  20   7         10.17        -57.08       145.76 o                         
  -3  20   7        117.67        360.96       144.02 o                         
  -1  20   7        356.98        291.88       149.06 o                         
   1  20   7        287.86        226.39        99.51 o                         
   3  20   7        344.77        322.51       141.23 o                         
   5  20   7         20.00        -11.15       138.70 o                         
   7  20   7          7.09         -1.95       137.64 o                         
   9  20   7        608.41        678.83       143.15 o                         
  11  20   7         18.51         42.91       149.75 o                         
  13  20   7          6.02         55.29       130.57 o                         
  15  20   7         47.95        152.27       137.04 o                         
  17  20   7        166.73        222.17       170.38 o                         
  19  20   7          8.27        -68.01       188.59 o                         
 -18  21   7          9.02        -95.54       203.59 o                         
 -16  21   7         45.65         95.58       185.53 o                         
 -14  21   7        158.03         58.58       199.63 o                         
 -12  21   7        502.56        434.71       194.81 o                         
 -10  21   7         61.92        152.44       194.74 o                         
  -8  21   7         21.73        219.34       261.77 o                         
  -6  21   7         62.62         19.74        87.12 o                         
  -4  21   7        180.54        196.46       162.45 o                         
  -2  21   7        245.06        204.07       155.09 o                         
   0  21   7        828.45        887.72       163.25 o                         
   2  21   7        161.64         84.85       171.58 o                         
   4  21   7        304.93        149.17       156.36 o                         
   6  21   7         28.71         38.61       151.86 o                         
   8  21   7         75.98        -73.77       139.07 o                         
  10  21   7         87.37         83.54       143.56 o                         
  12  21   7        110.33        120.10       151.93 o                         
  14  21   7         58.27          4.29       147.70 o                         
  16  21   7         11.84         52.46       152.99 o                         
  18  21   7         16.86          7.44       164.95 o                         
 -17  22   7         11.90         85.87       184.41 o                         
 -15  22   7         72.83        129.19       199.62 o                         
 -13  22   7          3.43         40.06       215.84 o                         
 -11  22   7         30.43         99.09       214.55 o                         
  -9  22   7          0.54         65.22       287.08 o                         
  -7  22   7        143.14         58.49       210.18 o                         
  -5  22   7          4.69       -101.16       217.72 o                         
  -3  22   7         31.73         89.93       178.68 o                         
  -1  22   7        207.60        180.83       182.19 o                         
   1  22   7        240.71        264.80       205.31 o                         
   3  22   7         21.77        -18.31       162.97 o                         
   5  22   7         49.35        137.57       172.18 o                         
   7  22   7         82.57         56.45       169.25 o                         
   9  22   7         31.20        -22.40       148.97 o                         
  11  22   7         72.19        225.97       161.16 o                         
  13  22   7         23.03        -74.17       164.91 o                         
  15  22   7         10.16         19.35       176.01 o                         
  17  22   7         52.51         67.67       165.60 o                         
 -16  23   7         96.45        166.77       220.91 o                         
 -14  23   7         23.46         29.89       244.63 o                         
 -12  23   7          7.44       -205.12       228.50 o                         
 -10  23   7         40.02        -73.96       316.73 o                         
  -8  23   7         19.50       -133.49       214.78 o                         
  -6  23   7         16.66         94.23       216.77 o                         
  -4  23   7        298.93        250.56       205.47 o                         
  -2  23   7        266.16        411.37       229.56 o                         
   0  23   7        184.74        414.21       223.27 o                         
   2  23   7          5.23       -144.06       223.95 o                         
   4  23   7        126.74         76.53       188.93 o                         
   6  23   7         51.62         46.18       174.33 o                         
   8  23   7         83.73         13.58       164.32 o                         
  10  23   7         79.79         53.23       169.25 o                         
  12  23   7         89.27         95.64       163.66 o                         
  14  23   7          1.03        -35.05       160.57 o                         
  16  23   7          1.00          3.98       192.06 o                         
 -15  24   7          9.35        -20.83       266.33 o                         
 -13  24   7         81.62        -50.48       262.31 o                         
 -11  24   7          0.59        -68.11       313.15 o                         
  -9  24   7          2.70         -3.57       240.77 o                         
  -7  24   7          1.21         75.52       290.62 o                         
  -5  24   7        124.64        407.92       267.42 o                         
  -3  24   7         41.70        -24.84       243.18 o                         
  -1  24   7         92.54        -25.36       245.19 o                         
   1  24   7        119.19        118.58       273.23 o                         
   3  24   7         34.59        143.36       274.71 o                         
   5  24   7         10.01       -165.30       206.64 o                         
   7  24   7         37.91        -46.90       190.07 o                         
   9  24   7          6.70          8.10       109.75 o                         
  11  24   7         12.82         42.41       186.15 o                         
  13  24   7         33.27         29.16       171.41 o                         
  15  24   7         44.89        -26.50       176.89 o                         
 -12  25   7          1.93         60.64       295.97 o                         
 -10  25   7         22.51         51.44       299.76 o                         
  -8  25   7         71.93         30.40       304.23 o                         
  -6  25   7         75.73         87.33       311.14 o                         
  -4  25   7        182.77        267.48       511.99 o                         
  -2  25   7         41.71        147.87       257.65 o                         
   0  25   7         33.62        -48.97       286.04 o                         
   2  25   7         33.67         67.97       274.02 o                         
   4  25   7         23.06        279.74       287.45 o                         
   6  25   7         79.34        102.94       239.81 o                         
   8  25   7         65.51         17.55       195.77 o                         
  10  25   7         22.36        -66.97       229.27 o                         
  12  25   7          2.65        155.56       216.37 o                         
 -11  26   7          0.35          3.87       325.11 o                         
  -9  26   7          0.32        159.17       354.52 o                         
  -7  26   7         15.74       -147.02       456.98 o                         
  -5  26   7         99.40         -0.02       453.45 o                         
  -3  26   7         50.06        211.91       475.85 o                         
  -1  26   7         20.33         79.00       322.34 o                         
   1  26   7         14.59        -79.28       269.55 o                         
   3  26   7        116.90        220.38       294.00 o                         
   5  26   7         28.30        -81.00       329.87 o                         
   7  26   7         17.52         63.34       239.40 o                         
   9  26   7          6.73        -30.73       215.48 o                         
  11  26   7         72.32         -9.96       226.60 o                         
 -10  27   7         35.91        -81.09       136.34 o                         
  -8  27   7         74.48        262.21       583.18 o                         
  -6  27   7          5.88        278.78       461.39 o                         
  -4  27   7          0.53        -12.62       336.35 o                         
  -2  27   7          0.37        264.07       386.90 o                         
   0  27   7         33.23        165.95       335.62 o                         
   2  27   7         30.45         14.24       291.54 o                         
   4  27   7         26.12        -94.68       302.72 o                         
   6  27   7         59.51        -96.37       313.47 o                         
   8  27   7         10.08        -84.40       287.49 o                         
  -5  28   7          3.97       -217.88       838.10 o                         
  -3  28   7         47.33         10.60       558.46 o                         
  -1  28   7         17.48       -111.21       343.32 o                         
   1  28   7          2.80        -35.37       298.25 o                         
   3  28   7          0.98         46.46       303.27 o                         
   5  28   7         11.39       -190.44       458.10 o                         
   0   0   8     404314.12     435298.12      5855.72 o                         
   1   1   8        427.45        484.78        18.18 o                         
   0   2   8       6825.51       7636.50        46.28 o                         
   2   2   8      35858.00      36483.88       191.01 o                         
  -1   3   8       3090.68       2956.61        30.00 o                         
   1   3   8      61503.76      63516.54       381.37 o                         
   3   3   8      11200.11      10925.84        59.61 o                         
  -2   4   8       5500.35       6263.27        49.77 o                         
   0   4   8        169.23        121.67        18.92 o                         
   2   4   8      28625.19      28478.41       116.21 o                         
   4   4   8       8960.82       7700.35        57.62 o                         
  -3   5   8      11470.88      11791.24        70.98 o                         
  -1   5   8        258.14        227.06        26.50 o                         
   1   5   8        343.31        354.87        26.36 o                         
   3   5   8       5751.05       5669.48        54.63 o                         
   5   5   8       3502.37       3622.06        47.70 o                         
  -4   6   8       5320.50       5401.70        67.01 o                         
  -2   6   8      65214.35      66919.82       220.86 o                         
   0   6   8         22.00          2.83        24.98 o                         
   2   6   8       7854.46       6946.59        68.06 o                         
   4   6   8      17537.58      16432.00       109.48 o                         
   6   6   8       1590.55       1577.45        49.13 o                         
  -5   7   8      17312.98      16263.19       147.24 o                         
  -3   7   8       3556.72       3730.01        45.49 o                         
  -1   7   8       6160.60       6830.57        47.30 o                         
   1   7   8      10479.74      10494.71        72.60 o                         
   3   7   8       2085.26       2106.62        54.44 o                         
   5   7   8        679.03        755.37        45.43 o                         
   7   7   8        162.36        139.39        47.54 o                         
  -6   8   8       1798.20       1685.67        72.02 o                         
  -4   8   8       5178.19       5131.58        50.81 o                         
  -2   8   8      11845.00      11097.14        61.03 o                         
   0   8   8       8222.02       8120.02        56.27 o                         
   2   8   8        419.04        497.70        41.96 o                         
   4   8   8       9302.37       9052.85        78.67 o                         
   6   8   8      14073.18      13168.16       116.35 o                         
   8   8   8        624.78        516.04        70.59 o                         
  -7   9   8        415.99        439.40        70.71 o                         
  -5   9   8       2033.19       1926.80        57.57 o                         
  -3   9   8        613.47        627.41        37.36 o                         
  -1   9   8       3448.07       3227.64        48.19 o                         
   1   9   8       1344.49       1375.74        40.34 o                         
   3   9   8       2263.24       2158.02        59.46 o                         
   5   9   8        558.41        524.97        52.07 o                         
   7   9   8      16788.11      16103.95       117.67 o                         
   9   9   8       2842.26       2590.26       100.59 o                         
  -8  10   8        626.38        565.35        89.53 o                         
  -6  10   8        409.12        443.66        57.65 o                         
  -4  10   8      11355.40      11127.25        74.98 o                         
  -2  10   8        620.33        617.65        35.16 o                         
   0  10   8      10655.03      10221.49        79.54 o                         
   2  10   8       9429.42       9600.09       104.46 o                         
   4  10   8       6725.26       6529.77        85.77 o                         
   6  10   8        111.89        142.00        54.71 o                         
   8  10   8       2454.81       2335.03        74.09 o                         
  10  10   8       2656.53       2798.63       119.08 o                         
  -9  11   8       1742.46       1523.10       116.70 o                         
  -7  11   8       2685.88       2705.77        81.54 o                         
  -5  11   8        764.42        903.00        54.95 o                         
  -3  11   8         62.59         50.37        40.88 o                         
  -1  11   8        602.23        581.34        43.09 o                         
   1  11   8        575.95        579.36        55.07 o                         
   3  11   8       1945.72       1690.98        65.57 o                         
   5  11   8       2251.09       2229.17        68.61 o                         
   7  11   8        168.22        177.13        64.48 o                         
   9  11   8        727.20        628.90        98.22 o                         
  11  11   8          0.61        -18.31        54.25 o                         
 -10  12   8       3689.38       3884.53       122.86 o                         
  -8  12   8        555.70        522.57        78.21 o                         
  -6  12   8       3472.26       3302.79        79.45 o                         
  -4  12   8         21.67         18.42        44.17 o                         
  -2  12   8      10739.16      10719.11        86.40 o                         
   0  12   8         28.53         62.31        52.15 o                         
   2  12   8        211.79        239.00        49.23 o                         
   4  12   8       3923.10       3686.19        68.52 o                         
   6  12   8       1184.00       1194.03        72.56 o                         
   8  12   8       4086.74       4255.67       103.84 o                         
  10  12   8        134.36         54.32       111.31 o                         
  12  12   8          6.92          6.27       117.62 o                         
 -11  13   8        102.51        134.54       123.20 o                         
  -9  13   8         12.77        -52.56        52.56 o                         
  -7  13   8        356.98        435.67        72.99 o                         
  -5  13   8        595.34        526.52        62.35 o                         
  -3  13   8          5.24         68.65        48.22 o                         
  -1  13   8       1051.27       1083.61        57.84 o                         
   1  13   8       1351.88       1280.39        60.03 o                         
   3  13   8        434.90        389.53        60.46 o                         
   5  13   8       2286.31       2414.21        73.84 o                         
   7  13   8         35.81         76.17        79.81 o                         
   9  13   8        757.48        757.62       112.65 o                         
  11  13   8          1.74         44.28       117.34 o                         
  13  13   8         40.90        -29.91       118.89 o                         
 -12  14   8         46.78          5.93       119.77 o                         
 -10  14   8        143.85        128.23       109.65 o                         
  -8  14   8       1848.74       2081.56        95.15 o                         
  -6  14   8          7.64        -19.44        35.17 o                         
  -4  14   8       1422.62       1378.71        69.91 o                         
  -2  14   8        266.17        214.92        58.10 o                         
   0  14   8        686.28        645.30        59.63 o                         
   2  14   8       4828.65       4783.90        90.24 o                         
   4  14   8       1004.49       1193.73        71.96 o                         
   6  14   8       1350.42       1459.92        78.50 o                         
   8  14   8         15.50          5.47        67.20 o                         
  10  14   8        607.07        601.97       128.23 o                         
  12  14   8         22.15         88.86       131.70 o                         
  14  14   8         91.58        176.50       131.47 o                         
 -13  15   8          1.19       -127.28       138.22 o                         
 -11  15   8       2151.38       2204.74       137.03 o                         
  -9  15   8       1912.95       2134.34       111.57 o                         
  -7  15   8        630.95        605.29       100.49 o                         
  -5  15   8        616.95        636.77        84.35 o                         
  -3  15   8        154.81        197.49        75.20 o                         
  -1  15   8        259.19        126.09        37.93 o                         
   1  15   8        312.26        301.33        65.64 o                         
   3  15   8        449.41        504.52        75.27 o                         
   5  15   8       1557.65       1604.65        92.15 o                         
   7  15   8         23.85          2.80        87.89 o                         
   9  15   8       1371.32       1172.10       135.28 o                         
  11  15   8        486.27        266.31       151.57 o                         
  13  15   8         22.69        111.09       140.16 o                         
  15  15   8         35.42        195.73       142.73 o                         
 -14  16   8        191.83        176.62       141.98 o                         
 -12  16   8       1316.73       1381.10       148.59 o                         
 -10  16   8         29.25         54.10       126.31 o                         
  -8  16   8         49.18        164.70       110.11 o                         
  -6  16   8         95.53         98.86        97.28 o                         
  -4  16   8        549.64        627.15        91.13 o                         
  -2  16   8         64.48         92.21        82.92 o                         
   0  16   8       2418.69       2377.81        83.14 o                         
   2  16   8        893.63        908.70        89.78 o                         
   4  16   8        556.33        642.52        96.47 o                         
   6  16   8         29.83         11.24        47.87 o                         
   8  16   8        672.05        543.49       119.44 o                         
  10  16   8        301.24        394.76       125.04 o                         
  12  16   8        174.77        287.48       156.62 o                         
  14  16   8        100.64        142.59       161.05 o                         
  16  16   8        169.60         95.03       159.21 o                         
 -15  17   8          8.59         84.76       162.80 o                         
 -13  17   8        295.76        165.60       159.22 o                         
 -11  17   8        415.21        538.95       148.96 o                         
  -9  17   8          9.66         57.65       130.24 o                         
  -7  17   8        550.74        606.43       115.85 o                         
  -5  17   8        732.03        862.04       112.70 o                         
  -3  17   8       1359.17       1451.60       110.58 o                         
  -1  17   8         29.87        -29.63        93.91 o                         
   1  17   8        241.59        207.13        96.39 o                         
   3  17   8        173.98         56.99        99.90 o                         
   5  17   8         40.50         31.55       110.01 o                         
   7  17   8        138.20         69.55       131.36 o                         
   9  17   8         93.43        144.60       128.42 o                         
  11  17   8        116.17        190.72       136.55 o                         
  13  17   8         58.15        -30.23       142.17 o                         
  15  17   8          7.33          0.50       151.93 o                         
  17  17   8          0.73       -147.42       162.67 o                         
 -16  18   8        118.98        165.31       177.66 o                         
 -14  18   8        185.02        278.54       161.79 o                         
 -12  18   8        147.63         41.34       163.62 o                         
 -10  18   8        335.70        274.46       143.26 o                         
  -8  18   8          1.95        -19.23       133.79 o                         
  -6  18   8          2.44        -54.75       119.10 o                         
  -4  18   8       1642.25       1722.71       137.24 o                         
  -2  18   8        785.01        830.73       103.81 o                         
   0  18   8        324.60        306.75       109.24 o                         
   2  18   8        106.79        113.24       109.80 o                         
   4  18   8          2.06       -119.28       119.28 o                         
   6  18   8        501.52        440.84       121.66 o                         
   8  18   8         48.27        103.56       149.88 o                         
  10  18   8        448.04        551.77       138.00 o                         
  12  18   8        301.20        267.62       152.13 o                         
  14  18   8         61.27         51.78       140.33 o                         
  16  18   8         76.78        114.29       158.36 o                         
  18  18   8         35.68         86.10       179.96 o                         
 -17  19   8        204.98        153.34       179.23 o                         
 -15  19   8         26.68        137.94       187.58 o                         
 -13  19   8          4.43        -90.13       169.09 o                         
 -11  19   8         11.13        111.41       172.94 o                         
  -9  19   8          1.88        -42.92       166.37 o                         
  -7  19   8          1.47        193.72       157.38 o                         
  -5  19   8          0.14        -52.67       144.60 o                         
  -3  19   8        558.54        583.92       116.56 o                         
  -1  19   8        642.74        571.23       122.46 o                         
   1  19   8        183.86        183.66       119.30 o                         
   3  19   8        700.24        625.91       133.71 o                         
   5  19   8         39.25         -4.34       125.35 o                         
   7  19   8        120.44        219.33       128.00 o                         
   9  19   8          0.70         84.60       157.56 o                         
  11  19   8         21.10         29.50       133.97 o                         
  13  19   8          2.48         57.83       132.63 o                         
  15  19   8         14.76         25.83       153.83 o                         
  17  19   8         70.40          0.66       168.16 o                         
  19  19   8         74.44          2.75       198.58 o                         
 -18  20   8         12.93         71.61       204.66 o                         
 -16  20   8         11.38        -94.44       194.23 o                         
 -14  20   8        112.95        168.67       189.18 o                         
 -12  20   8         33.62          6.02       180.40 o                         
 -10  20   8          5.75        -18.13       184.35 o                         
  -8  20   8        203.91        395.64       194.40 o                         
  -6  20   8        582.88        601.10       202.93 o                         
  -4  20   8        500.65        532.77       138.37 o                         
  -2  20   8        312.45        362.38       134.36 o                         
   0  20   8          9.21        -19.80       148.40 o                         
   2  20   8          1.62       -101.09       143.47 o                         
   4  20   8        482.14        515.59       133.32 o                         
   6  20   8         12.49         95.81       139.89 o                         
   8  20   8        166.78        173.75       145.30 o                         
  10  20   8         24.59         25.32       154.14 o                         
  12  20   8         52.10         28.35       140.57 o                         
  14  20   8        129.11         81.78       134.72 o                         
  16  20   8          0.70        -50.81       150.38 o                         
  18  20   8          6.92         52.36       174.45 o                         
  20  20   8         32.86        -18.61       190.89 o                         
 -19  21   8          0.77        -96.33       206.37 o                         
 -17  21   8         64.28         77.25       109.79 o                         
 -15  21   8         49.40        -70.95       201.87 o                         
 -13  21   8         58.93       -139.43       196.11 o                         
 -11  21   8          3.16         76.66       178.84 o                         
  -9  21   8         79.21         -2.94       225.46 o                         
  -7  21   8        156.90         29.95       228.93 o                         
  -5  21   8         60.94        -61.57       156.42 o                         
  -3  21   8         94.93         -3.53       162.67 o                         
  -1  21   8         19.20       -100.20       164.32 o                         
   1  21   8        112.62         91.83       167.41 o                         
   3  21   8        147.22        184.63       145.83 o                         
   5  21   8         67.84         71.22       151.95 o                         
   7  21   8         24.52         76.87       153.95 o                         
   9  21   8         86.16        -35.19       147.87 o                         
  11  21   8          1.42         33.77       155.83 o                         
  13  21   8        162.32         85.33       109.02 o                         
  15  21   8         72.26         -6.02       148.81 o                         
  17  21   8          0.30        -84.14       159.07 o                         
  19  21   8         38.42        -13.17       185.54 o                         
 -18  22   8         19.98        188.17       381.51 o                         
 -16  22   8         12.69         18.59       204.53 o                         
 -14  22   8          7.26         88.50       217.01 o                         
 -12  22   8          4.80        -31.39       203.63 o                         
 -10  22   8        222.37        322.49       232.48 o                         
  -8  22   8         40.77         90.63       220.01 o                         
  -6  22   8        243.05        100.77       223.25 o                         
  -4  22   8         15.55        104.33       182.83 o                         
  -2  22   8         83.39        146.79       203.94 o                         
   0  22   8        129.07        254.25       171.46 o                         
   2  22   8         72.21          3.18       180.38 o                         
   4  22   8         91.31         36.39       168.83 o                         
   6  22   8         54.95        -31.00       166.03 o                         
   8  22   8        158.48         72.13       153.75 o                         
  10  22   8          4.65        -14.33       148.72 o                         
  12  22   8         28.41         46.06       152.80 o                         
  14  22   8          0.56         -2.19       167.93 o                         
  16  22   8         78.56         16.92       168.48 o                         
  18  22   8         12.35         -3.94       276.66 o                         
 -15  23   8         18.36         99.29       224.91 o                         
 -13  23   8          2.77       -115.99       250.27 o                         
 -11  23   8         48.07         93.62       268.84 o                         
  -9  23   8         44.19         44.12       252.88 o                         
  -7  23   8         57.27       -144.30       220.22 o                         
  -5  23   8          7.65         76.66       242.57 o                         
  -3  23   8         80.10        -83.12       202.99 o                         
  -1  23   8         19.30       -120.23       217.34 o                         
   1  23   8          5.12         19.16       217.71 o                         
   3  23   8        230.30        167.19       221.89 o                         
   5  23   8         49.16        119.66       176.51 o                         
   7  23   8         29.99         -4.13       171.46 o                         
   9  23   8         43.63        -56.11       167.61 o                         
  11  23   8         26.69         52.41       163.45 o                         
  13  23   8         31.86         72.77       168.12 o                         
  15  23   8          8.50         75.83       179.00 o                         
 -14  24   8          0.99        -98.83       275.62 o                         
 -12  24   8         28.68        -39.39       311.25 o                         
 -10  24   8         14.83        -49.19       277.23 o                         
  -8  24   8        217.60         95.79       272.59 o                         
  -6  24   8          3.26        195.47       269.89 o                         
  -4  24   8          6.05         76.72       291.98 o                         
  -2  24   8         56.83         83.40       142.82 o                         
   0  24   8         50.74       -135.98       238.72 o                         
   2  24   8         91.33        115.45       276.21 o                         
   4  24   8         37.97         33.06       254.03 o                         
   6  24   8        106.31        278.08       199.69 o                         
   8  24   8          5.29        -13.20       182.00 o                         
  10  24   8          1.78         65.52       197.67 o                         
  12  24   8         25.47       -126.66       190.98 o                         
  14  24   8         82.54         53.25       172.66 o                         
 -13  25   8         33.15        -49.12       330.24 o                         
 -11  25   8         46.31        -39.79       267.41 o                         
  -9  25   8          0.22        135.12       309.69 o                         
  -7  25   8         25.40         70.82       329.81 o                         
  -5  25   8          0.58       -115.33       333.59 o                         
  -3  25   8          0.65         79.99       293.74 o                         
  -1  25   8          3.12         -1.02       275.34 o                         
   1  25   8        148.82        264.17       284.54 o                         
   3  25   8         22.87       -177.77       284.02 o                         
   5  25   8          0.01         70.48       269.27 o                         
   7  25   8        170.84        161.22       211.11 o                         
   9  25   8         23.11         29.13       200.96 o                         
  11  25   8         12.71        177.67       219.31 o                         
  13  25   8          0.82        -99.35       215.65 o                         
 -10  26   8         24.99         61.76       339.96 o                         
  -8  26   8         56.45        116.00       357.70 o                         
  -6  26   8          0.24       -186.38       320.45 o                         
  -4  26   8         40.26        132.68       556.05 o                         
  -2  26   8         20.04        136.31       357.20 o                         
   0  26   8        149.67        254.37       309.08 o                         
   2  26   8          0.32        103.26       297.13 o                         
   4  26   8          4.48       -159.34       265.27 o                         
   6  26   8          3.25          1.37       292.89 o                         
   8  26   8          1.42         -2.53       214.20 o                         
  10  26   8         39.63        -41.07       221.16 o                         
  -9  27   8          1.98       -276.36       418.32 o                         
  -7  27   8         31.41        -65.06       435.49 o                         
  -5  27   8          2.80         13.50       377.91 o                         
  -3  27   8         67.97         15.68       434.18 o                         
  -1  27   8         61.27         58.12       307.01 o                         
   1  27   8          0.28        -35.89       291.36 o                         
   3  27   8         36.49        261.44       323.35 o                         
   5  27   8          8.97         56.65       260.13 o                         
   7  27   8          0.05        191.84       363.85 o                         
   9  27   8          3.49        367.14       662.55 o                         
  -4  28   8         42.65         57.81       486.88 o                         
  -2  28   8         37.13       -129.28       445.85 o                         
   0  28   8          3.74         77.04       352.87 o                         
   2  28   8          0.13          3.16       299.68 o                         
   4  28   8          0.21       -146.84       340.83 o                         
   0   1   9        252.84        287.78        16.49 o                         
  -1   2   9      27662.21      28498.67        95.49 o                         
   1   2   9         79.10        148.39        15.93 o                         
  -2   3   9      11811.13      12288.05        69.77 o                         
   0   3   9      14441.64      14098.90        58.71 o                         
   2   3   9      32406.83      32732.03       139.08 o                         
  -3   4   9       6752.67       6861.38        64.12 o                         
  -1   4   9      62419.44      62139.38       290.99 o                         
   1   4   9       1530.79       1651.03        39.27 o                         
   3   4   9       5946.27       6655.68        41.89 o                         
  -4   5   9       1681.36       1585.73        47.16 o                         
  -2   5   9      30271.06      30322.18        92.43 o                         
   0   5   9       7665.70       6842.97        51.75 o                         
   2   5   9      10210.38      11155.97        88.74 o                         
   4   5   9      15035.16      15349.40        87.75 o                         
  -5   6   9       7757.52       7628.67        55.47 o                         
  -3   6   9      20682.14      21475.95        90.74 o                         
  -1   6   9        124.11        128.27        28.13 o                         
   1   6   9      27832.46      28443.77       110.07 o                         
   3   6   9         43.46        -13.75        32.37 o                         
   5   6   9        116.56        142.25        50.94 o                         
  -6   7   9       5720.37       5220.89        80.15 o                         
  -4   7   9        707.30        691.29        31.84 o                         
  -2   7   9       4422.10       4987.85        44.55 o                         
   0   7   9       6865.67       6782.60        52.95 o                         
   2   7   9         26.48         14.28        38.56 o                         
   4   7   9        725.93        638.61        40.77 o                         
   6   7   9       4868.55       4593.38        86.16 o                         
  -7   8   9       4615.20       4336.89        80.70 o                         
  -5   8   9          6.24        -14.80        44.10 o                         
  -3   8   9       3286.84       3573.30        50.50 o                         
  -1   8   9       6664.58       6410.97        54.40 o                         
   1   8   9       8772.46       8436.29        64.18 o                         
   3   8   9         21.27          1.32        27.74 o                         
   5   8   9        485.93        499.73        50.41 o                         
   7   8   9        710.19        781.98        65.82 o                         
  -8   9   9       4456.96       4361.97       109.23 o                         
  -6   9   9         74.26         57.50        63.70 o                         
  -4   9   9       9923.97       9620.39        72.74 o                         
  -2   9   9       1566.84       1502.79        38.60 o                         
   0   9   9       5292.37       5358.83        52.67 o                         
   2   9   9       6045.90       5932.80        55.09 o                         
   4   9   9       1278.17       1327.64        48.53 o                         
   6   9   9       3051.08       2872.60        68.75 o                         
   8   9   9       6081.20       6147.00       105.19 o                         
  -9  10   9        584.56        532.23       109.54 o                         
  -7  10   9       5020.34       4841.99       104.63 o                         
  -5  10   9        906.80        889.10        55.00 o                         
  -3  10   9       2341.10       2048.59        45.38 o                         
  -1  10   9        457.93        490.01        39.24 o                         
   1  10   9        339.58        400.99        42.66 o                         
   3  10   9      11381.35      10851.71       108.79 o                         
   5  10   9       6999.83       6463.89        78.44 o                         
   7  10   9        375.06        337.00        58.23 o                         
   9  10   9        428.68        385.74       106.74 o                         
 -10  11   9        758.24        644.91       104.22 o                         
  -8  11   9        831.62        894.71        80.19 o                         
  -6  11   9        307.92        171.51        55.55 o                         
  -4  11   9       1235.17       1049.03        48.24 o                         
  -2  11   9        974.27        900.28        40.66 o                         
   0  11   9        204.23        246.10        45.74 o                         
   2  11   9       6293.91       6399.71        74.92 o                         
   4  11   9       9226.11       8808.36       104.96 o                         
   6  11   9        372.25        441.78        58.82 o                         
   8  11   9        176.83        128.71        71.41 o                         
  10  11   9        584.79        521.09       103.88 o                         
 -11  12   9        506.59        546.70       118.20 o                         
  -9  12   9         71.48          4.84        83.69 o                         
  -7  12   9       1807.72       1873.60        82.49 o                         
  -5  12   9       1203.79       1125.94        57.89 o                         
  -3  12   9        637.11        627.48        46.95 o                         
  -1  12   9        128.97        140.82        50.36 o                         
   1  12   9       3448.59       3350.90        67.12 o                         
   3  12   9       5017.27       4807.61        73.46 o                         
   5  12   9          2.50        -16.99        62.43 o                         
   7  12   9       1788.88       1853.07        73.74 o                         
   9  12   9         30.88         -0.04        35.96 o                         
  11  12   9       1906.93       1718.34       124.03 o                         
 -12  13   9       2492.11       2582.50       141.50 o                         
 -10  13   9        110.86        154.18        99.40 o                         
  -8  13   9        373.42        307.05        83.58 o                         
  -6  13   9        130.02        106.99        34.57 o                         
  -4  13   9         12.51        -17.65        31.54 o                         
  -2  13   9       1408.78       1533.45        56.99 o                         
   0  13   9       3227.97       3157.86        83.29 o                         
   2  13   9       2370.60       2462.55        75.00 o                         
   4  13   9        521.05        493.06        59.31 o                         
   6  13   9        550.20        578.92        82.15 o                         
   8  13   9        523.79        469.63        79.23 o                         
  10  13   9        384.04        327.35       110.20 o                         
  12  13   9        284.62        320.11       114.08 o                         
 -13  14   9        254.26        273.52       124.02 o                         
 -11  14   9       1511.10       1599.74       121.74 o                         
  -9  14   9        313.41        383.97       101.16 o                         
  -7  14   9        603.11        654.54        88.74 o                         
  -5  14   9       3756.74       3728.16        91.97 o                         
  -3  14   9       6242.53       6213.35        91.50 o                         
  -1  14   9        660.18        656.14        63.30 o                         
   1  14   9        232.16        211.01        62.51 o                         
   3  14   9        143.58        242.23        73.98 o                         
   5  14   9       1118.56       1201.90        69.22 o                         
   7  14   9          5.05        -86.93        86.93 o                         
   9  14   9         41.78         49.47        43.45 o                         
  11  14   9        963.71       1104.63       140.38 o                         
  13  14   9        208.66        209.02       128.53 o                         
 -14  15   9         11.65        -37.47       134.76 o                         
 -12  15   9          0.60          6.68       136.24 o                         
 -10  15   9        197.84         39.46       116.49 o                         
  -8  15   9        195.88        160.78        91.97 o                         
  -6  15   9         81.07        121.52        88.06 o                         
  -4  15   9       1337.52       1335.33        75.93 o                         
  -2  15   9        669.86        748.08        68.14 o                         
   0  15   9        984.28        960.92        65.22 o                         
   2  15   9        518.01        647.59        73.04 o                         
   4  15   9        705.91        717.80        90.43 o                         
   6  15   9        226.59        209.36        90.60 o                         
   8  15   9        752.13        665.24       114.00 o                         
  10  15   9        129.71        284.64       138.16 o                         
  12  15   9        390.50        442.11       155.92 o                         
  14  15   9          7.52        -48.99       143.56 o                         
 -15  16   9        217.81        237.74       157.94 o                         
 -13  16   9         39.99         67.94       127.50 o                         
 -11  16   9        156.76        157.11       132.38 o                         
  -9  16   9         41.67          4.55       111.78 o                         
  -7  16   9        405.62        464.00       107.83 o                         
  -5  16   9        455.94        443.98       101.00 o                         
  -3  16   9       1614.71       1521.93       100.14 o                         
  -1  16   9          5.10          1.89        71.42 o                         
   1  16   9        563.26        487.14        86.33 o                         
   3  16   9          3.54          1.18        85.70 o                         
   5  16   9        461.05        559.95       100.98 o                         
   7  16   9       1013.25       1003.69       105.47 o                         
   9  16   9        179.97         95.94       124.24 o                         
  11  16   9         57.93        183.80       172.30 o                         
  13  16   9         27.36        -42.26       156.59 o                         
  15  16   9         23.01         79.21       160.05 o                         
 -16  17   9          1.02        -36.07       165.31 o                         
 -14  17   9         34.13        179.66       150.12 o                         
 -12  17   9          4.12         90.30       140.57 o                         
 -10  17   9         35.94          7.03        69.52 o                         
  -8  17   9        210.75        316.58       122.61 o                         
  -6  17   9        476.18        560.35       114.44 o                         
  -4  17   9        477.71        521.43       120.33 o                         
  -2  17   9         86.58         44.38        93.57 o                         
   0  17   9         33.84        -13.71        88.33 o                         
   2  17   9        520.81        533.38        99.67 o                         
   4  17   9        180.44        154.62       100.26 o                         
   6  17   9       1642.37       1809.88       131.42 o                         
   8  17   9        624.40        700.12       143.67 o                         
  10  17   9         19.28         77.55       137.23 o                         
  12  17   9        115.20        134.23       139.84 o                         
  14  17   9         20.51        -31.89       149.23 o                         
  16  17   9          1.30         31.57       169.15 o                         
 -17  18   9         37.54         10.74       169.44 o                         
 -15  18   9          1.80       -165.90       165.90 o                         
 -13  18   9          0.76        -43.60       158.96 o                         
 -11  18   9        525.63        624.66       168.04 o                         
  -9  18   9       1330.50       1292.98       150.49 o                         
  -7  18   9        299.35        500.40       135.31 o                         
  -5  18   9         71.28         55.24       130.13 o                         
  -3  18   9        337.83        160.49       118.84 o                         
  -1  18   9         25.40        113.50       102.25 o                         
   1  18   9         17.22         79.69       108.38 o                         
   3  18   9         39.80        -10.54       109.35 o                         
   5  18   9        230.86        163.34       115.16 o                         
   7  18   9        407.66        265.49       148.65 o                         
   9  18   9         65.44         81.42       149.42 o                         
  11  18   9          4.17         72.29       143.36 o                         
  13  18   9         29.23       -111.51       138.22 o                         
  15  18   9          8.71        -20.34       152.30 o                         
  17  18   9         24.63         68.36       174.23 o                         
 -18  19   9         11.67         30.34       202.20 o                         
 -16  19   9         25.60        -98.73        98.73 o                         
 -14  19   9          0.25        -17.17       175.61 o                         
 -12  19   9         15.81          8.41       168.71 o                         
 -10  19   9        129.38        220.49       169.49 o                         
  -8  19   9        174.33        122.30       140.89 o                         
  -6  19   9        104.46         50.91       173.44 o                         
  -4  19   9         30.83          0.74       137.75 o                         
  -2  19   9         10.16         41.40       117.76 o                         
   0  19   9         95.89        130.16       119.78 o                         
   2  19   9        531.27        579.14       117.98 o                         
   4  19   9        210.44        370.37       136.36 o                         
   6  19   9        244.30        308.64       129.44 o                         
   8  19   9        425.75        556.14       139.70 o                         
  10  19   9         12.63         -3.93       140.79 o                         
  12  19   9        136.35        121.97       145.10 o                         
  14  19   9        331.09        331.10       142.51 o                         
  16  19   9        164.23         98.28       148.32 o                         
  18  19   9         75.53         62.64       174.54 o                         
 -19  20   9          3.27        -73.80       191.59 o                         
 -17  20   9         57.16        -16.44       180.95 o                         
 -15  20   9          2.57        123.18       191.82 o                         
 -13  20   9         31.78         52.15       169.28 o                         
 -11  20   9        364.70        328.16       180.36 o                         
  -9  20   9        392.51        482.72       181.91 o                         
  -7  20   9         34.99         35.81       203.50 o                         
  -5  20   9          8.63        -11.41       146.62 o                         
  -3  20   9         15.22        -77.74       131.87 o                         
  -1  20   9         74.15         96.03       143.04 o                         
   1  20   9        514.82        595.78       128.27 o                         
   3  20   9         14.71        -22.50       138.13 o                         
   5  20   9         18.36        132.50       139.33 o                         
   7  20   9         60.58         74.19       139.23 o                         
   9  20   9         10.85         -2.24       145.90 o                         
  11  20   9          3.14       -116.93       151.70 o                         
  13  20   9         48.80        172.86       134.06 o                         
  15  20   9         71.09         38.63       144.52 o                         
  17  20   9         65.10        154.24       177.20 o                         
  19  20   9          0.87        -81.16       178.80 o                         
 -18  21   9          1.36        -73.97       204.00 o                         
 -16  21   9         28.85         26.91       202.21 o                         
 -14  21   9         71.32         16.58       199.69 o                         
 -12  21   9          5.80         71.18       193.69 o                         
 -10  21   9         21.54        157.39       188.45 o                         
  -8  21   9          0.08        146.21       216.52 o                         
  -6  21   9         17.14         -7.92       196.73 o                         
  -4  21   9        223.15        158.87       169.01 o                         
  -2  21   9        170.40        211.30       160.84 o                         
   0  21   9        690.66        659.03       158.29 o                         
   2  21   9        101.80        111.51       158.24 o                         
   4  21   9        210.51        291.40       139.44 o                         
   6  21   9         15.77        -35.71       157.34 o                         
   8  21   9         13.74        -32.43       152.47 o                         
  10  21   9         26.66          1.33       141.70 o                         
  12  21   9         60.40         29.96       154.02 o                         
  14  21   9         38.53        -91.22       152.08 o                         
  16  21   9         99.43        -25.78       156.99 o                         
  18  21   9          6.88         88.38       181.28 o                         
 -17  22   9         70.20        124.24       183.14 o                         
 -15  22   9         61.18        145.08       238.19 o                         
 -13  22   9         46.24        218.74       227.81 o                         
 -11  22   9          4.51        165.79       215.01 o                         
  -9  22   9         31.43        -71.63       325.16 o                         
  -7  22   9         78.28         92.61       205.69 o                         
  -5  22   9         93.06         93.00       212.94 o                         
  -3  22   9          2.20        -75.25       195.93 o                         
  -1  22   9        172.72        270.92       177.88 o                         
   1  22   9         45.55        -20.50       175.53 o                         
   3  22   9         88.78        132.29       172.43 o                         
   5  22   9          1.89        -18.86       158.95 o                         
   7  22   9         57.63        140.72       162.59 o                         
   9  22   9         73.68        154.14       156.94 o                         
  11  22   9         19.54         60.57       156.97 o                         
  13  22   9         27.91          7.90       158.06 o                         
  15  22   9          2.04         41.75       175.02 o                         
  17  22   9         21.90        -57.76       169.75 o                         
 -16  23   9         42.34       -189.25       219.74 o                         
 -14  23   9          9.60         10.06       252.16 o                         
 -12  23   9         11.62         -1.91       230.88 o                         
 -10  23   9         97.41         56.21       262.32 o                         
  -8  23   9         47.14         37.24       233.97 o                         
  -6  23   9          0.18        128.32       242.66 o                         
  -4  23   9         87.73         47.67       217.62 o                         
  -2  23   9          0.47        -71.68       203.31 o                         
   0  23   9        228.33        184.93       225.02 o                         
   2  23   9          6.75        -88.00       219.10 o                         
   4  23   9          0.48         12.69       188.70 o                         
   6  23   9          9.17         99.27       174.75 o                         
   8  23   9         11.82         28.91       159.76 o                         
  10  23   9         77.94          2.67       101.04 o                         
  12  23   9        126.65        198.18       171.77 o                         
  14  23   9         11.13         47.63       173.31 o                         
  16  23   9          6.23         53.11       192.15 o                         
 -15  24   9         90.56       -255.94       255.94 o                         
 -13  24   9          2.54        131.61       290.79 o                         
 -11  24   9          1.08        -68.64       279.39 o                         
  -9  24   9         74.20         81.37       267.76 o                         
  -7  24   9        130.99        210.65       269.99 o                         
  -5  24   9         27.17         -1.36       268.82 o                         
  -3  24   9          1.28         50.45       233.87 o                         
  -1  24   9         37.82         19.30       240.62 o                         
   1  24   9          0.94        -22.72       254.59 o                         
   3  24   9          9.17        142.25       281.76 o                         
   5  24   9          4.90         69.01       218.49 o                         
   7  24   9         92.41         78.29       183.29 o                         
   9  24   9         30.93         28.19       191.69 o                         
  11  24   9         26.57        -29.27       194.64 o                         
  13  24   9          1.30       -105.13       169.43 o                         
  15  24   9         16.99        127.28       185.69 o                         
 -12  25   9          6.62        -35.14       308.67 o                         
 -10  25   9          1.38        179.37       287.65 o                         
  -8  25   9          0.06       -112.44       295.01 o                         
  -6  25   9          1.16        -88.82       324.89 o                         
  -4  25   9         82.92         80.32       411.49 o                         
  -2  25   9          1.54        -94.07       255.26 o                         
   0  25   9          2.49         92.03       282.39 o                         
   2  25   9          2.48        -75.44       274.65 o                         
   4  25   9          1.29        -27.66       323.38 o                         
   6  25   9         22.98         25.68       212.24 o                         
   8  25   9         92.03        -26.16       196.03 o                         
  10  25   9         16.98        -72.80       190.18 o                         
  12  25   9         13.99          0.83       200.61 o                         
 -11  26   9         38.86        -31.77       357.07 o                         
  -9  26   9         59.77         72.78       320.22 o                         
  -7  26   9         24.97        204.42       369.74 o                         
  -5  26   9         10.45        173.10       401.06 o                         
  -3  26   9         36.95         82.97       566.11 o                         
  -1  26   9         13.04          4.23       308.72 o                         
   1  26   9         21.26         10.12       289.42 o                         
   3  26   9         65.73        124.14       290.20 o                         
   5  26   9         96.00         94.58       321.14 o                         
   7  26   9         20.92         87.07       242.60 o                         
   9  26   9         19.13         75.04       209.85 o                         
  11  26   9          3.07         11.20       211.07 o                         
  -8  27   9          4.13       -196.18       473.15 o                         
  -6  27   9          0.36       -137.73       398.42 o                         
  -4  27   9          6.50        103.07       457.04 o                         
  -2  27   9         44.18       -102.40       364.57 o                         
   0  27   9         19.13        188.36       299.54 o                         
   2  27   9         20.10       -166.80       279.76 o                         
   4  27   9         16.67        -29.80       320.31 o                         
   6  27   9         46.42        -34.64       368.02 o                         
   8  27   9          0.09        146.52       296.47 o                         
  -3  28   9          0.57        -47.15       422.85 o                         
  -1  28   9          4.04        -20.78       348.43 o                         
   1  28   9          7.38       -243.74       345.23 o                         
   3  28   9         26.07       -180.66       308.91 o                         
   5  28   9         28.80        -66.30       444.29 o                         
   1   1  10       5374.40       5529.97        38.53 o                         
   0   2  10      19503.09      21291.86        76.44 o                         
   2   2  10      31148.18      32815.92        91.98 o                         
  -1   3  10     104724.38     110852.62       398.69 o                         
   1   3  10      56915.44      57150.23       251.54 o                         
   3   3  10      34662.13      33921.23       140.53 o                         
  -2   4  10        673.60        768.58        30.31 o                         
   0   4  10      13028.45      14722.74        68.95 o                         
   2   4  10       4314.98       3672.01        47.04 o                         
   4   4  10       8351.30       8635.40        66.49 o                         
  -3   5  10      46815.75      45215.80       154.50 o                         
  -1   5  10      67772.45      68000.90       206.28 o                         
   1   5  10      21129.57      21556.60        97.76 o                         
   3   5  10      13659.92      13374.19        87.43 o                         
   5   5  10       9867.73       8769.27        81.16 o                         
  -4   6  10       2808.39       2624.35        47.40 o                         
  -2   6  10        718.10        632.14        34.90 o                         
   0   6  10       5070.17       5712.83        47.60 o                         
   2   6  10       9430.12       9808.26        81.46 o                         
   4   6  10      12659.35      12654.41        87.82 o                         
   6   6  10       8320.35       8000.24        73.36 o                         
  -5   7  10       3191.99       3224.47        47.89 o                         
  -3   7  10      19499.16      19373.57       106.85 o                         
  -1   7  10      33985.36      34207.93       125.70 o                         
   1   7  10       9420.95       8717.40        73.00 o                         
   3   7  10         84.30        212.74        36.05 o                         
   5   7  10       2506.48       2481.66        64.33 o                         
   7   7  10      10724.22      10136.40       113.09 o                         
  -6   8  10        325.99        329.80        47.99 o                         
  -4   8  10        750.52        706.06        36.35 o                         
  -2   8  10       5495.25       5435.44        58.33 o                         
   0   8  10       4843.17       4740.61        53.14 o                         
   2   8  10       2559.41       2493.40        60.16 o                         
   4   8  10       3048.46       3074.31        55.92 o                         
   6   8  10       2220.26       2103.40        62.52 o                         
   8   8  10        106.69        161.05        72.30 o                         
  -7   9  10       7144.41       6765.40       114.00 o                         
  -5   9  10      30779.85      29979.99       121.84 o                         
  -3   9  10       2283.66       2355.85        46.37 o                         
  -1   9  10        254.17         37.99        36.42 o                         
   1   9  10      36680.05      36354.42       165.98 o                         
   3   9  10       4543.77       4161.59        63.76 o                         
   5   9  10       2244.09       2240.31        61.88 o                         
   7   9  10       2901.22       2867.19        74.17 o                         
   9   9  10       8624.29       8529.48       127.36 o                         
  -8  10  10         21.15         -0.64        32.85 o                         
  -6  10  10        187.74        114.80        59.52 o                         
  -4  10  10        253.92        146.84        35.60 o                         
  -2  10  10          0.64        -16.35        16.35 o                         
   0  10  10        438.14        279.15        39.79 o                         
   2  10  10        538.95        488.05        61.10 o                         
   4  10  10       1287.83       1263.09        58.62 o                         
   6  10  10        682.28        618.33        56.98 o                         
   8  10  10        188.33        163.47        66.96 o                         
  10  10  10         27.47         71.63        44.01 o                         
  -9  11  10       3409.79       3378.09       126.30 o                         
  -7  11  10      12772.88      12244.18       152.86 o                         
  -5  11  10       1350.58       1457.18        57.47 o                         
  -3  11  10        276.31        343.27        41.77 o                         
  -1  11  10       3714.59       3583.71        56.42 o                         
   1  11  10       7627.32       7584.69        85.41 o                         
   3  11  10      29419.02      28732.83       134.80 o                         
   5  11  10       2668.22       2553.93        81.65 o                         
   7  11  10       1309.17       1441.00        67.78 o                         
   9  11  10        610.56        660.32        89.58 o                         
  11  11  10        181.63        114.09        59.81 o                         
 -10  12  10        440.57        374.97       115.96 o                         
  -8  12  10         82.73        -21.99        79.65 o                         
  -6  12  10       3541.95       3401.66        82.41 o                         
  -4  12  10          8.24         17.82        49.04 o                         
  -2  12  10        439.33        336.00        47.29 o                         
   0  12  10        419.83        450.84        53.66 o                         
   2  12  10        675.05        661.59        53.01 o                         
   4  12  10       1654.95       1720.47        67.96 o                         
   6  12  10        795.40        777.82        69.55 o                         
   8  12  10         67.66         90.47        70.17 o                         
  10  12  10        220.46        236.81       106.67 o                         
  12  12  10        121.39        172.59       111.75 o                         
 -11  13  10       1009.31        985.84       112.53 o                         
  -9  13  10         71.84        -10.51        58.50 o                         
  -7  13  10       2444.83       2866.49        95.00 o                         
  -5  13  10        881.11        885.86        69.44 o                         
  -3  13  10       6881.85       6807.87        72.55 o                         
  -1  13  10       2927.84       3052.56        69.00 o                         
   1  13  10       4616.17       4785.40        81.53 o                         
   3  13  10       2464.41       2610.32        70.21 o                         
   5  13  10       3902.78       3905.75        86.51 o                         
   7  13  10         93.38         79.30        81.58 o                         
   9  13  10         47.52         39.30       105.93 o                         
  11  13  10       2520.91       2733.92       142.36 o                         
  13  13  10       1163.77       1072.83       128.44 o                         
 -12  14  10        558.39        533.31       131.31 o                         
 -10  14  10       1222.45       1416.20       116.80 o                         
  -8  14  10        263.61        423.80        91.94 o                         
  -6  14  10        163.07        101.90        80.82 o                         
  -4  14  10        925.43       1048.61        72.63 o                         
  -2  14  10         27.07         41.49        59.90 o                         
   0  14  10       2530.17       2444.45        69.00 o                         
   2  14  10        536.04        486.94        66.69 o                         
   4  14  10       2067.79       2273.93        80.07 o                         
   6  14  10        585.31        509.99        85.49 o                         
   8  14  10        720.00        501.77       107.95 o                         
  10  14  10       1816.03       1959.75       128.49 o                         
  12  14  10         31.73       -115.31       124.51 o                         
  14  14  10          7.47         27.20       133.72 o                         
 -13  15  10        381.40        439.27       137.41 o                         
 -11  15  10        777.22        460.65        83.66 o                         
  -9  15  10        175.19        115.58       102.84 o                         
  -7  15  10        214.46        290.79       103.71 o                         
  -5  15  10       2402.74       2494.12        93.47 o                         
  -3  15  10       9638.17       9232.73       140.88 o                         
  -1  15  10       3873.23       3934.75        83.90 o                         
   1  15  10         48.34         39.44        69.16 o                         
   3  15  10         42.69         68.26        77.38 o                         
   5  15  10       2115.42       2178.93        93.77 o                         
   7  15  10       1753.46       1749.33       103.80 o                         
   9  15  10        861.49        818.39       133.07 o                         
  11  15  10        348.99        227.72       158.92 o                         
  13  15  10       1850.96       1878.41       156.27 o                         
  15  15  10        275.98        215.49       153.38 o                         
 -14  16  10          6.94        -14.24       143.54 o                         
 -12  16  10        398.90        320.39       132.28 o                         
 -10  16  10        140.53        111.25       113.60 o                         
  -8  16  10         77.44        147.03       107.09 o                         
  -6  16  10       2244.53       2252.71       111.18 o                         
  -4  16  10        556.48        614.79       111.66 o                         
  -2  16  10       1360.14       1343.38        85.34 o                         
   0  16  10       1385.20       1526.31        80.03 o                         
   2  16  10        392.57        470.29        86.40 o                         
   4  16  10         12.25         66.15        89.92 o                         
   6  16  10        379.11        294.87       102.22 o                         
   8  16  10        683.35        743.56       119.71 o                         
  10  16  10        195.22        251.79       138.73 o                         
  12  16  10         54.94        -15.47       155.10 o                         
  14  16  10        173.13        180.68       160.98 o                         
  16  16  10         23.51         18.14       159.49 o                         
 -15  17  10         17.24        -44.69       154.03 o                         
 -13  17  10         19.38         92.31       135.25 o                         
 -11  17  10       1069.57       1277.60       148.22 o                         
  -9  17  10        360.82        433.97       129.22 o                         
  -7  17  10        314.57        284.06       124.47 o                         
  -5  17  10       3453.20       3514.46       127.82 o                         
  -3  17  10       1404.42       1542.78       116.57 o                         
  -1  17  10       2167.30       2116.81        91.50 o                         
   1  17  10         11.51         65.82        92.77 o                         
   3  17  10        395.65        347.94        97.98 o                         
   5  17  10        806.47        895.35       109.65 o                         
   7  17  10       2486.38       2695.46       143.02 o                         
   9  17  10        349.81        452.79       123.86 o                         
  11  17  10        191.52        220.25       138.08 o                         
  13  17  10        206.43        278.80       145.07 o                         
  15  17  10        242.60        416.13       166.31 o                         
  17  17  10        103.42         93.80       177.88 o                         
 -16  18  10         22.81        -10.44       180.13 o                         
 -14  18  10         56.64        112.26       163.50 o                         
 -12  18  10          6.67       -160.96       162.87 o                         
 -10  18  10          1.27        101.06       141.42 o                         
  -8  18  10         81.01         69.80       131.62 o                         
  -6  18  10       1105.52       1111.08       133.96 o                         
  -4  18  10        748.57        619.20       134.79 o                         
  -2  18  10         19.40        -18.23        98.82 o                         
   0  18  10       1198.03       1102.73       115.79 o                         
   2  18  10        984.13        952.60       111.44 o                         
   4  18  10         24.35         69.38       114.12 o                         
   6  18  10         61.69        108.25       123.28 o                         
   8  18  10         17.30        -36.23       157.43 o                         
  10  18  10         46.20         39.29       138.03 o                         
  12  18  10         16.61          6.62       150.68 o                         
  14  18  10          1.98        -79.48       143.07 o                         
  16  18  10          0.09          6.67       162.17 o                         
  18  18  10         17.28        -21.58       191.49 o                         
 -17  19  10         49.63          6.66       204.45 o                         
 -15  19  10         25.11         11.60       186.00 o                         
 -13  19  10         18.25        -72.97       158.30 o                         
 -11  19  10        236.91         64.29       163.82 o                         
  -9  19  10       2010.43       2118.49       158.31 o                         
  -7  19  10        307.72        392.55       160.54 o                         
  -5  19  10         10.06          7.96       138.07 o                         
  -3  19  10        645.18        762.65       130.32 o                         
  -1  19  10        444.33        355.13       113.37 o                         
   1  19  10        472.19        562.45       122.36 o                         
   3  19  10        309.53        359.64       123.61 o                         
   5  19  10       1205.90        977.44       132.20 o                         
   7  19  10        518.18        358.21       157.68 o                         
   9  19  10        282.18        102.99       171.31 o                         
  11  19  10         44.90         19.84       142.28 o                         
  13  19  10         46.84         13.10       144.90 o                         
  15  19  10        187.23        414.88       176.05 o                         
  17  19  10         84.02         63.32       180.22 o                         
  19  19  10         88.09         -6.85       195.21 o                         
 -18  20  10         81.45        104.80       211.14 o                         
 -16  20  10         38.97        255.27       209.78 o                         
 -14  20  10         46.04        119.78       195.35 o                         
 -12  20  10        100.09         62.11       181.33 o                         
 -10  20  10          3.19        229.11       176.64 o                         
  -8  20  10          0.46        152.07       187.95 o                         
  -6  20  10         34.74        -77.10       189.89 o                         
  -4  20  10         91.03         65.92       133.33 o                         
  -2  20  10        114.27        213.69       140.15 o                         
   0  20  10         30.54         29.65       139.70 o                         
   2  20  10         63.57          9.29        69.28 o                         
   4  20  10         73.63        -54.00       132.49 o                         
   6  20  10        243.90        335.89       147.63 o                         
   8  20  10        362.20        368.02       152.40 o                         
  10  20  10         40.69         83.21       146.75 o                         
  12  20  10          5.40         -2.06       151.24 o                         
  14  20  10        148.74        185.47       140.69 o                         
  16  20  10          6.98        -70.00       150.03 o                         
  18  20  10          3.55        -56.46       169.73 o                         
  20  20  10          0.12        -84.77       189.63 o                         
 -19  21  10         50.43         30.92       209.52 o                         
 -17  21  10         22.70         75.11       189.85 o                         
 -15  21  10         44.49         97.81       215.61 o                         
 -13  21  10        128.01        206.67       207.03 o                         
 -11  21  10        248.98        275.11       188.45 o                         
  -9  21  10        220.08        224.11       223.65 o                         
  -7  21  10        180.26         76.14       220.62 o                         
  -5  21  10        108.38        195.12       157.57 o                         
  -3  21  10        112.52         37.03        78.52 o                         
  -1  21  10        304.65        374.06       173.43 o                         
   1  21  10        436.36        287.12        78.39 o                         
   3  21  10        235.20        355.98       151.36 o                         
   5  21  10        308.73        201.36       137.20 o                         
   7  21  10          6.75        -83.97       152.83 o                         
   9  21  10        293.49        336.47       153.18 o                         
  11  21  10        218.74        212.52       149.30 o                         
  13  21  10         51.62         53.31       150.80 o                         
  15  21  10         43.42         95.14       146.30 o                         
  17  21  10        120.19        126.72       167.19 o                         
  19  21  10         34.07        170.43       193.19 o                         
 -18  22  10          0.18       -234.37       737.85 o                         
 -16  22  10         44.74         61.06       219.14 o                         
 -14  22  10         13.78         10.66       233.09 o                         
 -12  22  10         26.53        -69.27       204.18 o                         
 -10  22  10          2.50         15.86       215.63 o                         
  -8  22  10         19.22       -160.58       221.88 o                         
  -6  22  10         63.79        -73.02       209.97 o                         
  -4  22  10          0.13        105.99       187.65 o                         
  -2  22  10         42.56        209.74       175.07 o                         
   0  22  10         42.76        -36.35       184.99 o                         
   2  22  10         22.32       -142.00       170.82 o                         
   4  22  10         23.54         41.25       159.62 o                         
   6  22  10         51.11         47.42       155.18 o                         
   8  22  10         12.15          5.27       160.05 o                         
  10  22  10          7.45        105.73       148.78 o                         
  12  22  10         10.06        -43.94       150.60 o                         
  14  22  10          6.98        -16.07       162.64 o                         
  16  22  10          0.80         70.27       177.31 o                         
  18  22  10         10.38        253.08      1053.75 o                         
 -15  23  10         93.17         60.10       255.72 o                         
 -13  23  10          2.08         19.50       229.76 o                         
 -11  23  10         14.96        -12.12       243.04 o                         
  -9  23  10        116.81         97.04       290.97 o                         
  -7  23  10        176.67         34.59       236.50 o                         
  -5  23  10        211.06        410.40       274.11 o                         
  -3  23  10        274.82        416.18       211.64 o                         
  -1  23  10         35.31        -13.75       199.06 o                         
   1  23  10        248.69        298.81       229.17 o                         
   3  23  10         87.37        242.67       199.51 o                         
   5  23  10          4.58        -32.78       185.55 o                         
   7  23  10         69.86         10.05       181.19 o                         
   9  23  10         38.68        104.88       175.80 o                         
  11  23  10        400.44        504.81       185.52 o                         
  13  23  10         74.43        177.56       174.10 o                         
  15  23  10          4.64         57.03       174.65 o                         
 -14  24  10          4.78        -18.24       281.69 o                         
 -12  24  10         36.47        170.17       316.83 o                         
 -10  24  10          4.54        -56.39       312.64 o                         
  -8  24  10         15.41         72.98       265.05 o                         
  -6  24  10         17.59       -129.34       268.06 o                         
  -4  24  10         48.14        448.97       307.51 o                         
  -2  24  10          0.38        -14.41       237.76 o                         
   0  24  10         20.26         22.09       230.71 o                         
   2  24  10         94.37        -88.83       274.13 o                         
   4  24  10          0.34        -66.93       225.43 o                         
   6  24  10          9.58         67.94       196.77 o                         
   8  24  10         27.38        119.55       180.80 o                         
  10  24  10         21.91       -181.67       187.72 o                         
  12  24  10          0.00        -36.68       184.10 o                         
  14  24  10          0.66         81.28       171.63 o                         
 -13  25  10         19.62         62.04       302.33 o                         
 -11  25  10          6.64       -196.89       262.15 o                         
  -9  25  10         49.10         82.48       296.41 o                         
  -7  25  10        168.19        223.42       339.98 o                         
  -5  25  10        179.69         82.94       271.07 o                         
  -3  25  10         60.84        148.40       179.49 o                         
  -1  25  10         14.14         63.07       256.15 o                         
   1  25  10         12.26        207.01       275.64 o                         
   3  25  10        132.22         88.53       283.25 o                         
   5  25  10          8.86         -9.78       264.52 o                         
   7  25  10         58.74         -9.53       207.45 o                         
   9  25  10         98.31        230.94       189.72 o                         
  11  25  10         69.67         31.79       197.79 o                         
  13  25  10          7.75         24.72       201.65 o                         
 -10  26  10          0.13         33.16       296.54 o                         
  -8  26  10          2.44       -220.56       361.57 o                         
  -6  26  10         72.10        126.62       376.02 o                         
  -4  26  10         51.15        105.54       323.55 o                         
  -2  26  10          6.38         97.98       296.31 o                         
   0  26  10         20.61       -212.09       314.13 o                         
   2  26  10          0.20       -155.30       284.12 o                         
   4  26  10          0.22        160.50       312.35 o                         
   6  26  10         54.19        110.03       321.06 o                         
   8  26  10         97.86          9.19       216.95 o                         
  10  26  10         16.66        -65.18       222.15 o                         
  -9  27  10         31.69       -153.72       770.38 o                         
  -7  27  10         57.10        -62.54       445.87 o                         
  -5  27  10         50.57         26.70       430.71 o                         
  -3  27  10          8.46       -114.42       531.18 o                         
  -1  27  10          1.04        195.08       331.08 o                         
   1  27  10          0.43         36.39       186.40 o                         
   3  27  10        106.37        116.58       322.30 o                         
   5  27  10         80.13        106.41       322.92 o                         
   7  27  10         31.45        126.43       307.98 o                         
   9  27  10         15.33        353.33       633.14 o                         
  -4  28  10         61.62        -14.52       447.91 o                         
  -2  28  10         22.64         41.39       395.95 o                         
   0  28  10          2.73        144.07       317.71 o                         
   2  28  10         53.58       -165.40       338.28 o                         
   4  28  10          1.08        -64.99       345.63 o                         
   0   1  11       7195.22       7834.10        38.18 o                         
  -1   2  11        412.07        441.00        22.55 o                         
   1   2  11      24970.66      25729.86        98.16 o                         
  -2   3  11      35970.84      39254.62       108.56 o                         
   0   3  11      29648.82      31413.23        96.75 o                         
   2   3  11      10034.70      10169.09        64.15 o                         
  -3   4  11      11885.41      12034.15        85.08 o                         
  -1   4  11      15068.35      17888.73        92.04 o                         
   1   4  11       9957.39      10120.78        64.57 o                         
   3   4  11      12123.75      12784.05        75.54 o                         
  -4   5  11        130.37         24.38        39.17 o                         
  -2   5  11       2768.51       2209.75        42.26 o                         
   0   5  11       2538.54       2456.11        36.37 o                         
   2   5  11          3.52        -28.34        32.44 o                         
   4   5  11      10193.47       9753.92        80.61 o                         
  -5   6  11      10289.32      10022.22        94.07 o                         
  -3   6  11       8386.90       8284.15        69.44 o                         
  -1   6  11          9.76         66.85        28.61 o                         
   1   6  11      11133.26      11229.83        77.69 o                         
   3   6  11        295.93        397.17        43.58 o                         
   5   6  11         16.02         13.44        34.65 o                         
  -6   7  11       3538.96       3334.85        78.78 o                         
  -4   7  11       4579.79       4359.46        63.72 o                         
  -2   7  11      10496.13      10620.71        80.71 o                         
   0   7  11       6135.22       6525.98        46.48 o                         
   2   7  11        336.94        312.47        41.66 o                         
   4   7  11        189.26        136.41        37.23 o                         
   6   7  11         55.65         50.05        39.95 o                         
  -7   8  11       1489.65       1438.51        73.57 o                         
  -5   8  11       4548.30       4635.85        50.22 o                         
  -3   8  11          0.11          3.32        45.49 o                         
  -1   8  11       7094.90       6973.29        63.33 o                         
   1   8  11      13580.71      13787.62        70.72 o                         
   3   8  11         88.35         65.60        50.47 o                         
   5   8  11       1159.48       1208.55        47.36 o                         
   7   8  11        464.11        458.96        53.72 o                         
  -8   9  11         54.83         65.62        73.99 o                         
  -6   9  11       3985.18       3894.00        74.44 o                         
  -4   9  11         97.11        151.22        43.23 o                         
  -2   9  11        310.50        211.90        39.23 o                         
   0   9  11       1252.04       1297.74        43.08 o                         
   2   9  11       3244.60       2748.38        67.16 o                         
   4   9  11       2860.59       2609.24        64.24 o                         
   6   9  11      19062.51      17969.35       138.50 o                         
   8   9  11       8218.17       7972.30       101.18 o                         
  -9  10  11       4740.53       4341.39       126.10 o                         
  -7  10  11         65.63        122.15        65.84 o                         
  -5  10  11       1242.22       1302.93        52.64 o                         
  -3  10  11       1676.13       1689.63        47.95 o                         
  -1  10  11          7.66          1.75        38.49 o                         
   1  10  11       1261.91       1128.19        48.52 o                         
   3  10  11        337.68        371.72        55.17 o                         
   5  10  11       2652.05       2712.56        57.41 o                         
   7  10  11       3175.54       3026.19        72.57 o                         
   9  10  11        491.73        445.30        71.33 o                         
 -10  11  11        154.35         66.93        90.12 o                         
  -8  11  11          9.70          5.88        79.35 o                         
  -6  11  11       1433.57       1308.55        85.38 o                         
  -4  11  11        721.13        681.01        53.50 o                         
  -2  11  11        358.53        420.01        38.69 o                         
   0  11  11       2456.09       2283.40        52.42 o                         
   2  11  11        617.79        683.38        53.69 o                         
   4  11  11       1501.97       1493.14        66.59 o                         
   6  11  11       1582.41       1732.30        63.49 o                         
   8  11  11         41.96        104.65        72.89 o                         
  10  11  11        211.12         90.05        42.20 o                         
 -11  12  11        615.07        647.08       104.10 o                         
  -9  12  11        377.75        321.51        89.28 o                         
  -7  12  11        329.17        296.34        91.30 o                         
  -5  12  11       1907.13       1756.55        63.09 o                         
  -3  12  11        363.84        293.88        43.51 o                         
  -1  12  11         80.69         68.96        52.19 o                         
   1  12  11       2218.44       2269.28        62.04 o                         
   3  12  11         42.91         20.47        53.53 o                         
   5  12  11        141.23        131.80        67.40 o                         
   7  12  11         79.57         51.12        66.73 o                         
   9  12  11        109.80        -72.10        90.14 o                         
  11  12  11        492.41        441.54       117.14 o                         
 -12  13  11         36.15         17.26       111.80 o                         
 -10  13  11         33.56         21.38        62.32 o                         
  -8  13  11         59.74         91.50       111.24 o                         
  -6  13  11        740.84        762.40        74.39 o                         
  -4  13  11       4494.44       4234.19        74.46 o                         
  -2  13  11        531.67        505.95        53.20 o                         
   0  13  11       3069.40       2942.43        80.40 o                         
   2  13  11        957.21        950.53        71.34 o                         
   4  13  11       1082.34       1062.56        67.72 o                         
   6  13  11        844.69        979.40        79.40 o                         
   8  13  11        275.30        404.47        84.43 o                         
  10  13  11        468.54        381.17       111.18 o                         
  12  13  11         67.22        193.45       125.15 o                         
 -13  14  11         93.34         81.18       127.18 o                         
 -11  14  11        123.73        279.06       126.65 o                         
  -9  14  11         63.41        -28.00       107.33 o                         
  -7  14  11         43.15          1.14        91.55 o                         
  -5  14  11       1367.88       1346.79        80.66 o                         
  -3  14  11        347.35        398.94        62.69 o                         
  -1  14  11       1641.15       1625.52        66.45 o                         
   1  14  11        321.27        295.80        69.12 o                         
   3  14  11        965.55        924.73        75.75 o                         
   5  14  11        808.45        891.72        72.98 o                         
   7  14  11        407.28        371.09        91.12 o                         
   9  14  11       1444.02       1424.90       138.00 o                         
  11  14  11         86.44        -53.93       139.30 o                         
  13  14  11        250.18        371.49       137.31 o                         
 -14  15  11         63.47        155.15       150.31 o                         
 -12  15  11        284.05        225.98       135.88 o                         
 -10  15  11        905.01        905.97       106.51 o                         
  -8  15  11         37.61         60.42       101.43 o                         
  -6  15  11        242.07        290.67        88.99 o                         
  -4  15  11        267.47        285.61        94.27 o                         
  -2  15  11        507.86        441.30        75.09 o                         
   0  15  11        715.83        692.44        69.01 o                         
   2  15  11        465.07        436.01        78.94 o                         
   4  15  11        288.56        351.95        83.57 o                         
   6  15  11        156.62        160.24        88.53 o                         
   8  15  11        157.90        172.89       114.30 o                         
  10  15  11        230.71        336.21       134.85 o                         
  12  15  11         15.18       -122.17       146.70 o                         
  14  15  11          0.75         -0.47       145.05 o                         
 -15  16  11          0.82        -47.95       149.37 o                         
 -13  16  11        589.78        634.37       136.58 o                         
 -11  16  11        210.20        161.67       123.93 o                         
  -9  16  11         57.60        100.27        51.24 o                         
  -7  16  11         39.05         29.11       101.22 o                         
  -5  16  11        111.23        147.14        95.11 o                         
  -3  16  11        159.60        120.85        90.63 o                         
  -1  16  11        193.52        147.80        75.33 o                         
   1  16  11        987.26       1006.96        89.28 o                         
   3  16  11        663.37        684.93        90.50 o                         
   5  16  11         17.27          2.26        97.27 o                         
   7  16  11       1199.61       1183.46       104.25 o                         
   9  16  11         31.80         21.35       120.64 o                         
  11  16  11        563.50        608.70       158.88 o                         
  13  16  11          0.12       -143.47       161.25 o                         
  15  16  11         88.82        134.10       158.24 o                         
 -16  17  11          6.51        -50.28       159.98 o                         
 -14  17  11          3.39        -26.37       137.54 o                         
 -12  17  11        317.73        293.47       148.91 o                         
 -10  17  11        149.45         89.52       133.90 o                         
  -8  17  11          0.15         36.63       119.29 o                         
  -6  17  11        356.11        291.42        56.27 o                         
  -4  17  11        121.67        105.88       122.18 o                         
  -2  17  11       1786.06       1851.42       104.25 o                         
   0  17  11         19.91          5.79        90.78 o                         
   2  17  11         45.77        111.69        92.97 o                         
   4  17  11          0.55          6.07       101.33 o                         
   6  17  11        156.31         76.49       132.08 o                         
   8  17  11          4.43         40.39       122.35 o                         
  10  17  11        102.25        150.35       121.95 o                         
  12  17  11        352.78        392.56       147.04 o                         
  14  17  11         21.97        -27.86       162.55 o                         
  16  17  11         52.93        111.87       170.74 o                         
 -17  18  11         47.38         92.07       195.54 o                         
 -15  18  11         42.35        173.59       168.96 o                         
 -13  18  11         14.33         13.71       150.61 o                         
 -11  18  11          3.64       -107.09       155.80 o                         
  -9  18  11          6.43         -7.93       143.09 o                         
  -7  18  11        248.59        276.43       132.72 o                         
  -5  18  11         86.00        266.99       125.65 o                         
  -3  18  11        352.30        304.84       118.55 o                         
  -1  18  11       1370.21       1388.94       115.38 o                         
   1  18  11          2.03         16.17       110.98 o                         
   3  18  11        538.50        534.22       107.30 o                         
   5  18  11        961.88       1051.63       130.49 o                         
   7  18  11        123.49        208.79       139.08 o                         
   9  18  11          5.36        116.62       164.45 o                         
  11  18  11          8.22         76.38       146.03 o                         
  13  18  11          0.43        111.00       140.83 o                         
  15  18  11         75.99        104.87       142.00 o                         
  17  18  11          0.20         74.30       179.63 o                         
 -18  19  11         47.00        200.51       205.16 o                         
 -16  19  11         71.16         25.70       190.37 o                         
 -14  19  11         44.06         28.67       178.30 o                         
 -12  19  11         26.81       -129.45       159.73 o                         
 -10  19  11         13.83        105.70       157.69 o                         
  -8  19  11          8.04        195.29       136.86 o                         
  -6  19  11         51.24        -22.85       158.33 o                         
  -4  19  11        143.12        147.33       144.39 o                         
  -2  19  11         61.36         77.11       116.60 o                         
   0  19  11        591.68        468.29       141.53 o                         
   2  19  11        489.17        431.05       114.27 o                         
   4  19  11         67.61         54.05       120.11 o                         
   6  19  11        207.59        -23.52       147.99 o                         
   8  19  11          5.11         79.12       146.82 o                         
  10  19  11        157.70        296.47       165.79 o                         
  12  19  11          1.12         73.76       152.39 o                         
  14  19  11          0.84         56.03       158.72 o                         
  16  19  11          2.25        -43.24       166.21 o                         
  18  19  11         69.73        -82.71       174.86 o                         
 -19  20  11         45.42         22.41       203.55 o                         
 -17  20  11         27.46         10.90       209.38 o                         
 -15  20  11         11.57       -114.21       202.85 o                         
 -13  20  11          1.42         69.83       169.91 o                         
 -11  20  11         44.19        -91.82        91.82 o                         
  -9  20  11          0.31         51.05       169.28 o                         
  -7  20  11        214.37        358.68       177.05 o                         
  -5  20  11         30.48         36.92       149.64 o                         
  -3  20  11         19.47        -22.11        91.75 o                         
  -1  20  11        469.59        338.02       139.44 o                         
   1  20  11          0.02        187.00       136.86 o                         
   3  20  11        620.28        536.10       126.18 o                         
   5  20  11        397.21        305.04       138.74 o                         
   7  20  11        325.29        318.28       157.07 o                         
   9  20  11         77.09        233.17       153.72 o                         
  11  20  11         21.14        114.89       149.62 o                         
  13  20  11        102.20        120.08       142.52 o                         
  15  20  11          1.75        -55.78       147.18 o                         
  17  20  11         36.89         10.75       168.86 o                         
  19  20  11          9.15         -4.86       170.86 o                         
 -18  21  11         15.91         63.54       208.63 o                         
 -16  21  11         85.27         64.38       218.47 o                         
 -14  21  11          0.46        105.33       229.62 o                         
 -12  21  11         74.67         49.55       182.85 o                         
 -10  21  11         32.81         86.22       195.07 o                         
  -8  21  11        265.57        171.04       227.79 o                         
  -6  21  11         93.69        157.39       183.93 o                         
  -4  21  11          5.92         52.41       151.97 o                         
  -2  21  11        118.25        164.10       160.88 o                         
   0  21  11          0.90          6.92       142.61 o                         
   2  21  11          4.83         53.61       151.44 o                         
   4  21  11         27.47          3.83       143.91 o                         
   6  21  11         67.74        120.65       144.11 o                         
   8  21  11         38.25         47.79       154.53 o                         
  10  21  11         57.89         85.90       148.22 o                         
  12  21  11          9.36         75.72        87.38 o                         
  14  21  11        188.77        121.57       158.13 o                         
  16  21  11         67.25         50.88       157.40 o                         
  18  21  11          8.35         94.54       168.40 o                         
 -17  22  11         11.14         27.19       207.60 o                         
 -15  22  11          8.56        -18.60       243.86 o                         
 -13  22  11          5.03        159.80       240.55 o                         
 -11  22  11          6.12       -265.11       265.11 o                         
  -9  22  11        142.92        153.09       239.23 o                         
  -7  22  11        156.84        104.71       210.50 o                         
  -5  22  11         63.07         13.02       237.67 o                         
  -3  22  11         86.74        210.85       190.87 o                         
  -1  22  11         53.40         78.49       173.49 o                         
   1  22  11         56.48         49.14       170.54 o                         
   3  22  11          0.02        -93.51       169.21 o                         
   5  22  11         34.05        136.80       160.52 o                         
   7  22  11          4.91        -52.85       162.27 o                         
   9  22  11          7.22         -3.71       158.19 o                         
  11  22  11         23.42        -86.34       149.95 o                         
  13  22  11         73.43        -24.68       153.02 o                         
  15  22  11         12.31        103.46       177.03 o                         
  17  22  11          0.15         68.39       183.89 o                         
 -16  23  11          5.35         57.97       249.16 o                         
 -14  23  11          6.41        -73.84       244.53 o                         
 -12  23  11          0.13        -76.18       256.38 o                         
 -10  23  11         12.93       -171.03       276.84 o                         
  -8  23  11        166.77        176.27       241.34 o                         
  -6  23  11          5.91       -149.43       235.03 o                         
  -4  23  11          0.14         88.96       218.07 o                         
  -2  23  11          5.21        -56.15       210.15 o                         
   0  23  11         75.96        -28.35       239.88 o                         
   2  23  11          8.09         52.19       103.94 o                         
   4  23  11         49.96         20.77       198.84 o                         
   6  23  11          5.88         15.62       174.27 o                         
   8  23  11          0.34         53.39       164.28 o                         
  10  23  11          3.14         37.12       173.95 o                         
  12  23  11         27.21          7.76       192.95 o                         
  14  23  11          3.81         52.95       174.02 o                         
  16  23  11          2.54         44.99       187.47 o                         
 -15  24  11          7.21       -109.05       271.56 o                         
 -13  24  11          1.90       -124.00       268.56 o                         
 -11  24  11         15.58       -126.89       270.69 o                         
  -9  24  11         30.83        119.38       267.39 o                         
  -7  24  11         64.27        126.07       241.29 o                         
  -5  24  11         23.14       -118.50       263.84 o                         
  -3  24  11          0.06        130.29       229.39 o                         
  -1  24  11          8.89        -26.50       244.23 o                         
   1  24  11         22.89         45.59       251.52 o                         
   3  24  11         13.91          8.06       277.29 o                         
   5  24  11         14.61         -7.93       208.80 o                         
   7  24  11         39.01         46.13       182.37 o                         
   9  24  11         73.11        223.92       176.45 o                         
  11  24  11          4.40         49.71       201.42 o                         
  13  24  11          0.13         52.69       185.47 o                         
  15  24  11          0.46         91.12       203.26 o                         
 -12  25  11         20.69        106.55       319.78 o                         
 -10  25  11          5.80         83.29       258.63 o                         
  -8  25  11          4.27         41.07       350.67 o                         
  -6  25  11          8.39         61.67       312.27 o                         
  -4  25  11          6.71        -19.23       306.38 o                         
  -2  25  11         21.98        121.74       246.12 o                         
   0  25  11          0.09        -19.75       250.02 o                         
   2  25  11         36.03        211.43       302.73 o                         
   4  25  11         45.87         52.84       304.49 o                         
   6  25  11         74.76         -4.55       206.19 o                         
   8  25  11         19.66        -21.31       106.71 o                         
  10  25  11          0.40       -123.79       199.60 o                         
  12  25  11          4.22         86.12       194.92 o                         
 -11  26  11          0.24         11.76       294.59 o                         
  -9  26  11          7.16         49.85       295.18 o                         
  -7  26  11          2.61       -104.28       349.04 o                         
  -5  26  11         18.68        262.55       379.80 o                         
  -3  26  11         22.58         95.18       357.06 o                         
  -1  26  11          0.23        104.06       281.70 o                         
   1  26  11         10.31       -110.25       292.08 o                         
   3  26  11         28.96        -90.14       312.81 o                         
   5  26  11          3.56         10.77       325.51 o                         
   7  26  11         48.37         73.64       229.92 o                         
   9  26  11         17.73        -84.72       220.09 o                         
  11  26  11          0.01        123.14       220.05 o                         
  -8  27  11          1.31         94.26       405.21 o                         
  -6  27  11          0.37       -236.39       434.46 o                         
  -4  27  11          4.10        210.63       439.20 o                         
  -2  27  11          2.75        304.02       515.85 o                         
   0  27  11         11.35         18.25       328.92 o                         
   2  27  11         19.72       -140.50       284.36 o                         
   4  27  11          0.23        197.18       302.04 o                         
   6  27  11          6.32        156.79       337.34 o                         
   8  27  11          6.78         98.23       295.89 o                         
  -3  28  11          5.37        -27.16       453.57 o                         
  -1  28  11          1.29       -122.21       350.50 o                         
   1  28  11         37.52        297.32       376.73 o                         
   3  28  11          0.25         62.41       339.73 o                         
   5  28  11         23.10        140.35       730.72 o                         
   1   1  12      41531.69      43958.90       193.76 o                         
   0   2  12      34148.69      34744.32       176.39 o                         
   2   2  12      42333.30      43376.17       196.76 o                         
  -1   3  12       2098.38       2123.29        33.60 o                         
   1   3  12       5035.50       5352.47        49.46 o                         
   3   3  12       5879.92       5990.47        51.39 o                         
  -2   4  12      59512.22      59437.94       151.72 o                         
   0   4  12      74262.97      77572.74       294.21 o                         
   2   4  12     112753.72     115776.77       304.07 o                         
   4   4  12      14936.42      14263.60        96.09 o                         
  -3   5  12      33328.68      35893.23       144.97 o                         
  -1   5  12       2620.74       2696.39        52.18 o                         
   1   5  12      11882.98      13073.33        81.25 o                         
   3   5  12       1213.27       1353.98        39.62 o                         
   5   5  12       8541.14       9406.87        66.25 o                         
  -4   6  12        461.80        435.93        39.41 o                         
  -2   6  12     124866.23     126399.41       456.29 o                         
   0   6  12      89783.93      89654.08       421.97 o                         
   2   6  12         52.34         -0.22        41.42 o                         
   4   6  12       1121.86       1214.21        50.05 o                         
   6   6  12        297.18        290.73        35.97 o                         
  -5   7  12          1.57        -12.02        17.12 o                         
  -3   7  12        114.18         58.50        44.22 o                         
  -1   7  12        196.02        147.05        34.17 o                         
   1   7  12        251.79        264.39        42.94 o                         
   3   7  12          2.23          7.64        39.49 o                         
   5   7  12       3012.95       2966.51        77.39 o                         
   7   7  12      10279.80       9619.05        75.48 o                         
  -6   8  12      28652.87      27783.36       176.70 o                         
  -4   8  12       3740.80       3846.74        58.29 o                         
  -2   8  12       2108.34       2259.13        50.53 o                         
   0   8  12      16426.68      16060.77        90.16 o                         
   2   8  12       2775.17       2690.61        61.02 o                         
   4   8  12        443.04        421.26        46.47 o                         
   6   8  12       4681.43       4631.70        74.58 o                         
   8   8  12      20408.88      19922.47       198.41 o                         
  -7   9  12       7808.01       7545.81       120.25 o                         
  -5   9  12       5154.73       5147.85        59.40 o                         
  -3   9  12        636.64        720.88        41.83 o                         
  -1   9  12       1028.12       1077.36        34.42 o                         
   1   9  12        936.62        974.44        50.61 o                         
   3   9  12       1514.04       1552.00        59.79 o                         
   5   9  12       2193.07       2180.11        59.24 o                         
   7   9  12       1102.80       1072.99        66.79 o                         
   9   9  12        353.71         76.70        58.31 o                         
  -8  10  12       4885.27       5070.29       121.37 o                         
  -6  10  12      15564.59      15240.00       158.96 o                         
  -4  10  12       6584.95       6572.23        67.01 o                         
  -2  10  12        780.22        784.98        38.28 o                         
   0  10  12         28.33         19.10        40.02 o                         
   2  10  12      16622.11      16748.90       113.91 o                         
   4  10  12       8628.93       8338.65        94.05 o                         
   6  10  12       2431.61       2493.82        71.50 o                         
   8  10  12        883.03       1000.67        64.54 o                         
  10  10  12       3577.86       3573.44       109.87 o                         
  -9  11  12          0.10         13.25        96.85 o                         
  -7  11  12          0.51        -17.99        92.94 o                         
  -5  11  12       1326.73       1300.56        60.38 o                         
  -3  11  12       2102.25       1950.32        49.89 o                         
  -1  11  12       1981.97       1969.24        48.06 o                         
   1  11  12          6.62         43.18        55.61 o                         
   3  11  12         36.03         55.08        56.26 o                         
   5  11  12       1960.84       1888.75        68.76 o                         
   7  11  12         42.79         88.36        65.08 o                         
   9  11  12       2116.27       2234.20        86.82 o                         
  11  11  12         58.21         60.99       102.23 o                         
 -10  12  12       1355.94       1611.25        92.84 o                         
  -8  12  12       2708.22       2763.09       122.01 o                         
  -6  12  12       2272.59       2367.10        76.82 o                         
  -4  12  12       6387.97       6527.89        81.12 o                         
  -2  12  12       3991.56       4046.80        62.17 o                         
   0  12  12       2555.52       2608.46        69.78 o                         
   2  12  12       8910.31       8565.10       107.71 o                         
   4  12  12       6559.36       6329.64        82.83 o                         
   6  12  12        246.21        230.57        74.21 o                         
   8  12  12       1308.11       1210.23        79.63 o                         
  10  12  12       1701.30       1740.42       114.52 o                         
  12  12  12       1532.32       1732.63       119.05 o                         
 -11  13  12         98.66        176.40       111.35 o                         
  -9  13  12         26.55         25.49        36.53 o                         
  -7  13  12        468.83        549.45        80.92 o                         
  -5  13  12        604.51        528.13        66.76 o                         
  -3  13  12        337.55        146.95        43.27 o                         
  -1  13  12        123.53        136.77        61.07 o                         
   1  13  12        507.68        421.23        58.80 o                         
   3  13  12        511.14        486.73        66.67 o                         
   5  13  12        310.66        355.83        73.48 o                         
   7  13  12        168.41        227.18        76.56 o                         
   9  13  12       1118.03       1322.33        96.13 o                         
  11  13  12         28.98         28.42       120.64 o                         
  13  13  12         96.82        190.45       128.99 o                         
 -12  14  12       2079.37       2310.25       147.17 o                         
 -10  14  12        119.65         95.25       103.48 o                         
  -8  14  12        161.98        193.95        91.48 o                         
  -6  14  12       1936.83       2129.50        93.86 o                         
  -4  14  12      15696.51      15929.05       134.27 o                         
  -2  14  12       5081.42       5132.98        81.85 o                         
   0  14  12       2342.25       2281.72        76.89 o                         
   2  14  12         28.13        -16.89        69.61 o                         
   4  14  12       5142.11       5125.19        98.30 o                         
   6  14  12        239.01        292.39        82.56 o                         
   8  14  12          7.23        -11.25        97.51 o                         
  10  14  12        313.46        333.35       131.84 o                         
  12  14  12       3020.06       3009.37       155.31 o                         
  14  14  12       1708.74       1687.97       146.86 o                         
 -13  15  12          0.70       -138.91       138.91 o                         
 -11  15  12         49.78         68.77       122.22 o                         
  -9  15  12         15.50         42.73       101.05 o                         
  -7  15  12        178.32        158.07        98.19 o                         
  -5  15  12       1592.48       1588.56        93.28 o                         
  -3  15  12       3572.16       3852.75       104.91 o                         
  -1  15  12         22.74         92.31        71.12 o                         
   1  15  12        325.25        284.93        72.46 o                         
   3  15  12        184.35        169.80        80.17 o                         
   5  15  12       1325.17       1323.70        88.19 o                         
   7  15  12        146.47        132.16        91.21 o                         
   9  15  12         57.33         88.34       132.66 o                         
  11  15  12        133.54        106.95       146.06 o                         
  13  15  12          4.88        -46.65       146.30 o                         
  15  15  12          7.43        -70.22       156.77 o                         
 -14  16  12         56.44         18.46       147.62 o                         
 -12  16  12        105.90         69.10       128.91 o                         
 -10  16  12        217.89        246.30       116.32 o                         
  -8  16  12        613.65        523.50       108.86 o                         
  -6  16  12       4498.76       4552.69       130.80 o                         
  -4  16  12       5742.56       5420.22       144.57 o                         
  -2  16  12       1214.89       1312.22        93.60 o                         
   0  16  12        650.41        669.59        77.90 o                         
   2  16  12          5.50        -38.71        81.91 o                         
   4  16  12         97.15        196.27        93.09 o                         
   6  16  12       2198.89       2222.71       111.16 o                         
   8  16  12       3967.42       3991.19       127.22 o                         
  10  16  12        661.68        693.47       135.17 o                         
  12  16  12        522.00        676.55       159.97 o                         
  14  16  12         14.13        -46.68       153.43 o                         
  16  16  12        101.92         77.73       164.87 o                         
 -15  17  12         29.60        133.53       152.40 o                         
 -13  17  12        122.52        100.58       134.58 o                         
 -11  17  12          4.20          0.73       140.65 o                         
  -9  17  12        384.10        323.88       128.16 o                         
  -7  17  12        100.27        226.16       112.69 o                         
  -5  17  12        535.97        409.94       123.31 o                         
  -3  17  12        436.92        401.00       123.81 o                         
  -1  17  12        224.71        155.91        87.88 o                         
   1  17  12        395.85        388.84        93.61 o                         
   3  17  12        264.44        260.87        96.50 o                         
   5  17  12        555.20        467.52       100.71 o                         
   7  17  12       1219.83       1340.57       130.87 o                         
   9  17  12         84.24        181.43       120.64 o                         
  11  17  12        127.46        118.62       128.90 o                         
  13  17  12          6.71       -152.75       152.75 o                         
  15  17  12         13.81        -87.02       162.39 o                         
  17  17  12         26.50        -33.71       178.02 o                         
 -16  18  12         24.18       -163.16       163.16 o                         
 -14  18  12        130.86         69.61       163.90 o                         
 -12  18  12        112.01        111.10       141.47 o                         
 -10  18  12       1648.71       1759.32       157.30 o                         
  -8  18  12       1788.66       1796.25       146.28 o                         
  -6  18  12        506.91        374.27       135.61 o                         
  -4  18  12        436.97        542.07       139.52 o                         
  -2  18  12       1850.84       1900.85       109.83 o                         
   0  18  12        126.65         60.78       107.95 o                         
   2  18  12        157.11        150.77       103.42 o                         
   4  18  12        721.37        774.63       112.62 o                         
   6  18  12       3275.67       3086.42       153.23 o                         
   8  18  12       1329.44       1423.22       176.81 o                         
  10  18  12        169.68        304.92       132.55 o                         
  12  18  12         31.33        -36.07       145.79 o                         
  14  18  12        106.72        119.24       141.83 o                         
  16  18  12        140.54        232.08       161.27 o                         
  18  18  12        146.13        134.91       200.05 o                         
 -17  19  12         26.16         -0.61       243.61 o                         
 -15  19  12          0.24         38.44       175.64 o                         
 -13  19  12          9.71        -58.14       170.92 o                         
 -11  19  12         12.59         64.38       166.69 o                         
  -9  19  12         51.17        188.20       144.65 o                         
  -7  19  12        193.87        153.15       166.10 o                         
  -5  19  12         69.54         21.65       145.63 o                         
  -3  19  12        102.86         69.42       136.63 o                         
  -1  19  12          0.12        -64.43       121.73 o                         
   1  19  12          5.39          9.69       119.82 o                         
   3  19  12         37.79        143.80       112.88 o                         
   5  19  12          2.95          9.38       136.71 o                         
   7  19  12         34.23         31.87       160.75 o                         
   9  19  12         41.94          9.34       161.18 o                         
  11  19  12        115.44         56.42       167.19 o                         
  13  19  12         20.82          8.19       147.24 o                         
  15  19  12          0.26         96.52       150.59 o                         
  17  19  12         25.80       -157.89       169.64 o                         
  19  19  12          3.75         -1.19       186.48 o                         
 -18  20  12         31.97        128.55       212.61 o                         
 -16  20  12         21.00         55.01       226.86 o                         
 -14  20  12         26.64          3.23       188.79 o                         
 -12  20  12        141.20        105.31       183.71 o                         
 -10  20  12        734.61        932.56       196.77 o                         
  -8  20  12       1204.20       1232.69       189.91 o                         
  -6  20  12         18.63        -14.05       173.33 o                         
  -4  20  12        200.19        136.46        93.90 o                         
  -2  20  12        592.83        548.70       162.89 o                         
   0  20  12        984.86       1205.77       133.73 o                         
   2  20  12       1258.33       1285.93       139.33 o                         
   4  20  12          9.02        -24.99       128.94 o                         
   6  20  12        148.01         59.80       141.82 o                         
   8  20  12        553.19        457.16       156.14 o                         
  10  20  12        416.98        505.31       157.30 o                         
  12  20  12          8.37        -48.30       157.13 o                         
  14  20  12         91.55         73.11       144.11 o                         
  16  20  12        336.34        293.27       164.85 o                         
  18  20  12         90.42        156.64       168.69 o                         
  20  20  12          6.33       -184.32       306.11 o                         
 -19  21  12          7.66         75.22       457.82 o                         
 -17  21  12          5.91         -4.83       189.51 o                         
 -15  21  12         52.67        -51.06       235.03 o                         
 -13  21  12          9.67         20.11       214.47 o                         
 -11  21  12         10.17        -65.13       180.28 o                         
  -9  21  12          2.35       -116.61       209.18 o                         
  -7  21  12          0.05       -145.52       189.95 o                         
  -5  21  12          9.81         92.96       165.76 o                         
  -3  21  12         11.23         29.76        76.88 o                         
  -1  21  12         18.44       -155.92       164.08 o                         
   1  21  12        121.90        138.16       143.72 o                         
   3  21  12         19.29        -16.36       151.13 o                         
   5  21  12        120.96        253.69       137.71 o                         
   7  21  12         37.80         41.25       148.52 o                         
   9  21  12         89.41        148.85       166.21 o                         
  11  21  12          9.70         10.67       150.53 o                         
  13  21  12          9.68         42.97       151.64 o                         
  15  21  12         50.52         82.89       154.50 o                         
  17  21  12          0.02        -97.56       170.32 o                         
  19  21  12          0.20         53.56       372.77 o                         
 -16  22  12         63.25        -55.41       238.64 o                         
 -14  22  12         89.27         72.07       243.27 o                         
 -12  22  12        162.41        173.55       211.68 o                         
 -10  22  12         33.51        -38.61       218.45 o                         
  -8  22  12        138.29         98.27       229.86 o                         
  -6  22  12         79.90        301.89       228.14 o                         
  -4  22  12        107.14        179.76       207.23 o                         
  -2  22  12         28.87         88.30       187.29 o                         
   0  22  12        953.05        837.67       192.15 o                         
   2  22  12        231.35        314.57       180.33 o                         
   4  22  12         63.36         34.26       167.07 o                         
   6  22  12         13.58        -13.56       157.86 o                         
   8  22  12        168.41         92.74       159.77 o                         
  10  22  12        358.13        386.09       168.93 o                         
  12  22  12        169.76        260.90       152.40 o                         
  14  22  12         59.92         65.95       163.85 o                         
  16  22  12         29.16         33.27       178.17 o                         
  18  22  12         35.44        492.35      1025.68 o                         
 -15  23  12          0.93       -105.72       235.02 o                         
 -13  23  12          1.83       -119.94       262.39 o                         
 -11  23  12         14.06         60.41       255.64 o                         
  -9  23  12          1.10          9.78       113.22 o                         
  -7  23  12          3.11        -97.34       237.70 o                         
  -5  23  12          1.57       -117.53       243.20 o                         
  -3  23  12         55.52        160.32       207.91 o                         
  -1  23  12         10.34       -210.64       210.64 o                         
   1  23  12          1.10          2.39       217.82 o                         
   3  23  12          7.61         89.44       186.14 o                         
   5  23  12          7.21        113.39       180.17 o                         
   7  23  12         11.35        -40.94       176.75 o                         
   9  23  12         28.98        142.60       169.76 o                         
  11  23  12          2.65        -99.61       170.88 o                         
  13  23  12         30.71        174.32       167.93 o                         
  15  23  12          0.80       -119.28       178.05 o                         
 -14  24  12         51.87         83.24       277.85 o                         
 -12  24  12          0.73         58.85       277.08 o                         
 -10  24  12         31.26         10.05       277.62 o                         
  -8  24  12         84.82         39.05       247.45 o                         
  -6  24  12        306.16        147.22       277.69 o                         
  -4  24  12        264.85        306.25       297.02 o                         
  -2  24  12          2.56        -99.16       215.49 o                         
   0  24  12         96.23         30.59       275.32 o                         
   2  24  12         15.50         34.34       255.14 o                         
   4  24  12         89.91        -52.63       220.98 o                         
   6  24  12         76.28         47.51       197.63 o                         
   8  24  12        174.85        202.35       181.05 o                         
  10  24  12         87.98        -28.43       180.91 o                         
  12  24  12        144.82        115.02       201.89 o                         
  14  24  12          7.47          3.16       201.71 o                         
 -13  25  12          4.04         53.01       305.45 o                         
 -11  25  12          8.05         -7.08       263.57 o                         
  -9  25  12          3.33         29.93       269.50 o                         
  -7  25  12          0.22       -227.49       355.56 o                         
  -5  25  12         43.96         98.29       283.51 o                         
  -3  25  12         10.87       -196.34       250.79 o                         
  -1  25  12         45.38        181.86       247.39 o                         
   1  25  12         37.40          1.11       291.01 o                         
   3  25  12          1.42        -91.18       266.83 o                         
   5  25  12          4.46         36.33       247.98 o                         
   7  25  12          4.55        -37.01       194.99 o                         
   9  25  12          2.56         13.54       188.43 o                         
  11  25  12          0.00        -46.89       195.57 o                         
  13  25  12          2.11        117.20       200.63 o                         
 -10  26  12         62.66         50.94       300.66 o                         
  -8  26  12         76.43        222.38       323.52 o                         
  -6  26  12        230.68        328.33       316.91 o                         
  -4  26  12         59.36         75.77       334.54 o                         
  -2  26  12          7.39        164.49       270.63 o                         
   0  26  12        108.65        231.18       288.15 o                         
   2  26  12         26.12        -69.86       294.73 o                         
   4  26  12        194.54         75.02       312.27 o                         
   6  26  12        165.29        116.71       278.72 o                         
   8  26  12         10.38         45.07       232.42 o                         
  10  26  12         18.50        -67.51       225.33 o                         
  -7  27  12          9.89        136.37       363.04 o                         
  -5  27  12         11.50         95.23       439.30 o                         
  -3  27  12          0.48        -29.11       485.91 o                         
  -1  27  12          5.30         36.14       313.91 o                         
   1  27  12          2.91         -3.07       185.28 o                         
   3  27  12          3.21       -191.46       314.02 o                         
   5  27  12         17.18         23.09       333.86 o                         
   7  27  12          0.07        -84.88       296.10 o                         
   9  27  12          0.19         18.71       729.39 o                         
  -4  28  12          6.09        104.49       482.60 o                         
  -2  28  12          4.53        106.67       538.21 o                         
   0  28  12          0.86        -54.13       364.38 o                         
   2  28  12         72.84         27.63       373.92 o                         
   4  28  12         61.32        -16.30       474.27 o                         
   0   1  13       1516.30       1779.07        29.24 o                         
  -1   2  13       1132.35       1219.79        23.78 o                         
   1   2  13      56064.14      61058.61       232.55 o                         
  -2   3  13        787.98        629.42        24.19 o                         
   0   3  13      17059.99      18138.08        63.96 o                         
   2   3  13      11253.81      13605.42        62.49 o                         
  -3   4  13          5.56          5.04        28.37 o                         
  -1   4  13      43232.44      44214.88       170.80 o                         
   1   4  13      19172.77      19656.95        83.26 o                         
   3   4  13      18251.66      17557.73       120.27 o                         
  -4   5  13         33.74         15.62        20.96 o                         
  -2   5  13      12445.59      12293.63        82.84 o                         
   0   5  13       4659.19       5211.56        53.15 o                         
   2   5  13       5998.68       6073.32        58.48 o                         
   4   5  13        154.33        211.98        42.95 o                         
  -5   6  13       1086.70       1119.54        32.34 o                         
  -3   6  13      21754.08      22063.50       118.04 o                         
  -1   6  13      16715.95      16136.58        89.77 o                         
   1   6  13         18.80        -10.11        38.37 o                         
   3   6  13       1295.99       1431.68        51.97 o                         
   5   6  13        128.86        120.05        34.68 o                         
  -6   7  13        250.37        259.39        42.03 o                         
  -4   7  13        222.05        203.75        44.89 o                         
  -2   7  13       5679.80       5715.92        69.06 o                         
   0   7  13      32923.18      33120.89       151.51 o                         
   2   7  13        268.79        302.35        45.35 o                         
   4   7  13         48.35         80.61        37.16 o                         
   6   7  13       2070.26       2099.86        57.14 o                         
  -7   8  13        653.64        708.78        61.70 o                         
  -5   8  13      16843.24      16073.38        90.23 o                         
  -3   8  13       4505.67       4267.72        68.09 o                         
  -1   8  13          2.24         44.30        37.70 o                         
   1   8  13        717.01        666.03        40.04 o                         
   3   8  13         25.87        -41.21        51.76 o                         
   5   8  13       2399.48       2404.67        55.78 o                         
   7   8  13      14366.88      13742.86       102.27 o                         
  -8   9  13        979.50       1019.23        62.26 o                         
  -6   9  13       4559.35       4493.72        83.04 o                         
  -4   9  13          3.27          2.96        42.22 o                         
  -2   9  13       1176.46       1040.33        42.18 o                         
   0   9  13       4679.99       4841.44        61.05 o                         
   2   9  13      15344.05      14380.33       126.50 o                         
   4   9  13        131.43        121.18        46.50 o                         
   6   9  13       1001.55        895.29        66.45 o                         
   8   9  13       2026.97       1795.44        77.66 o                         
  -9  10  13       2235.23       2317.41        89.29 o                         
  -7  10  13       3488.02       3358.59        92.89 o                         
  -5  10  13       1621.93       1681.45        59.76 o                         
  -3  10  13       5691.61       5713.01        71.72 o                         
  -1  10  13        538.88        490.63        44.52 o                         
   1  10  13        201.08        266.76        51.65 o                         
   3  10  13       8615.68       8631.57        86.14 o                         
   5  10  13        909.28        966.56        55.40 o                         
   7  10  13       2525.57       2456.51        81.44 o                         
   9  10  13         89.19         11.15        30.10 o                         
 -10  11  13        710.65        700.19        89.70 o                         
  -8  11  13       1800.08       1726.94       103.32 o                         
  -6  11  13       8387.58       8356.48       133.59 o                         
  -4  11  13        203.01        240.72        53.12 o                         
  -2  11  13        246.80        141.07        33.16 o                         
   0  11  13        656.04        659.30        49.05 o                         
   2  11  13       1803.55       1826.21        66.28 o                         
   4  11  13        362.69        381.90        63.78 o                         
   6  11  13        753.88        784.17        68.65 o                         
   8  11  13        118.00        144.75        72.02 o                         
  10  11  13        662.49        825.38       104.85 o                         
 -11  12  13        236.56        193.64       109.86 o                         
  -9  12  13        576.71        689.34       102.11 o                         
  -7  12  13         22.18        -11.25        33.01 o                         
  -5  12  13        763.06        743.46        58.25 o                         
  -3  12  13        124.78         71.29        50.19 o                         
  -1  12  13       2435.78       2426.39        65.12 o                         
   1  12  13       2240.84       2330.80        63.80 o                         
   3  12  13       3366.83       3237.99        70.43 o                         
   5  12  13       1900.13       1929.20        70.70 o                         
   7  12  13        173.82        267.10        69.18 o                         
   9  12  13        106.32        112.62        89.69 o                         
  11  12  13         98.74        -11.66       109.30 o                         
 -12  13  13        275.11        290.34       114.90 o                         
 -10  13  13         45.34         51.44       104.04 o                         
  -8  13  13        132.85        247.83       103.03 o                         
  -6  13  13       2690.36       2592.81        88.46 o                         
  -4  13  13       3399.64       3287.96        71.76 o                         
  -2  13  13         31.48        -11.01        56.29 o                         
   0  13  13        205.40        196.88        64.01 o                         
   2  13  13        986.77       1012.52        68.89 o                         
   4  13  13       2025.56       2113.31        74.44 o                         
   6  13  13        794.53        904.72        81.84 o                         
   8  13  13        585.99        229.99        71.72 o                         
  10  13  13         47.62        -15.44        76.27 o                         
  12  13  13       1197.33       1338.71       130.47 o                         
 -13  14  13        231.40        228.08       148.38 o                         
 -11  14  13         12.57        -25.84        67.43 o                         
  -9  14  13        172.29        138.15        97.20 o                         
  -7  14  13         11.52         57.17        89.56 o                         
  -5  14  13        349.18        307.16        75.56 o                         
  -3  14  13        537.50        554.85        71.10 o                         
  -1  14  13       1553.75       1755.58        73.07 o                         
   1  14  13        788.42        772.67        76.29 o                         
   3  14  13         17.24         74.93        73.83 o                         
   5  14  13         36.08         35.74        69.43 o                         
   7  14  13         46.46         16.08        87.12 o                         
   9  14  13       1063.32       1041.36       127.96 o                         
  11  14  13       1919.15       1972.33       125.80 o                         
  13  14  13        695.09        642.55       140.46 o                         
 -14  15  13        177.13        145.85       147.64 o                         
 -12  15  13        459.30        614.83       128.35 o                         
 -10  15  13        503.90        319.58        64.71 o                         
  -8  15  13          3.42        -98.08        98.08 o                         
  -6  15  13        123.86        103.70        93.33 o                         
  -4  15  13       1508.11       1453.11        95.02 o                         
  -2  15  13       3281.22       3593.59        93.34 o                         
   0  15  13          1.98         42.78        62.19 o                         
   2  15  13         39.60         27.19        83.03 o                         
   4  15  13        563.65        680.76        86.25 o                         
   6  15  13       2243.44       2262.56        95.94 o                         
   8  15  13         23.51         24.77       105.43 o                         
  10  15  13        262.46        237.39       134.77 o                         
  12  15  13        105.92        107.57       149.07 o                         
  14  15  13        785.69        830.44       154.00 o                         
 -15  16  13          0.13       -105.79       151.91 o                         
 -13  16  13          1.65       -135.18       135.18 o                         
 -11  16  13         34.31        -20.37       121.13 o                         
  -9  16  13          4.06        -19.42        87.85 o                         
  -7  16  13         22.76         -1.10       103.60 o                         
  -5  16  13       2443.12       2900.91       140.69 o                         
  -3  16  13        547.95        374.26       112.37 o                         
  -1  16  13         13.98         25.98        77.43 o                         
   1  16  13         87.08        183.47        80.41 o                         
   3  16  13         67.59         56.86        88.64 o                         
   5  16  13         11.83        -25.04        96.81 o                         
   7  16  13       1127.62        968.86       122.16 o                         
   9  16  13        668.33        722.62       124.86 o                         
  11  16  13        696.54        662.58       155.14 o                         
  13  16  13        131.68        236.07       165.57 o                         
  15  16  13          6.65        -29.74       165.70 o                         
 -16  17  13          3.90        -14.29       156.27 o                         
 -14  17  13         30.36        -77.77       141.07 o                         
 -12  17  13        220.94        321.54       135.20 o                         
 -10  17  13        305.36        304.11       135.97 o                         
  -8  17  13          5.82        -10.37       128.83 o                         
  -6  17  13        130.11        121.98       116.98 o                         
  -4  17  13        199.50        317.33       128.11 o                         
  -2  17  13        242.98        288.23        99.02 o                         
   0  17  13        335.63        225.11        96.38 o                         
   2  17  13         42.77         38.13        91.17 o                         
   4  17  13          0.65       -100.80       100.80 o                         
   6  17  13        675.93        635.67       129.24 o                         
   8  17  13        125.43        159.29       128.25 o                         
  10  17  13          6.34         41.26       125.41 o                         
  12  17  13         45.20        136.17       155.68 o                         
  14  17  13         17.28          0.77       167.24 o                         
  16  17  13         54.02        155.47       180.63 o                         
 -17  18  13          9.41         78.85       196.01 o                         
 -15  18  13         92.20        210.69       165.20 o                         
 -13  18  13          8.49          2.73       160.60 o                         
 -11  18  13          2.35       -139.23       149.43 o                         
  -9  18  13        212.90         93.06       140.96 o                         
  -7  18  13        381.42        412.56       125.91 o                         
  -5  18  13         52.12        126.38       139.81 o                         
  -3  18  13        405.33        338.67       122.73 o                         
  -1  18  13        117.79         95.18       112.13 o                         
   1  18  13         31.36        -37.82        77.34 o                         
   3  18  13        499.26        593.42       106.52 o                         
   5  18  13          7.44        -35.98       124.19 o                         
   7  18  13       1620.01       1723.61       136.07 o                         
   9  18  13        154.37        180.52       162.50 o                         
  11  18  13         20.04        -72.46       153.89 o                         
  13  18  13         78.70         75.80       150.77 o                         
  15  18  13         53.94          8.20       154.24 o                         
  17  18  13        136.51        110.85       128.71 o                         
 -18  19  13         47.11         -8.59       131.89 o                         
 -16  19  13         20.45        257.68       205.00 o                         
 -14  19  13         10.05         49.11        99.70 o                         
 -12  19  13          1.39         -5.48       153.73 o                         
 -10  19  13        518.55        515.07       154.96 o                         
  -8  19  13        426.82        399.66       147.85 o                         
  -6  19  13         26.86         65.55       154.96 o                         
  -4  19  13         28.73         54.79       134.64 o                         
  -2  19  13       1217.26       1328.52       138.55 o                         
   0  19  13        430.40        570.62       130.01 o                         
   2  19  13          2.20          4.63       112.05 o                         
   4  19  13        140.72        143.41       120.96 o                         
   6  19  13         29.97         27.30       151.40 o                         
   8  19  13        469.12        499.66       148.63 o                         
  10  19  13         12.14       -183.20       183.20 o                         
  12  19  13          0.32        125.45       157.59 o                         
  14  19  13          0.46         36.99       145.86 o                         
  16  19  13          4.45         41.15       165.74 o                         
  18  19  13          1.91         -9.36       171.88 o                         
 -19  20  13          5.83        -21.42       195.07 o                         
 -17  20  13         63.45        -66.80       222.91 o                         
 -15  20  13          0.37         97.13       207.02 o                         
 -13  20  13        160.91        161.02       190.16 o                         
 -11  20  13         39.85         25.68       180.98 o                         
  -9  20  13          5.67         62.61       186.45 o                         
  -7  20  13        122.04        111.46       193.46 o                         
  -5  20  13        312.22        186.37       152.83 o                         
  -3  20  13         56.71         37.20       152.20 o                         
  -1  20  13         10.84       -106.55       133.72 o                         
   1  20  13        276.29        332.66       134.91 o                         
   3  20  13        496.07        542.55       127.95 o                         
   5  20  13        687.51        695.54       137.34 o                         
   7  20  13          3.69        -99.86       153.73 o                         
   9  20  13          3.74        -87.06       142.73 o                         
  11  20  13          6.09        -24.71       151.12 o                         
  13  20  13         53.74        123.47       144.51 o                         
  15  20  13        204.58        321.05       154.86 o                         
  17  20  13         10.43         43.83       171.16 o                         
  19  20  13         17.72        -55.36       166.97 o                         
 -18  21  13         42.53        -28.80       202.47 o                         
 -16  21  13         12.55        -19.03       240.04 o                         
 -14  21  13          8.16        -72.49       230.50 o                         
 -12  21  13         34.50        170.17       197.10 o                         
 -10  21  13         48.70        141.43       201.59 o                         
  -8  21  13         75.95        177.27       202.74 o                         
  -6  21  13        199.70        305.30       194.36 o                         
  -4  21  13          7.21       -104.14       169.64 o                         
  -2  21  13         77.61         65.73       101.16 o                         
   0  21  13        171.92        312.02       143.93 o                         
   2  21  13        266.90        288.89       151.06 o                         
   4  21  13         15.06        -25.51       139.31 o                         
   6  21  13         14.13        -33.33       144.17 o                         
   8  21  13         21.72         40.27       147.75 o                         
  10  21  13        227.77         92.79       163.16 o                         
  12  21  13          0.01        -59.67       154.81 o                         
  14  21  13         16.79          4.60       160.18 o                         
  16  21  13          0.08        -69.08       173.50 o                         
  18  21  13         25.17          3.66       172.01 o                         
 -17  22  13          6.93         57.99       220.25 o                         
 -15  22  13         17.90        -71.11       246.40 o                         
 -13  22  13         21.68        108.62       222.15 o                         
 -11  22  13          9.10        -89.72       196.44 o                         
  -9  22  13         10.86         42.95       235.62 o                         
  -7  22  13         18.59        -42.93       217.05 o                         
  -5  22  13          8.71         14.75       204.56 o                         
  -3  22  13          4.09         70.77       194.66 o                         
  -1  22  13        404.07        522.35       176.06 o                         
   1  22  13        192.21        252.08        92.25 o                         
   3  22  13         14.44        -19.72       165.08 o                         
   5  22  13          2.76         67.06       162.17 o                         
   7  22  13          1.22         45.57       164.08 o                         
   9  22  13        143.88         86.12       163.52 o                         
  11  22  13         11.12        -40.69       165.58 o                         
  13  22  13        126.92        142.72       151.05 o                         
  15  22  13         15.04        -73.96       174.47 o                         
  17  22  13         32.52        114.73       169.74 o                         
 -16  23  13         68.37         88.70       221.84 o                         
 -14  23  13         15.78        161.51       240.23 o                         
 -12  23  13          0.41       -261.19       278.86 o                         
 -10  23  13         54.47        -28.39       246.96 o                         
  -8  23  13         68.95         99.38       233.76 o                         
  -6  23  13         97.41        155.49       229.01 o                         
  -4  23  13          4.29        -12.60       207.91 o                         
  -2  23  13          1.35       -169.86       226.39 o                         
   0  23  13          6.62         19.34       205.33 o                         
   2  23  13        229.58        141.04       191.05 o                         
   4  23  13          4.60          8.40       181.77 o                         
   6  23  13          0.54        -18.77       179.25 o                         
   8  23  13          1.94        107.97       179.40 o                         
  10  23  13         45.28         -5.80       178.55 o                         
  12  23  13          5.45         -8.04       185.70 o                         
  14  23  13          2.30         50.98       167.82 o                         
  16  23  13          3.50         -9.16       192.39 o                         
 -15  24  13         12.34       -293.18       802.01 o                         
 -13  24  13          4.21        -10.39       269.19 o                         
 -11  24  13          5.08        -13.40       284.22 o                         
  -9  24  13         28.63       -188.11       272.42 o                         
  -7  24  13          5.42        -44.53       263.29 o                         
  -5  24  13        123.70         72.23       267.80 o                         
  -3  24  13         15.63         -7.58       239.37 o                         
  -1  24  13         44.69        166.86       216.74 o                         
   1  24  13          0.75         39.94       247.17 o                         
   3  24  13          1.16         49.16       118.42 o                         
   5  24  13          1.50        -67.40       212.48 o                         
   7  24  13        112.65        198.96       194.25 o                         
   9  24  13          6.82         92.52       179.23 o                         
  11  24  13         58.68        -81.72       184.97 o                         
  13  24  13         19.93        -44.48       196.11 o                         
  15  24  13          0.82        -21.10       363.73 o                         
 -12  25  13         13.50        107.91       298.66 o                         
 -10  25  13          0.25       -136.33       267.27 o                         
  -8  25  13         20.58        -97.09       349.59 o                         
  -6  25  13        153.97        175.64       311.77 o                         
  -4  25  13         22.57       -172.77       297.13 o                         
  -2  25  13         21.31        128.48       230.49 o                         
   0  25  13          3.59        136.47       234.45 o                         
   2  25  13         30.88       -159.09       264.67 o                         
   4  25  13         15.17         14.55       243.67 o                         
   6  25  13          0.94        -89.69       238.20 o                         
   8  25  13          7.04       -106.31       203.80 o                         
  10  25  13         52.73         16.51       195.35 o                         
  12  25  13          1.43        -86.16       189.91 o                         
 -11  26  13          6.09        -12.20       335.24 o                         
  -9  26  13          1.32       -149.36       322.56 o                         
  -7  26  13         29.50        -45.89       326.15 o                         
  -5  26  13          0.07       -312.27       323.35 o                         
  -3  26  13          8.26         87.82       370.86 o                         
  -1  26  13         19.89        184.25       271.47 o                         
   1  26  13         32.83         50.61       296.18 o                         
   3  26  13         11.41        -30.95       211.54 o                         
   5  26  13         24.85         17.85       287.54 o                         
   7  26  13         32.48        108.92       254.56 o                         
   9  26  13         28.61         98.72       237.79 o                         
  11  26  13          0.10       -223.97       298.48 o                         
  -8  27  13          0.13         72.70       296.34 o                         
  -6  27  13         72.77          2.50       403.35 o                         
  -4  27  13        100.81        -82.31       386.96 o                         
  -2  27  13          3.25        -65.14       501.22 o                         
   0  27  13          4.60        157.31       301.96 o                         
   2  27  13          3.92        123.83       331.52 o                         
   4  27  13         20.94        113.46       329.97 o                         
   6  27  13          2.38         33.66       116.81 o                         
   8  27  13          0.95         -8.93       265.94 o                         
  -3  28  13          2.75         -8.60       591.55 o                         
  -1  28  13          0.16        -51.60       358.67 o                         
   1  28  13         33.16        -34.89       382.93 o                         
   3  28  13         20.64         74.32       412.64 o                         
   1   1  14       1609.97       1340.90        27.46 o                         
   0   2  14       1841.79       2115.49        29.81 o                         
   2   2  14      29939.61      32908.58       101.89 o                         
  -1   3  14      31151.81      32964.91       100.55 o                         
   1   3  14      47514.06      50828.81       191.04 o                         
   3   3  14      11453.54      10847.85        60.93 o                         
  -2   4  14        317.35        337.22        24.89 o                         
   0   4  14       2970.23       2982.89        36.52 o                         
   2   4  14      15722.15      16761.11        73.33 o                         
   4   4  14       1147.73        965.14        51.95 o                         
  -3   5  14       5822.52       5310.56        66.23 o                         
  -1   5  14      45088.63      46693.33       171.44 o                         
   1   5  14      24218.83      24632.85       119.55 o                         
   3   5  14       2851.14       2517.59        49.31 o                         
   5   5  14       3328.88       3210.87        48.33 o                         
  -4   6  14      20298.62      19750.28       113.31 o                         
  -2   6  14       8045.99       8542.33        85.50 o                         
   0   6  14        951.17        839.09        44.16 o                         
   2   6  14        512.89        601.80        46.73 o                         
   4   6  14        158.62        162.84        48.94 o                         
   6   6  14       2008.51       1935.16        38.67 o                         
  -5   7  14       1132.39       1212.32        44.58 o                         
  -3   7  14       5710.22       5787.57        83.67 o                         
  -1   7  14      27711.36      28087.59       112.37 o                         
   1   7  14      10605.61      10211.72        85.50 o                         
   3   7  14         38.78        -43.23        43.23 o                         
   5   7  14       3898.12       3719.79        59.70 o                         
   7   7  14         18.87        -28.53        48.79 o                         
  -6   8  14      10118.22       9738.35        86.92 o                         
  -4   8  14      34272.21      33164.88       162.71 o                         
  -2   8  14        909.25        877.05        29.06 o                         
   0   8  14       9894.54      10115.78        70.47 o                         
   2   8  14       2224.02       2000.67        61.41 o                         
   4   8  14       4875.04       5008.93        69.23 o                         
   6   8  14       4619.88       4599.99        84.97 o                         
   8   8  14       5264.93       5398.23        80.12 o                         
  -7   9  14       6128.80       6073.07       121.33 o                         
  -5   9  14       6896.18       6613.60        96.84 o                         
  -3   9  14       4291.53       4377.67        79.09 o                         
  -1   9  14       1904.74       2027.99        50.11 o                         
   1   9  14         57.06        107.15        41.13 o                         
   3   9  14      16687.37      15736.18       117.37 o                         
   5   9  14         27.83         29.03        53.50 o                         
   7   9  14      12580.28      12358.23       125.83 o                         
   9   9  14         95.36         12.21        32.32 o                         
  -8  10  14       2186.74       2302.47        81.79 o                         
  -6  10  14       1408.04       1500.74        69.62 o                         
  -4  10  14       1922.92       1897.75        58.85 o                         
  -2  10  14        397.41        452.78        43.12 o                         
   0  10  14       5056.60       4777.63        79.65 o                         
   2  10  14         18.29         -2.63        57.30 o                         
   4  10  14        120.78        140.57        58.87 o                         
   6  10  14       4592.44       4354.82        96.59 o                         
   8  10  14       1298.21       1331.98        74.15 o                         
  10  10  14       1011.90        935.94        88.30 o                         
  -9  11  14       1838.02       1940.58        89.13 o                         
  -7  11  14       3573.12       3516.93       113.09 o                         
  -5  11  14       2536.45       2568.75        60.95 o                         
  -3  11  14       2413.43       2268.12        58.48 o                         
  -1  11  14         36.48         50.89        42.80 o                         
   1  11  14      11653.32      11828.51       120.93 o                         
   3  11  14        239.67        281.03        59.57 o                         
   5  11  14       1694.87       1620.27        70.51 o                         
   7  11  14       1206.14       1331.99        77.27 o                         
   9  11  14        576.91        690.74        70.06 o                         
  11  11  14        837.84        862.39       108.73 o                         
 -10  12  14        261.96        265.01       100.75 o                         
  -8  12  14        523.97        504.60        93.81 o                         
  -6  12  14       3570.67       3716.36       107.10 o                         
  -4  12  14       3245.26       3169.10        61.82 o                         
  -2  12  14       3046.98       2834.15        55.11 o                         
   0  12  14       7226.36       6700.02        93.00 o                         
   2  12  14       1561.11       1477.77        69.90 o                         
   4  12  14         33.29         53.19        66.68 o                         
   6  12  14        213.17        235.56        76.92 o                         
   8  12  14         60.42         84.26        73.81 o                         
  10  12  14        612.36        510.65       122.36 o                         
  12  12  14        700.42        782.53       122.07 o                         
 -11  13  14          5.53         22.26        81.47 o                         
  -9  13  14        145.22        135.82       102.34 o                         
  -7  13  14       1000.07        961.55        85.81 o                         
  -5  13  14       2275.76       2357.13        65.38 o                         
  -3  13  14       4461.95       4517.19        69.42 o                         
  -1  13  14       1387.62       1468.46        66.90 o                         
   1  13  14        219.01        255.64        58.10 o                         
   3  13  14       3014.38       2942.00        80.70 o                         
   5  13  14       3413.74       3325.04        89.91 o                         
   7  13  14       1293.38       1195.13        85.36 o                         
   9  13  14       1193.20       1172.91        98.61 o                         
  11  13  14        254.08        189.98        62.33 o                         
  13  13  14       2367.49       2488.66       151.13 o                         
 -12  14  14       1458.98       1279.12       154.24 o                         
 -10  14  14          1.73        -15.49       113.88 o                         
  -8  14  14         28.98         -0.21        90.38 o                         
  -6  14  14        433.99        299.44        83.84 o                         
  -4  14  14         12.92         97.87        65.87 o                         
  -2  14  14         20.52         18.74        67.70 o                         
   0  14  14       4400.57       4653.13        85.50 o                         
   2  14  14         79.22         64.06        72.78 o                         
   4  14  14       1666.62       1736.93        82.25 o                         
   6  14  14       1626.12       1784.14        89.39 o                         
   8  14  14        289.39        315.69       100.40 o                         
  10  14  14       1168.85       1132.52       135.11 o                         
  12  14  14        548.26        463.52       143.07 o                         
  14  14  14         27.10        214.34       140.86 o                         
 -13  15  14          2.19         23.39       131.51 o                         
 -11  15  14        867.59        921.94       125.46 o                         
  -9  15  14         84.22         78.04       109.20 o                         
  -7  15  14         21.75         50.64        98.78 o                         
  -5  15  14       3764.98       3829.86       108.47 o                         
  -3  15  14       1248.05       1414.05        93.59 o                         
  -1  15  14       2751.08       2657.42        78.67 o                         
   1  15  14          7.33         28.26        80.85 o                         
   3  15  14        355.83        316.34        84.63 o                         
   5  15  14        872.36        945.50        91.66 o                         
   7  15  14       1213.57       1192.21       102.56 o                         
   9  15  14         18.11       -102.90       136.01 o                         
  11  15  14        450.59        664.25       140.66 o                         
  13  15  14        232.58        332.23       138.98 o                         
  15  15  14        261.06        332.90       159.85 o                         
 -14  16  14        410.58        342.48       144.37 o                         
 -12  16  14       1261.33       1427.88       139.34 o                         
 -10  16  14         89.13         55.39       119.30 o                         
  -8  16  14        595.53        640.89       117.18 o                         
  -6  16  14          8.81         32.27       116.34 o                         
  -4  16  14        102.77         46.90       110.28 o                         
  -2  16  14        252.23        245.17        83.07 o                         
   0  16  14         32.92         38.49        79.11 o                         
   2  16  14        499.54        511.49        85.24 o                         
   4  16  14        626.76        672.24        94.76 o                         
   6  16  14        260.25        325.24       102.62 o                         
   8  16  14        300.03        289.86       114.15 o                         
  10  16  14        451.28        416.50       126.45 o                         
  12  16  14        753.74        626.09       172.48 o                         
  14  16  14        237.36        122.17       159.65 o                         
  16  16  14        158.00        170.38       153.73 o                         
 -15  17  14         56.57         22.48       140.51 o                         
 -13  17  14         54.16        -74.23       141.14 o                         
 -11  17  14         17.44         93.37       133.53 o                         
  -9  17  14        477.97        526.57       120.65 o                         
  -7  17  14        696.98        727.01       125.74 o                         
  -5  17  14       1048.94       1070.27       122.30 o                         
  -3  17  14        338.47        285.07        68.94 o                         
  -1  17  14         47.27         29.61        92.96 o                         
   1  17  14        676.38        791.65        93.44 o                         
   3  17  14        789.27        820.62        96.58 o                         
   5  17  14          4.68        -79.17       107.07 o                         
   7  17  14       1098.35       1007.15       128.47 o                         
   9  17  14        679.65        642.91       122.33 o                         
  11  17  14        304.36        404.79       136.51 o                         
  13  17  14          4.49        -25.26       150.94 o                         
  15  17  14        114.97         59.39       189.97 o                         
  17  17  14         56.63          4.37       178.05 o                         
 -16  18  14         65.50         47.35       178.88 o                         
 -14  18  14         21.16       -107.76       159.50 o                         
 -12  18  14         56.33        147.64       147.08 o                         
 -10  18  14         64.68         50.94       145.61 o                         
  -8  18  14        272.42        163.23       135.18 o                         
  -6  18  14        194.17        346.94       134.18 o                         
  -4  18  14        166.72        248.20       128.39 o                         
  -2  18  14       1365.60       1269.12       116.89 o                         
   0  18  14       2648.11       2375.46       122.95 o                         
   2  18  14        105.52        -31.07       100.79 o                         
   4  18  14        256.38        252.46       118.06 o                         
   6  18  14        101.69        179.70       138.89 o                         
   8  18  14         17.95        250.89       144.01 o                         
  10  18  14         23.24         13.44       129.80 o                         
  12  18  14         46.98        -31.54       142.87 o                         
  14  18  14          4.22         21.22       144.12 o                         
  16  18  14         11.96       -149.35       158.09 o                         
  18  18  14         28.64         70.43       200.01 o                         
 -17  19  14         28.70         57.75       230.72 o                         
 -15  19  14          0.63       -107.07       191.42 o                         
 -13  19  14         28.27         75.67        88.85 o                         
 -11  19  14        274.95        301.37       167.29 o                         
  -9  19  14        262.63        200.74       151.41 o                         
  -7  19  14        672.23        738.71       161.00 o                         
  -5  19  14         13.87         15.95        73.59 o                         
  -3  19  14         36.12         28.30       130.15 o                         
  -1  19  14       1045.03       1113.68       133.54 o                         
   1  19  14         55.57         33.03       126.50 o                         
   3  19  14         15.92        -25.66       115.59 o                         
   5  19  14        119.16        120.83       145.06 o                         
   7  19  14        731.98        927.17       170.94 o                         
   9  19  14        283.03        240.47       161.52 o                         
  11  19  14          5.49        -52.31       176.15 o                         
  13  19  14         13.56         11.20       156.60 o                         
  15  19  14        136.72        114.98       153.70 o                         
  17  19  14         83.66         -1.02       174.90 o                         
  19  19  14         11.00        -12.74       126.45 o                         
 -18  20  14         55.96          0.19       219.66 o                         
 -16  20  14         60.70         85.86       235.26 o                         
 -14  20  14         11.55        -19.85       206.26 o                         
 -12  20  14        109.13         18.27       195.25 o                         
 -10  20  14         16.06          9.51       179.28 o                         
  -8  20  14          3.24       -174.07       174.07 o                         
  -6  20  14         41.52         10.87       175.29 o                         
  -4  20  14          6.46        -84.05       146.91 o                         
  -2  20  14         20.99        -62.60       147.75 o                         
   0  20  14       1283.23       1434.76       139.97 o                         
   2  20  14        169.36        282.84       129.71 o                         
   4  20  14       1556.36       1608.55       131.98 o                         
   6  20  14        134.15        105.86       143.83 o                         
   8  20  14        396.34        519.15       169.19 o                         
  10  20  14          1.58        -69.88       159.85 o                         
  12  20  14        116.63        120.30       177.80 o                         
  14  20  14         93.30         86.46       154.30 o                         
  16  20  14          0.14         -9.02       178.00 o                         
  18  20  14          0.17         35.44       160.19 o                         
  20  20  14         56.03        114.51       635.82 o                         
 -17  21  14          6.30       -141.04       221.42 o                         
 -15  21  14         18.47       -118.98       239.49 o                         
 -13  21  14         37.77        -23.11       224.89 o                         
 -11  21  14         53.70        -70.56       190.06 o                         
  -9  21  14        169.70        234.62       198.98 o                         
  -7  21  14        267.63        374.95       184.79 o                         
  -5  21  14         12.72        -46.53       172.95 o                         
  -3  21  14        363.64        326.76       165.68 o                         
  -1  21  14          1.49         59.10       162.00 o                         
   1  21  14        773.94        821.59       150.33 o                         
   3  21  14         42.54         74.38       143.11 o                         
   5  21  14         70.39        127.44       137.81 o                         
   7  21  14          4.65        176.53       150.86 o                         
   9  21  14        104.27         77.43       168.07 o                         
  11  21  14        169.11        158.62       151.63 o                         
  13  21  14         63.42         16.31       152.58 o                         
  15  21  14         10.22         22.89       154.24 o                         
  17  21  14         16.82        144.38       166.88 o                         
 -16  22  14          0.70         33.69       260.70 o                         
 -14  22  14         12.45         19.27       240.45 o                         
 -12  22  14         49.15         78.07       242.02 o                         
 -10  22  14          1.01        -53.45       214.16 o                         
  -8  22  14        168.74        152.94       251.13 o                         
  -6  22  14        250.35        266.52       199.59 o                         
  -4  22  14         41.40         63.52       185.30 o                         
  -2  22  14         66.26         14.56       173.79 o                         
   0  22  14        147.42        198.82       166.76 o                         
   2  22  14        316.75        321.82       168.38 o                         
   4  22  14         23.24        -41.35       177.72 o                         
   6  22  14          5.94        117.68       154.11 o                         
   8  22  14         24.08         39.87       157.20 o                         
  10  22  14          0.15        -21.67       168.84 o                         
  12  22  14         33.89        -63.12       167.16 o                         
  14  22  14         30.52        -47.46       172.23 o                         
  16  22  14          8.14        -30.27       183.17 o                         
 -15  23  14         21.12        -27.73       243.38 o                         
 -13  23  14         10.69         34.02       280.17 o                         
 -11  23  14         31.81         -1.45       235.76 o                         
  -9  23  14        127.48          1.60       249.69 o                         
  -7  23  14          1.54        -68.80       229.12 o                         
  -5  23  14        110.70        175.85       244.23 o                         
  -3  23  14         47.64         37.46       209.01 o                         
  -1  23  14        239.93        192.98       207.85 o                         
   1  23  14         21.39         88.34       197.18 o                         
   3  23  14          5.02         12.71        90.15 o                         
   5  23  14        177.24        244.31       171.59 o                         
   7  23  14          8.28         -1.50       178.60 o                         
   9  23  14         93.03        119.48       171.17 o                         
  11  23  14         17.46        -67.01       174.48 o                         
  13  23  14         56.32        120.90       184.33 o                         
  15  23  14         15.89         92.15       165.80 o                         
 -14  24  14         35.38        -85.55       278.16 o                         
 -12  24  14          5.04       -285.01       285.01 o                         
 -10  24  14          0.44         63.34       282.65 o                         
  -8  24  14         69.75       -128.75       272.24 o                         
  -6  24  14          1.43        164.28       285.76 o                         
  -4  24  14        121.61        227.31       257.84 o                         
  -2  24  14         10.37          9.02       197.40 o                         
   0  24  14          4.57         63.66       269.20 o                         
   2  24  14        217.02        135.40       226.82 o                         
   4  24  14          0.09         92.96       152.54 o                         
   6  24  14         41.85         38.59       195.38 o                         
   8  24  14         77.86         41.65       177.29 o                         
  10  24  14          1.17        -82.12       182.44 o                         
  12  24  14          9.38         64.98       201.54 o                         
  14  24  14          0.73        105.83       221.78 o                         
 -13  25  14         11.51        -38.69       284.67 o                         
 -11  25  14          3.13         47.43       266.44 o                         
  -9  25  14         27.34        -65.09       253.96 o                         
  -7  25  14         26.72         61.85       320.23 o                         
  -5  25  14        282.22        -42.57       314.99 o                         
  -3  25  14          1.28       -105.82       225.42 o                         
  -1  25  14          3.29        128.84       240.54 o                         
   1  25  14          1.67        137.11       270.37 o                         
   3  25  14        133.35         34.55       259.78 o                         
   5  25  14          0.39        -66.67       259.96 o                         
   7  25  14         93.99          9.02       210.71 o                         
   9  25  14          7.58        -45.45       190.20 o                         
  11  25  14         47.03         55.29       194.18 o                         
  13  25  14          7.14        -10.44       228.38 o                         
 -10  26  14         25.22         33.14       297.51 o                         
  -8  26  14         37.82         59.62       328.06 o                         
  -6  26  14         13.84         68.66       365.35 o                         
  -4  26  14          7.28        -94.58       301.71 o                         
  -2  26  14         13.99        164.84       281.06 o                         
   0  26  14         30.01        172.58       254.30 o                         
   2  26  14          4.90         12.53       309.38 o                         
   4  26  14          1.24        119.69       315.88 o                         
   6  26  14         15.56        149.62       279.98 o                         
   8  26  14         51.83        165.37       240.16 o                         
  10  26  14         23.08         -0.78       216.14 o                         
  -7  27  14        108.06        240.70       342.33 o                         
  -5  27  14         11.01         46.11       402.88 o                         
  -3  27  14         25.35        -29.75       487.22 o                         
  -1  27  14          1.27        104.87       337.08 o                         
   1  27  14          0.52        -18.67       301.41 o                         
   3  27  14         41.11        -41.89       328.47 o                         
   5  27  14         36.57         71.63       319.40 o                         
   7  27  14         14.91        124.58       262.35 o                         
  -2  28  14          1.07        425.07       792.66 o                         
   0  28  14          0.00        -62.61       384.77 o                         
   2  28  14         11.82         39.93       341.49 o                         
   4  28  14          3.96        245.95       843.45 o                         
   0   1  15      21289.08      21902.31        94.09 o                         
  -1   2  15      12370.44      12563.17        62.49 o                         
   1   2  15         71.32        152.34        27.20 o                         
  -2   3  15      15327.47      15398.14        76.98 o                         
   0   3  15        542.62        369.64        28.66 o                         
   2   3  15       7468.98       7109.49        50.61 o                         
  -3   4  15      26113.86      25381.62       109.41 o                         
  -1   4  15       2182.80       1896.36        42.34 o                         
   1   4  15      67621.87      70871.93       233.75 o                         
   3   4  15      20338.66      19410.10        86.63 o                         
  -4   5  15       1348.97       1521.37        36.14 o                         
  -2   5  15      51800.53      52865.16       166.61 o                         
   0   5  15      12969.05      13598.23        75.86 o                         
   2   5  15       6476.99       6404.51        55.37 o                         
   4   5  15       2068.09       2112.21        59.31 o                         
  -5   6  15        787.34        667.19        34.20 o                         
  -3   6  15      10380.61      10062.25        93.28 o                         
  -1   6  15     105828.21     107214.95       440.41 o                         
   1   6  15       1401.23       1315.96        47.66 o                         
   3   6  15       3741.34       3440.71        70.89 o                         
   5   6  15         18.70          3.50        38.66 o                         
  -6   7  15       6406.90       6216.43        63.59 o                         
  -4   7  15       4221.06       4180.51        69.84 o                         
  -2   7  15       4196.23       3828.85        63.36 o                         
   0   7  15      17292.37      17967.74       100.52 o                         
   2   7  15        112.11         67.08        45.44 o                         
   4   7  15       1025.51        996.00        71.45 o                         
   6   7  15       2250.21       2268.83        60.38 o                         
  -7   8  15      17735.23      16812.91       164.65 o                         
  -5   8  15      15036.45      15422.18       107.80 o                         
  -3   8  15       2271.18       2154.83        65.42 o                         
  -1   8  15       9374.90       9469.85        90.96 o                         
   1   8  15       5105.23       5062.76        62.09 o                         
   3   8  15        455.45        500.69        55.96 o                         
   5   8  15         79.99         88.56        50.16 o                         
   7   8  15      11352.63      11271.35       123.27 o                         
  -8   9  15       4380.45       4503.70        85.33 o                         
  -6   9  15      23576.01      22904.04       160.69 o                         
  -4   9  15        197.58        190.52        49.40 o                         
  -2   9  15      11714.33      11642.52        70.98 o                         
   0   9  15       9610.87       9276.60        83.09 o                         
   2   9  15       6836.74       6908.95       102.51 o                         
   4   9  15       2102.24       2118.50        67.28 o                         
   6   9  15       4106.10       3820.78        93.36 o                         
   8   9  15       1766.51       2012.37        70.10 o                         
  -9  10  15       5722.38       5847.26       102.06 o                         
  -7  10  15       5189.49       5053.10       117.47 o                         
  -5  10  15       5451.14       5381.84        77.37 o                         
  -3  10  15        758.19        787.38        56.14 o                         
  -1  10  15         10.87        -35.21        44.23 o                         
   1  10  15       8863.85       8925.37        94.26 o                         
   3  10  15      17504.51      16766.29       127.32 o                         
   5  10  15        711.27        662.72        57.81 o                         
   7  10  15         56.64        107.10        71.53 o                         
   9  10  15        144.35        227.39        80.28 o                         
 -10  11  15       1213.83       1476.12       104.28 o                         
  -8  11  15       3889.06       3716.50       103.65 o                         
  -6  11  15       2162.10       2175.10        72.36 o                         
  -4  11  15        690.71        738.28        57.11 o                         
  -2  11  15       1779.13       1729.55        45.34 o                         
   0  11  15        548.23        542.27        49.56 o                         
   2  11  15      18049.13      18180.79       125.72 o                         
   4  11  15        712.57        791.65        69.43 o                         
   6  11  15       1088.24       1078.67        69.03 o                         
   8  11  15         97.21         43.27        73.64 o                         
  10  11  15       1030.29        991.95        97.25 o                         
 -11  12  15        239.47        287.87       111.75 o                         
  -9  12  15       1150.07       1278.14        98.52 o                         
  -7  12  15        244.32        218.24        80.94 o                         
  -5  12  15        507.65        438.19        59.96 o                         
  -3  12  15        237.77        219.53        55.68 o                         
  -1  12  15       2894.42       2848.07        61.14 o                         
   1  12  15       3407.61       3459.25        67.81 o                         
   3  12  15       4873.34       4620.64        93.12 o                         
   5  12  15       4119.71       3968.74        93.21 o                         
   7  12  15         65.94         92.75        38.55 o                         
   9  12  15          4.87        -36.98        75.60 o                         
  11  12  15        279.83        354.34       110.18 o                         
 -12  13  15        538.01        539.87       133.46 o                         
 -10  13  15         38.34        148.78       106.58 o                         
  -8  13  15       1112.13       1109.04       105.20 o                         
  -6  13  15          4.13         37.16        68.72 o                         
  -4  13  15         14.78          3.16        62.18 o                         
  -2  13  15       4426.86       4356.20        77.66 o                         
   0  13  15        681.75        763.26        73.96 o                         
   2  13  15       3087.83       3077.52        81.41 o                         
   4  13  15       4030.42       3894.89        89.83 o                         
   6  13  15        147.79         77.40        81.56 o                         
   8  13  15        218.60        279.84        92.09 o                         
  10  13  15         22.67         17.23       114.17 o                         
  12  13  15       1020.09        981.70       142.42 o                         
 -13  14  15       1917.38       1794.16       146.34 o                         
 -11  14  15         24.48        185.15       132.04 o                         
  -9  14  15         83.15         59.28       100.58 o                         
  -7  14  15         95.19         63.13        94.09 o                         
  -5  14  15       5004.00       5048.30        87.24 o                         
  -3  14  15       4546.12       4460.60        92.79 o                         
  -1  14  15        702.37        731.79        69.49 o                         
   1  14  15        137.42        142.35        73.37 o                         
   3  14  15        664.61        773.44        75.46 o                         
   5  14  15        427.46        437.14        78.36 o                         
   7  14  15        575.63        545.39        90.17 o                         
   9  14  15        189.10        129.71       104.93 o                         
  11  14  15        809.02        849.35       137.81 o                         
  13  14  15       2356.16       2717.15       155.74 o                         
 -14  15  15        181.69         39.74       149.93 o                         
 -12  15  15       1468.62       1503.27       129.57 o                         
 -10  15  15         16.51         63.13        61.81 o                         
  -8  15  15         27.44         53.59       105.82 o                         
  -6  15  15        753.49        781.52       101.59 o                         
  -4  15  15       1130.53       1245.78        83.81 o                         
  -2  15  15       3325.37       3334.18        95.27 o                         
   0  15  15       1774.59       1955.33        78.00 o                         
   2  15  15         25.93         69.48        81.32 o                         
   4  15  15        150.42         82.93        89.20 o                         
   6  15  15       1183.86       1214.74        94.59 o                         
   8  15  15       1215.55       1209.18       107.11 o                         
  10  15  15          2.91        -13.57       135.12 o                         
  12  15  15        607.48        531.68       161.95 o                         
  14  15  15        553.71        556.06       156.26 o                         
 -15  16  15         19.40        194.05       145.04 o                         
 -13  16  15        258.44        256.43       135.04 o                         
 -11  16  15         19.06        -30.96       117.15 o                         
  -9  16  15         96.16        104.30       109.69 o                         
  -7  16  15       1291.87       1340.82       118.82 o                         
  -5  16  15       2501.29       2529.53       133.68 o                         
  -3  16  15        699.67        626.97       118.61 o                         
  -1  16  15        717.88        769.31        83.34 o                         
   1  16  15        143.31        164.14        82.36 o                         
   3  16  15        319.98        272.67        94.82 o                         
   5  16  15         11.31        -73.52       102.02 o                         
   7  16  15       1895.63       2105.66       113.05 o                         
   9  16  15       1383.43       1255.04       127.38 o                         
  11  16  15        328.34        370.34       149.49 o                         
  13  16  15         13.87        -25.98       154.02 o                         
  15  16  15         26.78        -56.42       176.32 o                         
 -16  17  15         34.18         -8.52       172.85 o                         
 -14  17  15         40.93         36.84       139.88 o                         
 -12  17  15        171.50        143.17       130.54 o                         
 -10  17  15        404.33        344.63       131.49 o                         
  -8  17  15          5.06        -46.71       124.12 o                         
  -6  17  15         76.94        106.15       133.47 o                         
  -4  17  15        479.08        488.25       132.50 o                         
  -2  17  15       1554.40       1575.33       111.19 o                         
   0  17  15        104.94        118.74        89.37 o                         
   2  17  15        288.05        331.39        87.71 o                         
   4  17  15        542.09        586.73        96.64 o                         
   6  17  15       2278.40       2251.60       128.71 o                         
   8  17  15       1043.84       1111.49       137.25 o                         
  10  17  15          3.68       -127.17       127.17 o                         
  12  17  15         37.40         52.95       151.46 o                         
  14  17  15        170.37         91.82       171.19 o                         
  16  17  15         52.79         60.92       185.29 o                         
 -17  18  15         36.83        127.94       196.90 o                         
 -15  18  15          8.71       -112.42       176.42 o                         
 -13  18  15         11.15         47.82       148.12 o                         
 -11  18  15        716.90        625.70       150.84 o                         
  -9  18  15        825.13        946.69       145.46 o                         
  -7  18  15        110.31         -6.11       132.40 o                         
  -5  18  15        131.78         15.02       130.35 o                         
  -3  18  15        474.90        550.70       124.00 o                         
  -1  18  15         61.70         92.51       116.65 o                         
   1  18  15         45.82         38.48       102.27 o                         
   3  18  15        106.63         95.07       102.76 o                         
   5  18  15       1552.11       1529.36       121.88 o                         
   7  18  15        756.23        809.22       133.46 o                         
   9  18  15          2.33         12.02       137.76 o                         
  11  18  15         22.53         55.58       137.20 o                         
  13  18  15          4.40         49.52       155.52 o                         
  15  18  15         27.68        -29.51       153.03 o                         
  17  18  15         30.88        -43.88       176.70 o                         
 -18  19  15         17.36        -97.87       213.89 o                         
 -16  19  15         16.14       -122.04       185.65 o                         
 -14  19  15          0.27        131.88       187.71 o                         
 -12  19  15          3.82        -28.62       168.84 o                         
 -10  19  15        713.73        766.67       155.12 o                         
  -8  19  15         42.74        -68.62       141.81 o                         
  -6  19  15         19.71        -45.32        73.36 o                         
  -4  19  15          3.95        -33.10       134.84 o                         
  -2  19  15        386.12        456.69       139.23 o                         
   0  19  15        153.48        243.69       124.50 o                         
   2  19  15        116.07         39.16       115.39 o                         
   4  19  15        334.58        345.55       123.93 o                         
   6  19  15       1497.35       1511.48       159.74 o                         
   8  19  15          7.83       -108.56       147.84 o                         
  10  19  15        179.41        237.82       103.54 o                         
  12  19  15          2.95        -30.73       152.26 o                         
  14  19  15         49.21         26.99       152.76 o                         
  16  19  15        145.96        234.78       167.82 o                         
  18  19  15         21.46         77.55       176.59 o                         
 -19  20  15         31.28         47.61       195.28 o                         
 -17  20  15          8.45         63.68       236.67 o                         
 -15  20  15         44.55         54.48       228.23 o                         
 -13  20  15         93.53        330.65       210.26 o                         
 -11  20  15        182.57        188.25       186.83 o                         
  -9  20  15        706.47        676.93       192.57 o                         
  -7  20  15        349.78        339.45       168.13 o                         
  -5  20  15        103.29         75.66       155.31 o                         
  -3  20  15        263.92        389.77       150.72 o                         
  -1  20  15        377.08        454.50       141.06 o                         
   1  20  15       1041.89        959.31       140.54 o                         
   3  20  15        629.70        713.70       124.30 o                         
   5  20  15          1.24        -85.21       139.27 o                         
   7  20  15         77.35        -15.69       164.45 o                         
   9  20  15        289.63        260.44       173.37 o                         
  11  20  15          3.28        -41.80       169.16 o                         
  13  20  15          2.13         75.70       162.49 o                         
  15  20  15         57.47        -18.20       170.73 o                         
  17  20  15         61.59         77.02       183.02 o                         
  19  20  15          8.99        130.56       166.00 o                         
 -18  21  15          8.87         -2.62       249.07 o                         
 -16  21  15          8.68       -115.00       241.36 o                         
 -14  21  15        111.68        154.34       234.81 o                         
 -12  21  15          7.23        -29.70       195.36 o                         
 -10  21  15         28.08         22.24       189.97 o                         
  -8  21  15         85.92         59.95       209.27 o                         
  -6  21  15          6.98        -65.20       150.00 o                         
  -4  21  15         23.26         76.07       178.07 o                         
  -2  21  15         27.51        -66.17       170.68 o                         
   0  21  15        526.07        515.25       144.09 o                         
   2  21  15        970.46       1121.10       162.56 o                         
   4  21  15         48.01        109.95       148.20 o                         
   6  21  15          5.29        -40.18       136.77 o                         
   8  21  15         91.42          4.44       158.86 o                         
  10  21  15        272.45        278.94       172.87 o                         
  12  21  15          8.72         31.40       159.22 o                         
  14  21  15         51.87       -101.96       163.47 o                         
  16  21  15         63.19        111.21       176.65 o                         
  18  21  15        101.03         81.73       174.82 o                         
 -17  22  15         35.86        108.31       234.36 o                         
 -15  22  15         70.40         -1.01       244.84 o                         
 -13  22  15        133.18        259.86       232.87 o                         
 -11  22  15        105.47         60.68       225.64 o                         
  -9  22  15          2.96        193.40       246.70 o                         
  -7  22  15         71.32        -67.31       196.62 o                         
  -5  22  15        109.78        126.18       196.10 o                         
  -3  22  15         34.40        197.97       194.99 o                         
  -1  22  15        109.54         56.99       182.11 o                         
   1  22  15        561.81        323.08        95.95 o                         
   3  22  15         28.03         35.84       166.54 o                         
   5  22  15         57.37        -20.22       161.60 o                         
   7  22  15         10.63         23.92       150.30 o                         
   9  22  15        124.65        126.06       175.03 o                         
  11  22  15        152.78        254.34       170.77 o                         
  13  22  15         14.18         62.84       153.44 o                         
  15  22  15          2.82         16.04       171.51 o                         
  17  22  15         11.45        -20.17       192.65 o                         
 -16  23  15         18.50        103.43       247.65 o                         
 -14  23  15         81.06        118.01       242.80 o                         
 -12  23  15          8.37        -19.39       166.11 o                         
 -10  23  15         16.08         94.59       239.49 o                         
  -8  23  15          5.33        271.74       224.22 o                         
  -6  23  15        105.77        274.39       249.69 o                         
  -4  23  15         22.08         79.37       193.02 o                         
  -2  23  15          1.82       -162.41       227.99 o                         
   0  23  15        204.12        221.23       189.57 o                         
   2  23  15        262.51        227.29       121.61 o                         
   4  23  15         75.01        -38.03       177.09 o                         
   6  23  15         64.15        153.10       180.28 o                         
   8  23  15         88.99         76.01       182.37 o                         
  10  23  15         55.46         62.61       181.34 o
[truncated: 1,272,835 more chars]
